# Supplementary material for: A multi-omics approach unravels metagenomic and metabolic alterations of a probiotic and synbiotic additive in rainbow trout (Oncorhynchus mykiss)
Source: Microbiome. 2022 Jan 30;10:21. doi: 10.1186/s40168-021-01221-8 (PMC8802455; doi:10.1186/s40168-021-01221-8)
Supplement: Supplementary file 3 — Additional file 2 [file 40168_2021_1221_MOESM3_ESM.zip]

Archive with 4 entries (4 files):
- Suppl_Table_S2_1.xlsx
- Suppl_Table_S2_2.xlsx
- Suppl_Table_S2_3.xlsx
- Suppl_Table_S2_4.xlsx
