# Supplementary material for: A multi-omics approach unravels metagenomic and metabolic alterations of a probiotic and synbiotic additive in rainbow trout (Oncorhynchus mykiss)
Source: Microbiome. 2022 Jan 30;10:21. doi: 10.1186/s40168-021-01221-8 (PMC8802455; doi:10.1186/s40168-021-01221-8)
Supplement: Supplementary file 3 — Additional file 2 [file 40168_2021_1221_MOESM3_ESM.zip › Suppl_Table_S2_2.xlsx]

## Sheet: Sheet1
Sample	Replicate	Fw Seq	Re Seq	Pool ID	Sample_Type
Ctrl.Feed.1	6_1_F5	CAAGAGAC	AGAAGTGT	16	Feed
Ctrl.Feed.1	6_2_F5	CAAGGAAT	GTAGAGAC	17	Feed
Ctrl.Feed.1	6_3_F5	CAAGGAAT	CGCTACTG	18	Feed
Ctrl.Feed.2	6_1_G5	TAGAAGAC	AACTGTGG	16	Feed
Ctrl.Feed.2	6_2_G5	TAACCGAC	GTTGACTG	17	Feed
Ctrl.Feed.2	6_3_G5	TAACCGAC	GTAGAGAC	18	Feed
Ctrl.Feed.3	6_1_H5	AGCGTGTA	TCGTACAG	16	Feed
Ctrl.Feed.3	6_2_H5	AGAAGGTC	CAAGGAAT	17	Feed
Ctrl.Feed.3	6_3_H5	AGAAGGTC	GTTGACTG	18	Feed
Ext.Neg.1	3_1_H2	AGCGTGTA	TAGAAGAG	7	Neg.Control
Ext.Neg.1	3_2_H2	AGCGTGTA	CAAGAGAC	8	Neg.Control
Ext.Neg.1	3_3_H2	AGAAGTGT	CCTTAGAG	9	Neg.Control
Ext.Neg.2	3_1_G5	TAGAAGAC	AACTGTGG	7	Neg.Control
Ext.Neg.2	3_2_G5	TAGAAGAC	AGAAGTGT	8	Neg.Control
Ext.Neg.2	3_3_G5	TAGAAGAC	TGCTACTG	9	Neg.Control
Ext.Neg.3	2_1_F4	CAAGAGAC	TGCTACTG	4	Neg.Control
Ext.Neg.3	2_2_F4	CAAGAGAC	CATCATCT	5	Neg.Control
Ext.Neg.3	2_3_F4	CAAGAGAC	GATCGAGG	6	Neg.Control
Ext.Neg.4	3_1_E2	GATCGAGC	GTAAGGTC	7	Neg.Control
Ext.Neg.4	3_2_E2	GATCGAGC	CCTTAGAG	8	Neg.Control
Ext.Neg.4	3_3_E2	GCTTGACC	AGCGTGTA	9	Neg.Control
Ext.Neg.5	4_1_F2	CAAGAGAC	GATCGAGG	10	Neg.Control
Ext.Neg.5	4_2_F2	CAAGAGAC	GTAAGGTC	11	Neg.Control
Ext.Neg.5	4_3_F2	CATCATCT	AGTGTCAG	12	Neg.Control
Ext.Neg.6	2_1_H2	AGCGTGTA	TAGAAGAG	4	Neg.Control
Ext.Neg.6	2_2_H2	AGCGTGTA	CAAGAGAC	5	Neg.Control
Ext.Neg.6	2_3_H2	AGAAGTGT	CCTTAGAG	6	Neg.Control
Ext.Neg.7	5_1_D11	GTGCTACT	CAAGAGAC	13	Neg.Control
Ext.Neg.7	5_2_D11	GTGCTACT	GATCGAGG	14	Neg.Control
Ext.Neg.7	5_3_D11	GTGCTACT	GTAAGGTC	15	Neg.Control
Ext.Neg.8	1_1_H11	AGAAGTGT	TCACAGGT	1	Neg.Control
Ext.Neg.8	1_2_H11	AGCGTGTA	TCGTACAG	2	Neg.Control
Ext.Neg.8	1_3_H11	AGAAGGTC	TCACAGGT	3	Neg.Control
Ext.Neg.9	1_1_E3	GCTTGACC	TGCTACTG	1	Neg.Control
Ext.Neg.9	1_2_E3	GATCGAGC	TAGAAGAG	2	Neg.Control
Ext.Neg.9	1_3_E3	GTTGACTC	TAACCGAG	3	Neg.Control
Lib.Blk.1	4_1_C3	CCTTAGAC	CTCACTGG	10	Neg.Control
Lib.Blk.1	4_2_C3	CCTTAGAC	TCACAGGT	11	Neg.Control
Lib.Blk.1	4_3_C3	CCTTAGAC	AGTGTCAG	12	Neg.Control
Lib.Blk.10	1_1_A10	AACTGTGC	TCACAGGT	1	Neg.Control
Lib.Blk.10	1_2_A10	AGTGTCAC	TCGTACAG	2	Neg.Control
Lib.Blk.10	1_3_A10	ACTCTCTC	TCACAGGT	3	Neg.Control
Lib.Blk.2	2_1_F7	CATCATCT	GTGCTACT	4	Neg.Control
Lib.Blk.2	2_2_F7	CAAGAGAC	AACTGTGG	5	Neg.Control
Lib.Blk.2	2_3_F7	CAAGAGAC	AGAAGTGT	6	Neg.Control
Lib.Blk.3	1_1_A7	AACTGTGC	TGCTACTG	1	Neg.Control
Lib.Blk.3	1_2_A7	AGTGTCAC	TAGAAGAG	2	Neg.Control
Lib.Blk.3	1_3_A7	ACTCTCTC	TAACCGAG	3	Neg.Control
Lib.Blk.4	6_1_F4	CAAGAGAC	TGCTACTG	16	Neg.Control
Lib.Blk.4	6_2_F4	CAAGGAAT	CGCTACTG	17	Neg.Control
Lib.Blk.4	6_3_F4	CAAGGAAT	TCAGTCTC	18	Neg.Control
Lib.Blk.5	1_1_F7	CATCATCT	GTGCTACT	1	Neg.Control
Lib.Blk.5	1_2_F7	CAAGAGAC	GTAAGGTC	2	Neg.Control
Lib.Blk.5	1_3_F7	CAAGGAAT	GTAGAGAC	3	Neg.Control
Lib.Blk.6	1_1_F12	CATCATCT	AGTGTCAG	1	Neg.Control
Lib.Blk.6	1_2_F12	CAAGAGAC	AACTGTGG	2	Neg.Control
Lib.Blk.6	1_3_F12	CAAGGAAT	AGTGTCAG	3	Neg.Control
Lib.Blk.7	5_1_H12	AGAAGTGT	CCTTAGAG	13	Neg.Control
Lib.Blk.7	5_2_H12	AGAAGTGT	TCACAGGT	14	Neg.Control
Lib.Blk.7	5_3_H12	AGAAGTGT	AGTGTCAG	15	Neg.Control
Lib.Blk.8	2_1_E5	GATCGAGC	TGCTACTG	4	Neg.Control
Lib.Blk.8	2_2_E5	GATCGAGC	CATCATCT	5	Neg.Control
Lib.Blk.8	2_3_E5	GATCGAGC	GCTTGACG	6	Neg.Control
Lib.Blk.9	4_1_F8	CATCATCT	GCTTGACG	10	Neg.Control
Lib.Blk.9	4_2_F8	CATCATCT	GTGCTACT	11	Neg.Control
Lib.Blk.9	4_3_F8	CAAGAGAC	AACTGTGG	12	Neg.Control
PCR.Blk.1	6_1_H2	AGCGTGTA	TAGAAGAG	16	Neg.Control
PCR.Blk.1	6_2_H2	AGAAGGTC	CGCTACTG	17	Neg.Control
PCR.Blk.1	6_3_H2	AGAAGGTC	TCAGTCTC	18	Neg.Control
PCR.Blk.10	4_1_F3	CAAGAGAC	CATCATCT	10	Neg.Control
PCR.Blk.10	4_2_F3	CAAGAGAC	GATCGAGG	11	Neg.Control
PCR.Blk.10	4_3_F3	CAAGAGAC	GTAAGGTC	12	Neg.Control
PCR.Blk.2	3_1_D6	GTAAGGTC	TGCTACTG	7	Neg.Control
PCR.Blk.2	3_2_D6	GTAAGGTC	CATCATCT	8	Neg.Control
PCR.Blk.2	3_3_D6	GTAAGGTC	GCTTGACG	9	Neg.Control
PCR.Blk.3	4_1_A1	AGTGTCAC	TAGAAGAG	10	Neg.Control
PCR.Blk.3	4_2_A1	AACTGTGC	GTAAGGTC	11	Neg.Control
PCR.Blk.3	4_3_A1	AACTGTGC	CCTTAGAG	12	Neg.Control
PCR.Blk.4	2_1_B6	TCACAGGT	GCTTGACG	4	Neg.Control
PCR.Blk.4	2_2_B6	TCACAGGT	GTGCTACT	5	Neg.Control
PCR.Blk.4	2_3_B6	TCACAGGT	CTCACTGG	6	Neg.Control
PCR.Blk.5	1_1_G4	TGCTACTC	TCGTACAG	1	Neg.Control
PCR.Blk.5	1_2_G4	TAGAAGAC	TCACAGGT	2	Neg.Control
PCR.Blk.5	1_3_G4	TAACCGAC	TCAGTCTC	3	Neg.Control
PCR.Blk.6	5_1_G9	TGCTACTC	TAGAAGAG	13	Neg.Control
PCR.Blk.6	5_2_G9	TGCTACTC	CATCATCT	14	Neg.Control
PCR.Blk.6	5_3_G9	TGCTACTC	GTGCTACT	15	Neg.Control
PCR.Blk.7	3_1_H10	AGAAGTGT	AGTGTCAG	7	Neg.Control
PCR.Blk.7	3_2_H10	AGAAGTGT	AGCGTGTA	8	Neg.Control
PCR.Blk.7	3_3_H10	AGAAGTGT	TGCTACTG	9	Neg.Control
PCR.Blk.7	6_1_E10	GCTTGACC	CAAGAGAC	16	Neg.Control
PCR.Blk.7	6_1_F10	CATCATCT	TAGAAGAG	16	Neg.Control
PCR.Blk.7	6_1_G10	TGCTACTC	AGCGTGTA	16	Neg.Control
PCR.Blk.7	6_1_H10	AGAAGTGT	AGTGTCAG	16	Neg.Control
PCR.Blk.7	6_2_E10	GTTGACTC	AGCGTGTA	17	Neg.Control
PCR.Blk.7	6_2_F10	CAAGGAAT	AGTGTCAG	17	Neg.Control
PCR.Blk.7	6_2_G10	TAACCGAC	TCACAGGT	17	Neg.Control
PCR.Blk.7	6_2_H10	AGAAGGTC	CCTTAGAG	17	Neg.Control
PCR.Blk.7	6_3_E10	GTTGACTC	TAGAAGAG	18	Neg.Control
PCR.Blk.7	6_3_F10	CAAGGAAT	AGCGTGTA	18	Neg.Control
PCR.Blk.7	6_3_G10	TAACCGAC	AGTGTCAG	18	Neg.Control
PCR.Blk.7	6_3_H10	AGAAGGTC	TCACAGGT	18	Neg.Control
PCR.Blk.8	4_1_H6	AGCGTGTA	CTCACTGG	10	Neg.Control
PCR.Blk.8	4_2_H6	AGCGTGTA	TCGTACAG	11	Neg.Control
PCR.Blk.8	4_3_H6	AGCGTGTA	AACTGTGG	12	Neg.Control
PCR.Blk.9	3_1_H1	AGCGTGTA	CAAGAGAC	7	Neg.Control
PCR.Blk.9	3_2_H1	AGAAGTGT	CCTTAGAG	8	Neg.Control
PCR.Blk.9	3_3_H1	AGAAGTGT	TCACAGGT	9	Neg.Control
Pro.Feed.1	6_1_A6	AGTGTCAC	GTGCTACT	16	Feed
Pro.Feed.1	6_2_A6	ACTCTCTC	AGAAGGTC	17	Feed
Pro.Feed.1	6_3_A6	ACTCTCTC	TAACCGAG	18	Feed
Pro.Feed.2	6_1_B6	TCACAGGT	GCTTGACG	16	Feed
Pro.Feed.2	6_2_B6	TCAGTCTC	ACTCTCTG	17	Feed
Pro.Feed.2	6_3_B6	TCAGTCTC	AGAAGGTC	18	Feed
Pro.Feed.3	6_1_C6	CCTTAGAC	CATCATCT	16	Feed
Pro.Feed.3	6_2_C6	CGCTACTC	TCAGTCTC	17	Feed
Pro.Feed.3	6_3_C6	CGCTACTC	ACTCTCTG	18	Feed
Syn.Feed.1	6_1_E6	GATCGAGC	AGAAGTGT	16	Feed
Syn.Feed.1	6_2_E6	GTTGACTC	GTAGAGAC	17	Feed
Syn.Feed.1	6_3_E6	GTTGACTC	CGCTACTG	18	Feed
Syn.Feed.2	6_1_F6	CAAGAGAC	AACTGTGG	16	Feed
Syn.Feed.2	6_2_F6	CAAGGAAT	GTTGACTG	17	Feed
Syn.Feed.2	6_3_F6	CAAGGAAT	GTAGAGAC	18	Feed
Syn.Feed.3	6_1_G6	TAGAAGAC	TCGTACAG	16	Feed
Syn.Feed.3	6_2_G6	TAACCGAC	CAAGGAAT	17	Feed
Syn.Feed.3	6_3_G6	TAACCGAC	GTTGACTG	18	Feed
Water.sample.1	6_1_A5	AGTGTCAC	CTCACTGG	16	Water
Water.sample.1	6_2_A5	ACTCTCTC	TAACCGAG	17	Water
Water.sample.1	6_3_A5	ACTCTCTC	CAAGGAAT	18	Water
Water.sample.2	6_1_B5	TCACAGGT	GTGCTACT	16	Water
Water.sample.2	6_2_B5	TCAGTCTC	AGAAGGTC	17	Water
Water.sample.2	6_3_B5	TCAGTCTC	TAACCGAG	18	Water
Water.sample.3	6_1_C5	CCTTAGAC	GCTTGACG	16	Water
Water.sample.3	6_2_C5	CGCTACTC	ACTCTCTG	17	Water
Water.sample.3	6_3_C5	CGCTACTC	AGAAGGTC	18	Water
Water.sample.4	6_1_D5	GTAAGGTC	CATCATCT	16	Water
Water.sample.4	6_2_D5	GTAGAGAC	TCAGTCTC	17	Water
Water.sample.4	6_3_D5	GTAGAGAC	ACTCTCTG	18	Water
Water.sample.5	6_1_E5	GATCGAGC	TGCTACTG	16	Water
Water.sample.5	6_2_E5	GTTGACTC	CGCTACTG	17	Water
Water.sample.5	6_3_E5	GTTGACTC	TCAGTCTC	18	Water
PRO.T01.F01.S3.W17	2_1_A8	AACTGTGC	AGAAGTGT	4	Sample
PRO.T01.F01.S3.W17	2_2_A8	AACTGTGC	TGCTACTG	5	Sample
PRO.T01.F01.S3.W17	2_3_A8	AGTGTCAC	GTGCTACT	6	Sample
PRO.T01.F01.S4.W17	4_1_C9	CTCACTGC	CCTTAGAG	10	Sample
PRO.T01.F01.S4.W17	4_2_C9	CTCACTGC	TCGTACAG	11	Sample
PRO.T01.F01.S4.W17	4_3_C9	CTCACTGC	AACTGTGG	12	Sample
PRO.T01.F02.S3.W17	1_1_H3	AGAAGTGT	TCGTACAG	1	Sample
PRO.T01.F02.S3.W17	1_2_H3	AGCGTGTA	TCACAGGT	2	Sample
PRO.T01.F02.S3.W17	1_3_H3	AGAAGGTC	TCAGTCTC	3	Sample
PRO.T01.F02.S3.W17	6_1_A10	AACTGTGC	TCACAGGT	16	Sample
PRO.T01.F02.S3.W17	6_2_A10	ACTCTCTC	GTAAGGTC	17	Sample
PRO.T01.F02.S3.W17	6_3_A10	ACTCTCTC	CCTTAGAG	18	Sample
PRO.T01.F02.S4.W17	2_1_D4	GTAAGGTC	GCTTGACG	4	Sample
PRO.T01.F02.S4.W17	2_2_D4	GTAAGGTC	GTGCTACT	5	Sample
PRO.T01.F02.S4.W17	2_3_D4	GTAAGGTC	CCTTAGAG	6	Sample
PRO.T01.F02.S4.W17	6_1_B10	TCGTACAG	CCTTAGAG	16	Sample
PRO.T01.F02.S4.W17	6_2_B10	TCAGTCTC	GATCGAGG	17	Sample
PRO.T01.F02.S4.W17	6_3_B10	TCAGTCTC	GTAAGGTC	18	Sample
PRO.T01.F03.S3.W17	3_1_F6	CAAGAGAC	AACTGTGG	7	Sample
PRO.T01.F03.S3.W17	3_2_F6	CAAGAGAC	AGAAGTGT	8	Sample
PRO.T01.F03.S3.W17	3_3_F6	CAAGAGAC	TGCTACTG	9	Sample
PRO.T01.F03.S4.W17	5_1_B9	TCGTACAG	TCACAGGT	13	Sample
PRO.T01.F03.S4.W17	5_2_B9	TCGTACAG	AACTGTGG	14	Sample
PRO.T01.F03.S4.W17	5_3_B9	TCGTACAG	TGCTACTG	15	Sample
PRO.T01.F04.S3.W17	1_1_E9	GCTTGACC	GATCGAGG	1	Sample
PRO.T01.F04.S3.W17	1_2_E9	GATCGAGC	GCTTGACG	2	Sample
PRO.T01.F04.S3.W17	1_3_E9	GTTGACTC	GATCGAGG	3	Sample
PRO.T01.F04.S4.W17	1_1_B10	TCGTACAG	CCTTAGAG	1	Sample
PRO.T01.F04.S4.W17	1_2_B10	TCACAGGT	CTCACTGG	2	Sample
PRO.T01.F04.S4.W17	1_3_B10	TCAGTCTC	CCTTAGAG	3	Sample
PRO.T01.F05.S3.W17	1_1_C1	CTCACTGC	CTCACTGG	1	Sample
PRO.T01.F05.S3.W17	1_2_C1	CCTTAGAC	CCTTAGAG	2	Sample
PRO.T01.F05.S3.W17	1_3_C1	CGCTACTC	CGCTACTG	3	Sample
PRO.T01.F05.S4.W17	6_1_F1	CAAGAGAC	CCTTAGAG	16	Sample
PRO.T01.F05.S4.W17	6_2_F1	CAAGGAAT	AGAAGGTC	17	Sample
PRO.T01.F05.S4.W17	6_3_F1	CAAGGAAT	AGTGTCAG	18	Sample
PRO.T01.F06.S3.W17	5_1_D5	GTAAGGTC	CATCATCT	13	Sample
PRO.T01.F06.S3.W17	5_2_D5	GTAAGGTC	GCTTGACG	14	Sample
PRO.T01.F06.S3.W17	5_3_D5	GTAAGGTC	GTGCTACT	15	Sample
PRO.T01.F06.S4.W17	5_1_H7	AGAAGTGT	GCTTGACG	13	Sample
PRO.T01.F06.S4.W17	5_2_H7	AGCGTGTA	CTCACTGG	14	Sample
PRO.T01.F06.S4.W17	5_3_H7	AGCGTGTA	TCGTACAG	15	Sample
PRO.T01.F07.S3	6_1_C8	CTCACTGC	TCGTACAG	16	Sample
PRO.T01.F07.S3	6_2_C8	CGCTACTC	GTAAGGTC	17	Sample
PRO.T01.F07.S3	6_3_C8	CGCTACTC	CCTTAGAG	18	Sample
PRO.T01.F07.S3.W17	2_1_H9	AGAAGTGT	AGCGTGTA	4	Sample
PRO.T01.F07.S3.W17	2_2_H9	AGAAGTGT	TGCTACTG	5	Sample
PRO.T01.F07.S3.W17	2_3_H9	AGAAGTGT	CATCATCT	6	Sample
PRO.T01.F07.S4.W17	2_1_B12	TCGTACAG	GATCGAGG	4	Sample
PRO.T01.F07.S4.W17	2_2_B12	TCGTACAG	GTAAGGTC	5	Sample
PRO.T01.F07.S4.W17	2_3_B12	TCGTACAG	CCTTAGAG	6	Sample
PRO.T01.F07.S4.W17	6_1_D8	GTGCTACT	CTCACTGG	16	Sample
PRO.T01.F07.S4.W17	6_2_D8	GTAGAGAC	GATCGAGG	17	Sample
PRO.T01.F07.S4.W17	6_3_D8	GTAGAGAC	GTAAGGTC	18	Sample
PRO.T01.F08.S3.W17	2_1_E11	GCTTGACC	TAGAAGAG	4	Sample
PRO.T01.F08.S3.W17	2_2_E11	GCTTGACC	CAAGAGAC	5	Sample
PRO.T01.F08.S3.W17	2_3_E11	GCTTGACC	GATCGAGG	6	Sample
PRO.T01.F08.S4.W17	2_1_F11	CATCATCT	AGCGTGTA	4	Sample
PRO.T01.F08.S4.W17	2_2_F11	CATCATCT	TAGAAGAG	5	Sample
PRO.T01.F08.S4.W17	2_3_F11	CATCATCT	CAAGAGAC	6	Sample
PRO.T01.F09.S3.W17	1_1_B2	TCGTACAG	CTCACTGG	1	Sample
PRO.T01.F09.S3.W17	1_2_B2	TCACAGGT	CCTTAGAG	2	Sample
PRO.T01.F09.S3.W17	1_3_B2	TCAGTCTC	CGCTACTG	3	Sample
PRO.T01.F09.S4.W17	5_1_C5	CCTTAGAC	GCTTGACG	13	Sample
PRO.T01.F09.S4.W17	5_2_C5	CCTTAGAC	GTGCTACT	14	Sample
PRO.T01.F09.S4.W17	5_3_C5	CCTTAGAC	CTCACTGG	15	Sample
PRO.T01.F10.S3.W17	5_1_A8	AACTGTGC	AGAAGTGT	13	Sample
PRO.T01.F10.S3.W17	5_2_A8	AACTGTGC	CATCATCT	14	Sample
PRO.T01.F10.S3.W17	5_3_A8	AGTGTCAC	GTGCTACT	15	Sample
PRO.T01.F10.S4.W17	5_1_B12	TCGTACAG	GATCGAGG	13	Sample
PRO.T01.F10.S4.W17	5_2_B12	TCGTACAG	GTAAGGTC	14	Sample
PRO.T01.F10.S4.W17	5_3_B12	TCGTACAG	CCTTAGAG	15	Sample
PRO.T01.F11.S3.W17	4_1_B9	TCGTACAG	TCACAGGT	10	Sample
PRO.T01.F11.S3.W17	4_2_B9	TCGTACAG	AACTGTGG	11	Sample
PRO.T01.F11.S3.W17	4_3_B9	TCGTACAG	AGAAGTGT	12	Sample
PRO.T01.F11.S4.W17	1_1_F10	CATCATCT	TAGAAGAG	1	Sample
PRO.T01.F11.S4.W17	1_2_F10	CAAGAGAC	TGCTACTG	2	Sample
PRO.T01.F11.S4.W17	1_3_F10	CAAGGAAT	TAGAAGAG	3	Sample
PRO.T01.F12.S3.W17	5_1_C11	CTCACTGC	GATCGAGG	13	Sample
PRO.T01.F12.S3.W17	5_2_C11	CTCACTGC	GTAAGGTC	14	Sample
PRO.T01.F12.S3.W17	5_3_C11	CTCACTGC	CCTTAGAG	15	Sample
PRO.T01.F12.S4.W17	4_1_E10	GCTTGACC	CAAGAGAC	10	Sample
PRO.T01.F12.S4.W17	4_2_E10	GCTTGACC	GATCGAGG	11	Sample
PRO.T01.F12.S4.W17	4_3_E10	GCTTGACC	GTGCTACT	12	Sample
PRO.T01.F13.S3.W17	4_1_E9	GCTTGACC	GATCGAGG	10	Sample
PRO.T01.F13.S3.W17	4_2_E9	GCTTGACC	GTGCTACT	11	Sample
PRO.T01.F13.S3.W17	4_3_E9	GCTTGACC	CTCACTGG	12	Sample
PRO.T01.F13.S4.W17	5_1_G3	TAGAAGAC	TGCTACTG	13	Sample
PRO.T01.F13.S4.W17	5_2_G3	TAGAAGAC	CAAGAGAC	14	Sample
PRO.T01.F13.S4.W17	5_3_G3	TAGAAGAC	GTAAGGTC	15	Sample
PRO.T01.F14.S3.W17	2_1_D8	GTGCTACT	CTCACTGG	4	Sample
PRO.T01.F14.S3.W17	2_2_D8	GTGCTACT	TCGTACAG	5	Sample
PRO.T01.F14.S3.W17	2_3_D8	GTAAGGTC	TGCTACTG	6	Sample
PRO.T01.F14.S4.W17	2_1_A9	AACTGTGC	AGTGTCAG	4	Sample
PRO.T01.F14.S4.W17	2_2_A9	AACTGTGC	AGAAGTGT	5	Sample
PRO.T01.F14.S4.W17	2_3_A9	AACTGTGC	TGCTACTG	6	Sample
PRO.T01.F15.S3.W17	3_1_E8	GCTTGACC	GTGCTACT	7	Sample
PRO.T01.F15.S3.W17	3_2_E8	GCTTGACC	CTCACTGG	8	Sample
PRO.T01.F15.S3.W17	3_3_E8	GATCGAGC	AGAAGTGT	9	Sample
PRO.T01.F15.S4.W17	2_1_B2	TCACAGGT	AGTGTCAG	4	Sample
PRO.T01.F15.S4.W17	2_2_B2	TCACAGGT	AGCGTGTA	5	Sample
PRO.T01.F15.S4.W17	2_3_B2	TCGTACAG	GATCGAGG	6	Sample
PRO.T01.F16.S3.W17	5_1_F5	CAAGAGAC	AGAAGTGT	13	Sample
PRO.T01.F16.S3.W17	5_2_F5	CAAGAGAC	TGCTACTG	14	Sample
PRO.T01.F16.S3.W17	5_3_F5	CAAGAGAC	CATCATCT	15	Sample
PRO.T01.F16.S4.W17	5_1_B2	TCACAGGT	AGTGTCAG	13	Sample
PRO.T01.F16.S4.W17	5_2_B2	TCACAGGT	TAGAAGAG	14	Sample
PRO.T01.F16.S4.W17	5_3_B2	TCGTACAG	GATCGAGG	15	Sample
PRO.T01.F17.S3.W17	5_1_C7	CTCACTGC	AGAAGTGT	13	Sample
PRO.T01.F17.S3.W17	5_2_C7	CCTTAGAC	CATCATCT	14	Sample
PRO.T01.F17.S3.W17	5_3_C7	CCTTAGAC	GCTTGACG	15	Sample
PRO.T01.F17.S4.W17	3_1_B7	TCGTACAG	AGAAGTGT	7	Sample
PRO.T01.F17.S4.W17	3_2_B7	TCACAGGT	GCTTGACG	8	Sample
PRO.T01.F17.S4.W17	3_3_B7	TCACAGGT	GTGCTACT	9	Sample
PRO.T01.F18.S3.W17	3_1_A7	AACTGTGC	TGCTACTG	7	Sample
PRO.T01.F18.S3.W17	3_2_A7	AGTGTCAC	GTGCTACT	8	Sample
PRO.T01.F18.S3.W17	3_3_A7	AGTGTCAC	CTCACTGG	9	Sample
PRO.T01.F18.S4.W17	1_1_C3	CTCACTGC	GCTTGACG	1	Sample
PRO.T01.F18.S4.W17	1_2_C3	CCTTAGAC	GATCGAGG	2	Sample
PRO.T01.F18.S4.W17	1_3_C3	CGCTACTC	GTTGACTG	3	Sample
PRO.T01.F19.S3.W17	2_1_D5	GTAAGGTC	CATCATCT	4	Sample
PRO.T01.F19.S3.W17	2_2_D5	GTAAGGTC	GCTTGACG	5	Sample
PRO.T01.F19.S3.W17	2_3_D5	GTAAGGTC	GTGCTACT	6	Sample
PRO.T01.F19.S4.W17	3_1_B1	TCACAGGT	AGCGTGTA	7	Sample
PRO.T01.F19.S4.W17	3_2_B1	TCGTACAG	GATCGAGG	8	Sample
PRO.T01.F19.S4.W17	3_3_B1	TCGTACAG	GTAAGGTC	9	Sample
PRO.T01.F20.S3.W17	4_1_C6	CCTTAGAC	CATCATCT	10	Sample
PRO.T01.F20.S3.W17	4_2_C6	CCTTAGAC	GCTTGACG	11	Sample
PRO.T01.F20.S3.W17	4_3_C6	CCTTAGAC	GTGCTACT	12	Sample
PRO.T01.F20.S3.W17	6_1_A8	AACTGTGC	AGAAGTGT	16	Sample
PRO.T01.F20.S3.W17	6_2_A8	ACTCTCTC	TCACAGGT	17	Sample
PRO.T01.F20.S3.W17	6_3_A8	ACTCTCTC	AGTGTCAG	18	Sample
PRO.T01.F20.S4.W17	5_1_F7	CATCATCT	CTCACTGG	13	Sample
PRO.T01.F20.S4.W17	5_2_F7	CAAGAGAC	AACTGTGG	14	Sample
PRO.T01.F20.S4.W17	5_3_F7	CAAGAGAC	AGAAGTGT	15	Sample
PRO.T01.F20.S4.W17	6_1_B8	TCGTACAG	AACTGTGG	16	Sample
PRO.T01.F20.S4.W17	6_2_B8	TCAGTCTC	CCTTAGAG	17	Sample
PRO.T01.F20.S4.W17	6_3_B8	TCAGTCTC	TCACAGGT	18	Sample
PRO.T01.F21.S3.W17	2_1_E8	GCTTGACC	GTGCTACT	4	Sample
PRO.T01.F21.S3.W17	2_2_E8	GCTTGACC	CTCACTGG	5	Sample
PRO.T01.F21.S3.W17	2_3_E8	GATCGAGC	AGAAGTGT	6	Sample
PRO.T01.F21.S4.W17	1_1_G10	TGCTACTC	AGCGTGTA	1	Sample
PRO.T01.F21.S4.W17	1_2_G10	TAGAAGAC	AGAAGTGT	2	Sample
PRO.T01.F21.S4.W17	1_3_G10	TAACCGAC	AGCGTGTA	3	Sample
PRO.T01.F22.S3.W17	6_1_E1	GATCGAGC	TCACAGGT	16	Sample
PRO.T01.F22.S3.W17	6_2_E1	GTTGACTC	TAACCGAG	17	Sample
PRO.T01.F22.S3.W17	6_3_E1	GTTGACTC	AGCGTGTA	18	Sample
PRO.T01.F22.S4.W17	1_1_D7	GTGCTACT	TCGTACAG	1	Sample
PRO.T01.F22.S4.W17	1_2_D7	GTAAGGTC	TCACAGGT	2	Sample
PRO.T01.F22.S4.W17	1_3_D7	GTAGAGAC	TCAGTCTC	3	Sample
PRO.T01.F23.S3.W17	2_1_A5	AGTGTCAC	CTCACTGG	4	Sample
PRO.T01.F23.S3.W17	2_2_A5	AGTGTCAC	TCGTACAG	5	Sample
PRO.T01.F23.S3.W17	2_3_A5	AGTGTCAC	AACTGTGG	6	Sample
PRO.T01.F23.S4.W17	6_1_B4	TCACAGGT	CTCACTGG	16	Sample
PRO.T01.F23.S4.W17	6_2_B4	TCAGTCTC	TAACCGAG	17	Sample
PRO.T01.F23.S4.W17	6_3_B4	TCAGTCTC	CAAGGAAT	18	Sample
PRO.T01.F24.S3.W17	2_1_E1	GATCGAGC	CCTTAGAG	4	Sample
PRO.T01.F24.S3.W17	2_2_E1	GCTTGACC	AGCGTGTA	5	Sample
PRO.T01.F24.S3.W17	2_3_E1	GCTTGACC	TAGAAGAG	6	Sample
PRO.T01.F24.S4.W17	1_1_F2	CATCATCT	TGCTACTG	1	Sample
PRO.T01.F24.S4.W17	1_2_F2	CAAGAGAC	TAGAAGAG	2	Sample
PRO.T01.F24.S4.W17	1_3_F2	CAAGGAAT	TAACCGAG	3	Sample
PRO.T01.F25.S3.W17	1_1_D6	GTGCTACT	AACTGTGG	1	Sample
PRO.T01.F25.S3.W17	1_2_D6	GTAAGGTC	AGTGTCAG	2	Sample
PRO.T01.F25.S3.W17	1_3_D6	GTAGAGAC	ACTCTCTG	3	Sample
PRO.T01.F25.S4.W17	5_1_E4	GATCGAGC	CATCATCT	13	Sample
PRO.T01.F25.S4.W17	5_2_E4	GATCGAGC	GCTTGACG	14	Sample
PRO.T01.F25.S4.W17	5_3_E4	GATCGAGC	GTAAGGTC	15	Sample
PRO.T01.F26.S3.W17	2_1_C2	CCTTAGAC	TCACAGGT	4	Sample
PRO.T01.F26.S3.W17	2_2_C2	CCTTAGAC	AGTGTCAG	5	Sample
PRO.T01.F26.S3.W17	2_3_C2	CTCACTGC	CAAGAGAC	6	Sample
PRO.T01.F26.S4.W17	5_1_E8	GCTTGACC	GTGCTACT	13	Sample
PRO.T01.F26.S4.W17	5_2_E8	GCTTGACC	TCGTACAG	14	Sample
PRO.T01.F26.S4.W17	5_3_E8	GATCGAGC	AGAAGTGT	15	Sample
PRO.T01.F27.S3.W17	3_1_C8	CTCACTGC	TCGTACAG	7	Sample
PRO.T01.F27.S3.W17	3_2_C8	CTCACTGC	AACTGTGG	8	Sample
PRO.T01.F27.S3.W17	3_3_C8	CCTTAGAC	CATCATCT	9	Sample
PRO.T01.F27.S4.W17	6_1_C4	CCTTAGAC	GTGCTACT	16	Sample
PRO.T01.F27.S4.W17	6_2_C4	CGCTACTC	AGAAGGTC	17	Sample
PRO.T01.F27.S4.W17	6_3_C4	CGCTACTC	TAACCGAG	18	Sample
PRO.T01.F28.S3.W17	1_1_B5	TCGTACAG	CATCATCT	1	Sample
PRO.T01.F28.S3.W17	1_2_B5	TCACAGGT	CAAGAGAC	2	Sample
PRO.T01.F28.S3.W17	1_3_B5	TCAGTCTC	CAAGGAAT	3	Sample
PRO.T01.F28.S4.W17	3_1_D4	GTAAGGTC	GCTTGACG	7	Sample
PRO.T01.F28.S4.W17	3_2_D4	GTAAGGTC	GTGCTACT	8	Sample
PRO.T01.F28.S4.W17	3_3_D4	GTAAGGTC	CCTTAGAG	9	Sample
PRO.T01.F29.S3.W17	6_1_A1	AGTGTCAC	CAAGAGAC	16	Sample
PRO.T01.F29.S3.W17	6_2_A1	ACTCTCTC	CGCTACTG	17	Sample
PRO.T01.F29.S3.W17	6_3_A1	ACTCTCTC	GTAAGGTC	18	Sample
PRO.T01.F29.S4.W17	3_1_C10	CTCACTGC	GTAAGGTC	7	Sample
PRO.T01.F29.S4.W17	3_2_C10	CTCACTGC	CCTTAGAG	8	Sample
PRO.T01.F29.S4.W17	3_3_C10	CTCACTGC	TCGTACAG	9	Sample
PRO.T01.F30.S3.W17	6_1_F2	CAAGAGAC	GATCGAGG	16	Sample
PRO.T01.F30.S3.W17	6_2_F2	CAAGGAAT	ACTCTCTG	17	Sample
PRO.T01.F30.S3.W17	6_3_F2	CAAGGAAT	AGAAGGTC	18	Sample
PRO.T01.F30.S4.W17	3_1_F5	CAAGAGAC	AGAAGTGT	7	Sample
PRO.T01.F30.S4.W17	3_2_F5	CAAGAGAC	TGCTACTG	8	Sample
PRO.T01.F30.S4.W17	3_3_F5	CAAGAGAC	CATCATCT	9	Sample
PRO.T01.F31.S3.W17	3_1_D7	GTGCTACT	TCGTACAG	7	Sample
PRO.T01.F31.S3.W17	3_2_D7	GTAAGGTC	TGCTACTG	8	Sample
PRO.T01.F31.S3.W17	3_3_D7	GTAAGGTC	CATCATCT	9	Sample
PRO.T01.F31.S3.W17	6_1_G9	TGCTACTC	TAGAAGAG	16	Sample
PRO.T01.F31.S3.W17	6_2_G9	TAACCGAC	AGTGTCAG	17	Sample
PRO.T01.F31.S3.W17	6_3_G9	TAACCGAC	AGCGTGTA	18	Sample
PRO.T01.F31.S4.W17	3_1_D9	GTGCTACT	GTAAGGTC	7	Sample
PRO.T01.F31.S4.W17	3_2_D9	GTGCTACT	CTCACTGG	8	Sample
PRO.T01.F31.S4.W17	3_3_D9	GTGCTACT	TCGTACAG	9	Sample
PRO.T01.F31.S4.W17	6_1_H9	AGAAGTGT	AGCGTGTA	16	Sample
PRO.T01.F31.S4.W17	6_2_H9	AGAAGGTC	TCACAGGT	17	Sample
PRO.T01.F31.S4.W17	6_3_H9	AGAAGGTC	AGTGTCAG	18	Sample
PRO.T01.F32.S3.W17	2_1_H7	AGAAGTGT	CATCATCT	4	Sample
PRO.T01.F32.S3.W17	2_2_H7	AGCGTGTA	CTCACTGG	5	Sample
PRO.T01.F32.S3.W17	2_3_H7	AGCGTGTA	TCGTACAG	6	Sample
PRO.T01.F32.S4.W17	2_1_G4	TAGAAGAC	AGAAGTGT	4	Sample
PRO.T01.F32.S4.W17	2_2_G4	TAGAAGAC	TGCTACTG	5	Sample
PRO.T01.F32.S4.W17	2_3_G4	TAGAAGAC	CAAGAGAC	6	Sample
PRO.T01.F33.S3.W17	3_1_H4	AGCGTGTA	AACTGTGG	7	Sample
PRO.T01.F33.S3.W17	3_2_H4	AGCGTGTA	AGAAGTGT	8	Sample
PRO.T01.F33.S3.W17	3_3_H4	AGCGTGTA	TAGAAGAG	9	Sample
PRO.T01.F33.S4.W17	5_1_B7	TCGTACAG	TGCTACTG	13	Sample
PRO.T01.F33.S4.W17	5_2_B7	TCACAGGT	GCTTGACG	14	Sample
PRO.T01.F33.S4.W17	5_3_B7	TCACAGGT	GTGCTACT	15	Sample
PRO.T01.F34.S3.W17	1_1_D10	GTGCTACT	GATCGAGG	1	Sample
PRO.T01.F34.S3.W17	1_2_D10	GTAAGGTC	GCTTGACG	2	Sample
PRO.T01.F34.S3.W17	1_3_D10	GTAGAGAC	GATCGAGG	3	Sample
PRO.T01.F34.S4.W17	4_1_B1	TCACAGGT	AGCGTGTA	10	Sample
PRO.T01.F34.S4.W17	4_2_B1	TCGTACAG	GATCGAGG	11	Sample
PRO.T01.F34.S4.W17	4_3_B1	TCGTACAG	GTAAGGTC	12	Sample
PRO.T01.F35.S3.W17	6_1_G1	TAGAAGAC	GTAAGGTC	16	Sample
PRO.T01.F35.S3.W17	6_2_G1	TAACCGAC	ACTCTCTG	17	Sample
PRO.T01.F35.S3.W17	6_3_G1	TAACCGAC	TCACAGGT	18	Sample
PRO.T01.F35.S4.W17	1_1_C4	CTCACTGC	CATCATCT	1	Sample
PRO.T01.F35.S4.W17	1_2_C4	CCTTAGAC	CAAGAGAC	2	Sample
PRO.T01.F35.S4.W17	1_3_C4	CGCTACTC	CAAGGAAT	3	Sample
PRO.T01.F36.S3.W17	4_1_H2	AGCGTGTA	TAGAAGAG	10	Sample
PRO.T01.F36.S3.W17	4_2_H2	AGCGTGTA	CAAGAGAC	11	Sample
PRO.T01.F36.S3.W17	4_3_H2	AGAAGTGT	CCTTAGAG	12	Sample
PRO.T01.F36.S4.W17	2_1_E9	GCTTGACC	GATCGAGG	4	Sample
PRO.T01.F36.S4.W17	2_2_E9	GCTTGACC	GTGCTACT	5	Sample
PRO.T01.F36.S4.W17	2_3_E9	GCTTGACC	CTCACTGG	6	Sample
PRO.T01.F37.S3.W17	5_1_D9	GTGCTACT	GTAAGGTC	13	Sample
PRO.T01.F37.S3.W17	5_2_D9	GTGCTACT	CTCACTGG	14	Sample
PRO.T01.F37.S3.W17	5_3_D9	GTGCTACT	AACTGTGG	15	Sample
PRO.T01.F37.S4.W17	5_1_F3	CAAGAGAC	CATCATCT	13	Sample
PRO.T01.F37.S4.W17	5_2_F3	CAAGAGAC	GATCGAGG	14	Sample
PRO.T01.F37.S4.W17	5_3_F3	CAAGAGAC	CCTTAGAG	15	Sample
PRO.T01.F38.S3.W17	3_1_G6	TAGAAGAC	TCGTACAG	7	Sample
PRO.T01.F38.S3.W17	3_2_G6	TAGAAGAC	AACTGTGG	8	Sample
PRO.T01.F38.S3.W17	3_3_G6	TAGAAGAC	AGAAGTGT	9	Sample
PRO.T01.F38.S4.W17	3_1_C12	CTCACTGC	CAAGAGAC	7	Sample
PRO.T01.F38.S4.W17	3_2_C12	CTCACTGC	GATCGAGG	8	Sample
PRO.T01.F38.S4.W17	3_3_C12	CTCACTGC	GTAAGGTC	9	Sample
PRO.T01.F39.S3.W17	2_1_H6	AGCGTGTA	CTCACTGG	4	Sample
PRO.T01.F39.S3.W17	2_2_H6	AGCGTGTA	TCGTACAG	5	Sample
PRO.T01.F39.S3.W17	2_3_H6	AGCGTGTA	AACTGTGG	6	Sample
PRO.T01.F39.S4.W17	5_1_F1	CAAGAGAC	CCTTAGAG	13	Sample
PRO.T01.F39.S4.W17	5_2_F1	CATCATCT	AGTGTCAG	14	Sample
PRO.T01.F39.S4.W17	5_3_F1	CATCATCT	AGCGTGTA	15	Sample
PRO.T01.F40.S3.W17	1_1_H12	AGAAGTGT	CCTTAGAG	1	Sample
PRO.T01.F40.S3.W17	1_2_H12	AGCGTGTA	CTCACTGG	2	Sample
PRO.T01.F40.S3.W17	1_3_H12	AGAAGGTC	CCTTAGAG	3	Sample
PRO.T01.F40.S4.W17	3_1_A4	AGTGTCAC	TCGTACAG	7	Sample
PRO.T01.F40.S4.W17	3_2_A4	AGTGTCAC	AACTGTGG	8	Sample
PRO.T01.F40.S4.W17	3_3_A4	AGTGTCAC	AGCGTGTA	9	Sample
CTRL.T01.F01.S3.W17	3_1_E1	GATCGAGC	CCTTAGAG	7	Sample
CTRL.T01.F01.S3.W17	3_2_E1	GCTTGACC	AGCGTGTA	8	Sample
CTRL.T01.F01.S3.W17	3_3_E1	GCTTGACC	TAGAAGAG	9	Sample
CTRL.T01.F01.S3.W17	6_1_A7	AACTGTGC	CATCATCT	16	Sample
CTRL.T01.F01.S3.W17	6_2_A7	ACTCTCTC	AGTGTCAG	17	Sample
CTRL.T01.F01.S3.W17	6_3_A7	ACTCTCTC	AGAAGGTC	18	Sample
CTRL.T01.F01.S4.W17	5_1_D4	GTAAGGTC	GCTTGACG	13	Sample
CTRL.T01.F01.S4.W17	5_2_D4	GTAAGGTC	GTGCTACT	14	Sample
CTRL.T01.F01.S4.W17	5_3_D4	GTAAGGTC	CCTTAGAG	15	Sample
CTRL.T01.F01.S4.W17	6_1_B7	TCGTACAG	TGCTACTG	16	Sample
CTRL.T01.F01.S4.W17	6_2_B7	TCAGTCTC	TCACAGGT	17	Sample
CTRL.T01.F01.S4.W17	6_3_B7	TCAGTCTC	ACTCTCTG	18	Sample
CTRL.T01.F02.S3.W17	5_1_A10	AACTGTGC	TCACAGGT	13	Sample
CTRL.T01.F02.S3.W17	5_2_A10	AACTGTGC	AGTGTCAG	14	Sample
CTRL.T01.F02.S3.W17	5_3_A10	AACTGTGC	AGAAGTGT	15	Sample
CTRL.T01.F02.S4.W17	6_1_C2	CCTTAGAC	TCACAGGT	16	Sample
CTRL.T01.F02.S4.W17	6_2_C2	CGCTACTC	CAAGGAAT	17	Sample
CTRL.T01.F02.S4.W17	6_3_C2	CGCTACTC	GTTGACTG	18	Sample
CTRL.T01.F03.S3.W17	2_1_G10	TGCTACTC	AGCGTGTA	4	Sample
CTRL.T01.F03.S3.W17	2_2_G10	TGCTACTC	TAGAAGAG	5	Sample
CTRL.T01.F03.S3.W17	2_3_G10	TGCTACTC	CATCATCT	6	Sample
CTRL.T01.F03.S4.W17	2_1_H1	AGCGTGTA	CAAGAGAC	4	Sample
CTRL.T01.F03.S4.W17	2_2_H1	AGAAGTGT	CCTTAGAG	5	Sample
CTRL.T01.F03.S4.W17	2_3_H1	AGAAGTGT	TCACAGGT	6	Sample
CTRL.T01.F04.S3.W17	4_1_C10	CTCACTGC	GTAAGGTC	10	Sample
CTRL.T01.F04.S3.W17	4_2_C10	CTCACTGC	CCTTAGAG	11	Sample
CTRL.T01.F04.S3.W17	4_3_C10	CTCACTGC	TCGTACAG	12	Sample
CTRL.T01.F04.S4.W17	3_1_C7	CTCACTGC	AACTGTGG	7	Sample
CTRL.T01.F04.S4.W17	3_2_C7	CCTTAGAC	CATCATCT	8	Sample
CTRL.T01.F04.S4.W17	3_3_C7	CCTTAGAC	GCTTGACG	9	Sample
CTRL.T01.F05.S3.W17	4_1_B10	TCGTACAG	CCTTAGAG	10	Sample
CTRL.T01.F05.S3.W17	4_2_B10	TCGTACAG	TCACAGGT	11	Sample
CTRL.T01.F05.S3.W17	4_3_B10	TCGTACAG	AACTGTGG	12	Sample
CTRL.T01.F05.S4.W17	1_1_E5	GCTTGACC	AACTGTGG	1	Sample
CTRL.T01.F05.S4.W17	1_2_E5	GATCGAGC	AGTGTCAG	2	Sample
CTRL.T01.F05.S4.W17	1_3_E5	GTTGACTC	ACTCTCTG	3	Sample
CTRL.T01.F06.S3.W17	2_1_D10	GTGCTACT	GATCGAGG	4	Sample
CTRL.T01.F06.S3.W17	2_2_D10	GTGCTACT	GTAAGGTC	5	Sample
CTRL.T01.F06.S3.W17	2_3_D10	GTGCTACT	CTCACTGG	6	Sample
CTRL.T01.F06.S4.W17	4_1_C1	CCTTAGAC	AGTGTCAG	10	Sample
CTRL.T01.F06.S4.W17	4_2_C1	CTCACTGC	CAAGAGAC	11	Sample
CTRL.T01.F06.S4.W17	4_3_C1	CTCACTGC	GATCGAGG	12	Sample
CTRL.T01.F07.S3.W17	4_1_D7	GTGCTACT	TCGTACAG	10	Sample
CTRL.T01.F07.S3.W17	4_2_D7	GTAAGGTC	TGCTACTG	11	Sample
CTRL.T01.F07.S3.W17	4_3_D7	GTAAGGTC	CATCATCT	12	Sample
CTRL.T01.F07.S4.W17	5_1_B3	TCACAGGT	TCGTACAG	13	Sample
CTRL.T01.F07.S4.W17	5_2_B3	TCACAGGT	AGTGTCAG	14	Sample
CTRL.T01.F07.S4.W17	5_3_B3	TCACAGGT	TAGAAGAG	15	Sample
CTRL.T01.F08.S3.W17	4_1_F11	CATCATCT	AGCGTGTA	10	Sample
CTRL.T01.F08.S3.W17	4_2_F11	CATCATCT	TAGAAGAG	11	Sample
CTRL.T01.F08.S3.W17	4_3_F11	CATCATCT	CAAGAGAC	12	Sample
CTRL.T01.F08.S4.W17	4_1_F10	CATCATCT	TAGAAGAG	10	Sample
CTRL.T01.F08.S4.W17	4_2_F10	CATCATCT	CAAGAGAC	11	Sample
CTRL.T01.F08.S4.W17	4_3_F10	CATCATCT	GCTTGACG	12	Sample
CTRL.T01.F09.S3.W17	2_1_G2	TAGAAGAC	CAAGAGAC	4	Sample
CTRL.T01.F09.S3.W17	2_2_G2	TAGAAGAC	GATCGAGG	5	Sample
CTRL.T01.F09.S3.W17	2_3_G2	TGCTACTC	TCACAGGT	6	Sample
CTRL.T01.F09.S4.W17	3_1_F1	CAAGAGAC	GTAAGGTC	7	Sample
CTRL.T01.F09.S4.W17	3_2_F1	CATCATCT	AGTGTCAG	8	Sample
CTRL.T01.F09.S4.W17	3_3_F1	CATCATCT	AGCGTGTA	9	Sample
CTRL.T01.F10.S3.W17	3_1_F8	CATCATCT	GCTTGACG	7	Sample
CTRL.T01.F10.S3.W17	3_2_F8	CATCATCT	GTGCTACT	8	Sample
CTRL.T01.F10.S3.W17	3_3_F8	CAAGAGAC	AACTGTGG	9	Sample
CTRL.T01.F10.S4.W17	5_1_D10	GTGCTACT	GATCGAGG	13	Sample
CTRL.T01.F10.S4.W17	5_2_D10	GTGCTACT	GTAAGGTC	14	Sample
CTRL.T01.F10.S4.W17	5_3_D10	GTGCTACT	CTCACTGG	15	Sample
CTRL.T01.F11.S3.W17	4_1_D12	GTGCTACT	TAGAAGAG	10	Sample
CTRL.T01.F11.S3.W17	4_2_D12	GTGCTACT	CAAGAGAC	11	Sample
CTRL.T01.F11.S3.W17	4_3_D12	GTGCTACT	GATCGAGG	12	Sample
CTRL.T01.F11.S3.W17	6_1_G8	TGCTACTC	CATCATCT	16	Sample
CTRL.T01.F11.S3.W17	6_2_G8	TAACCGAC	AGCGTGTA	17	Sample
CTRL.T01.F11.S3.W17	6_3_G8	TAACCGAC	TAGAAGAG	18	Sample
CTRL.T01.F11.S4.W17	1_1_D5	GTGCTACT	AGAAGTGT	1	Sample
CTRL.T01.F11.S4.W17	1_2_D5	GTAAGGTC	AGCGTGTA	2	Sample
CTRL.T01.F11.S4.W17	1_3_D5	GTAGAGAC	AGAAGGTC	3	Sample
CTRL.T01.F11.S4.W17	6_1_H8	AGAAGTGT	TGCTACTG	16	Sample
CTRL.T01.F11.S4.W17	6_2_H8	AGAAGGTC	AGTGTCAG	17	Sample
CTRL.T01.F11.S4.W17	6_3_H8	AGAAGGTC	AGCGTGTA	18	Sample
CTRL.T01.F12.S3.W17	1_1_F8	CATCATCT	GCTTGACG	1	Sample
CTRL.T01.F12.S3.W17	1_2_F8	CAAGAGAC	GATCGAGG	2	Sample
CTRL.T01.F12.S3.W17	1_3_F8	CAAGGAAT	GTTGACTG	3	Sample
CTRL.T01.F12.S4.W17	6_1_D3	GTAAGGTC	GTGCTACT	16	Sample
CTRL.T01.F12.S4.W17	6_2_D3	GTAGAGAC	AGAAGGTC	17	Sample
CTRL.T01.F12.S4.W17	6_3_D3	GTAGAGAC	TAACCGAG	18	Sample
CTRL.T01.F13.S3.W17	5_1_E3	GATCGAGC	GCTTGACG	13	Sample
CTRL.T01.F13.S3.W17	5_2_E3	GATCGAGC	GTAAGGTC	14	Sample
CTRL.T01.F13.S3.W17	5_3_E3	GATCGAGC	TCACAGGT	15	Sample
CTRL.T01.F13.S4.W17	1_1_H10	AGAAGTGT	AGTGTCAG	1	Sample
CTRL.T01.F13.S4.W17	1_2_H10	AGCGTGTA	AACTGTGG	2	Sample
CTRL.T01.F13.S4.W17	1_3_H10	AGAAGGTC	AGTGTCAG	3	Sample
CTRL.T01.F14.S3.W17	2_1_C11	CTCACTGC	GATCGAGG	4	Sample
CTRL.T01.F14.S3.W17	2_2_C11	CTCACTGC	GTAAGGTC	5	Sample
CTRL.T01.F14.S3.W17	2_3_C11	CTCACTGC	CCTTAGAG	6	Sample
CTRL.T01.F14.S4.W17	3_1_F9	CATCATCT	CAAGAGAC	7	Sample
CTRL.T01.F14.S4.W17	3_2_F9	CATCATCT	GCTTGACG	8	Sample
CTRL.T01.F14.S4.W17	3_3_F9	CATCATCT	GTGCTACT	9	Sample
CTRL.T01.F15.S3.W17	2_1_B7	TCGTACAG	AGAAGTGT	4	Sample
CTRL.T01.F15.S3.W17	2_2_B7	TCACAGGT	GCTTGACG	5	Sample
CTRL.T01.F15.S3.W17	2_3_B7	TCACAGGT	GTGCTACT	6	Sample
CTRL.T01.F15.S3.W17	6_1_C7	CTCACTGC	AGAAGTGT	16	Sample
CTRL.T01.F15.S3.W17	6_2_C7	CGCTACTC	CCTTAGAG	17	Sample
CTRL.T01.F15.S3.W17	6_3_C7	CGCTACTC	TCAGTCTC	18	Sample
CTRL.T01.F15.S4.W17	1_1_B7	TCGTACAG	AGAAGTGT	1	Sample
CTRL.T01.F15.S4.W17	1_2_B7	TCACAGGT	AGCGTGTA	2	Sample
CTRL.T01.F15.S4.W17	1_3_B7	TCAGTCTC	AGAAGGTC	3	Sample
CTRL.T01.F15.S4.W17	6_1_D7	GTGCTACT	AACTGTGG	16	Sample
CTRL.T01.F15.S4.W17	6_2_D7	GTAGAGAC	GTAAGGTC	17	Sample
CTRL.T01.F15.S4.W17	6_3_D7	GTAGAGAC	CGCTACTG	18	Sample
CTRL.T01.F16.S3.W17	1_1_A2	AACTGTGC	TCGTACAG	1	Sample
CTRL.T01.F16.S3.W17	1_2_A2	AGTGTCAC	TCACAGGT	2	Sample
CTRL.T01.F16.S3.W17	1_3_A2	ACTCTCTC	TCAGTCTC	3	Sample
CTRL.T01.F16.S4.W17	1_1_F5	CATCATCT	TCGTACAG	1	Sample
CTRL.T01.F16.S4.W17	1_2_F5	CAAGAGAC	TCACAGGT	2	Sample
CTRL.T01.F16.S4.W17	1_3_F5	CAAGGAAT	TCAGTCTC	3	Sample
CTRL.T01.F17.S3.W17	5_1_G8	TGCTACTC	CATCATCT	13	Sample
CTRL.T01.F17.S3.W17	5_2_G8	TGCTACTC	GTGCTACT	14	Sample
CTRL.T01.F17.S3.W17	5_3_G8	TAGAAGAC	TCGTACAG	15	Sample
CTRL.T01.F17.S4.W17	5_1_E5	GATCGAGC	TGCTACTG	13	Sample
CTRL.T01.F17.S4.W17	5_2_E5	GATCGAGC	CATCATCT	14	Sample
CTRL.T01.F17.S4.W17	5_3_E5	GATCGAGC	GCTTGACG	15	Sample
CTRL.T01.F18.S3.W17	3_1_B4	TCACAGGT	CTCACTGG	7	Sample
CTRL.T01.F18.S3.W17	3_2_B4	TCACAGGT	TCGTACAG	8	Sample
CTRL.T01.F18.S3.W17	3_3_B4	TCACAGGT	AGTGTCAG	9	Sample
CTRL.T01.F18.S4.W17	1_1_D1	GTGCTACT	GTGCTACT	1	Sample
CTRL.T01.F18.S4.W17	1_2_D1	GTAAGGTC	GTAAGGTC	2	Sample
CTRL.T01.F18.S4.W17	1_3_D1	GTAGAGAC	GTAGAGAC	3	Sample
CTRL.T01.F19.S3.W17	3_1_E6	GATCGAGC	AGAAGTGT	7	Sample
CTRL.T01.F19.S3.W17	3_2_E6	GATCGAGC	TGCTACTG	8	Sample
CTRL.T01.F19.S3.W17	3_3_E6	GATCGAGC	CATCATCT	9	Sample
CTRL.T01.F19.S4.W17	1_1_E11	GCTTGACC	TAGAAGAG	1	Sample
CTRL.T01.F19.S4.W17	1_2_E11	GATCGAGC	TGCTACTG	2	Sample
CTRL.T01.F19.S4.W17	1_3_E11	GTTGACTC	TAGAAGAG	3	Sample
CTRL.T01.F20.S3.W17	2_1_E6	GATCGAGC	AGAAGTGT	4	Sample
CTRL.T01.F20.S3.W17	2_2_E6	GATCGAGC	TGCTACTG	5	Sample
CTRL.T01.F20.S3.W17	2_3_E6	GATCGAGC	CATCATCT	6	Sample
CTRL.T01.F20.S4.W17	2_1_C9	CTCACTGC	CCTTAGAG	4	Sample
CTRL.T01.F20.S4.W17	2_2_C9	CTCACTGC	TCGTACAG	5	Sample
CTRL.T01.F20.S4.W17	2_3_C9	CTCACTGC	AACTGTGG	6	Sample
CTRL.T01.F21.S3.W17	3_1_B5	TCACAGGT	GTGCTACT	7	Sample
CTRL.T01.F21.S3.W17	3_2_B5	TCACAGGT	CTCACTGG	8	Sample
CTRL.T01.F21.S3.W17	3_3_B5	TCACAGGT	TCGTACAG	9	Sample
CTRL.T01.F21.S4.W17	3_1_C3	CCTTAGAC	CTCACTGG	7	Sample
CTRL.T01.F21.S4.W17	3_2_C3	CCTTAGAC	TCACAGGT	8	Sample
CTRL.T01.F21.S4.W17	3_3_C3	CCTTAGAC	AGTGTCAG	9	Sample
CTRL.T01.F22.S3.W17	5_1_E2	GATCGAGC	GTAAGGTC	13	Sample
CTRL.T01.F22.S3.W17	5_2_E2	GATCGAGC	TCACAGGT	14	Sample
CTRL.T01.F22.S3.W17	5_3_E2	GCTTGACC	AGCGTGTA	15	Sample
CTRL.T01.F22.S4.W17	4_1_A9	AACTGTGC	AGTGTCAG	10	Sample
CTRL.T01.F22.S4.W17	4_2_A9	AACTGTGC	AGAAGTGT	11	Sample
CTRL.T01.F22.S4.W17	4_3_A9	AACTGTGC	TGCTACTG	12	Sample
CTRL.T01.F23.S3.W17	3_1_A5	TCGTACAG	CTCACTGG	7	Sample
CTRL.T01.F23.S3.W17	3_2_A5	AGTGTCAC	TCGTACAG	8	Sample
CTRL.T01.F23.S3.W17	3_3_A5	AGTGTCAC	AACTGTGG	9	Sample
CTRL.T01.F23.S3.W17	6_1_A9	AACTGTGC	AGTGTCAG	16	Sample
CTRL.T01.F23.S3.W17	6_2_A9	ACTCTCTC	CCTTAGAG	17	Sample
CTRL.T01.F23.S3.W17	6_3_A9	ACTCTCTC	TCACAGGT	18	Sample
CTRL.T01.F23.S4.W17	5_1_H8	AGAAGTGT	TGCTACTG	13	Sample
CTRL.T01.F23.S4.W17	5_2_H8	AGAAGTGT	GCTTGACG	14	Sample
CTRL.T01.F23.S4.W17	5_3_H8	AGCGTGTA	CTCACTGG	15	Sample
CTRL.T01.F23.S4.W17	6_1_B9	TCGTACAG	TCACAGGT	16	Sample
CTRL.T01.F23.S4.W17	6_2_B9	TCAGTCTC	GTAAGGTC	17	Sample
CTRL.T01.F23.S4.W17	6_3_B9	TCAGTCTC	CCTTAGAG	18	Sample
CTRL.T01.F24.S3.W17	5_1_B5	TCACAGGT	GTGCTACT	13	Sample
CTRL.T01.F24.S3.W17	5_2_B5	TCACAGGT	CTCACTGG	14	Sample
CTRL.T01.F24.S3.W17	5_3_B5	TCACAGGT	TCGTACAG	15	Sample
CTRL.T01.F24.S4.W17	2_1_F8	CATCATCT	GCTTGACG	4	Sample
CTRL.T01.F24.S4.W17	2_2_F8	CATCATCT	GTGCTACT	5	Sample
CTRL.T01.F24.S4.W17	2_3_F8	CAAGAGAC	AACTGTGG	6	Sample
CTRL.T01.F25.S3.W17	3_1_H9	AGAAGTGT	AGCGTGTA	7	Sample
CTRL.T01.F25.S3.W17	3_2_H9	AGAAGTGT	TGCTACTG	8	Sample
CTRL.T01.F25.S3.W17	3_3_H9	AGAAGTGT	CATCATCT	9	Sample
CTRL.T01.F25.S4.W17	3_1_A1	AGTGTCAC	TAGAAGAG	7	Sample
CTRL.T01.F25.S4.W17	3_2_A1	AACTGTGC	GTAAGGTC	8	Sample
CTRL.T01.F25.S4.W17	3_3_A1	AACTGTGC	CCTTAGAG	9	Sample
CTRL.T01.F26.S3.W17	3_1_C1	CCTTAGAC	AGTGTCAG	7	Sample
CTRL.T01.F26.S3.W17	3_2_C1	CTCACTGC	CAAGAGAC	8	Sample
CTRL.T01.F26.S3.W17	3_3_C1	CTCACTGC	GATCGAGG	9	Sample
CTRL.T01.F26.S4.W17	4_1_E12	GCTTGACC	AGCGTGTA	10	Sample
CTRL.T01.F26.S4.W17	4_2_E12	GCTTGACC	TAGAAGAG	11	Sample
CTRL.T01.F26.S4.W17	4_3_E12	GCTTGACC	CAAGAGAC	12	Sample
CTRL.T01.F27.S3.W17	5_1_G2	TAGAAGAC	CAAGAGAC	13	Sample
CTRL.T01.F27.S3.W17	5_2_G2	TAGAAGAC	GTAAGGTC	14	Sample
CTRL.T01.F27.S3.W17	5_3_G2	TGCTACTC	TCACAGGT	15	Sample
CTRL.T01.F27.S4.W17	6_1_E2	GATCGAGC	GTAAGGTC	16	Sample
CTRL.T01.F27.S4.W17	6_2_E2	GTTGACTC	AGAAGGTC	17	Sample
CTRL.T01.F27.S4.W17	6_3_E2	GTTGACTC	TAACCGAG	18	Sample
CTRL.T01.F28.S3.W17	4_1_A4	AGTGTCAC	TCGTACAG	10	Sample
CTRL.T01.F28.S3.W17	4_2_A4	AGTGTCAC	AACTGTGG	11	Sample
CTRL.T01.F28.S3.W17	4_3_A4	AGTGTCAC	AGCGTGTA	12	Sample
CTRL.T01.F28.S4.W17	1_1_F4	CATCATCT	AACTGTGG	1	Sample
CTRL.T01.F28.S4.W17	1_2_F4	CAAGAGAC	AGTGTCAG	2	Sample
CTRL.T01.F28.S4.W17	1_3_F4	CAAGGAAT	ACTCTCTG	3	Sample
CTRL.T01.F29.S3.W17	1_1_F9	CATCATCT	CAAGAGAC	1	Sample
CTRL.T01.F29.S3.W17	1_2_F9	CAAGAGAC	CATCATCT	2	Sample
CTRL.T01.F29.S3.W17	1_3_F9	CAAGGAAT	CAAGAGAC	3	Sample
CTRL.T01.F29.S4.W17	2_1_B8	TCGTACAG	AACTGTGG	4	Sample
CTRL.T01.F29.S4.W17	2_2_B8	TCGTACAG	AGAAGTGT	5	Sample
CTRL.T01.F29.S4.W17	2_3_B8	TCACAGGT	GCTTGACG	6	Sample
CTRL.T01.F30.S3.W17	6_1_C3	CCTTAGAC	CTCACTGG	16	Sample
CTRL.T01.F30.S3.W17	6_2_C3	CGCTACTC	TAACCGAG	17	Sample
CTRL.T01.F30.S3.W17	6_3_C3	CGCTACTC	CAAGGAAT	18	Sample
CTRL.T01.F30.S4.W17	1_1_D12	GTGCTACT	TAGAAGAG	1	Sample
CTRL.T01.F30.S4.W17	1_2_D12	GTAAGGTC	TGCTACTG	2	Sample
CTRL.T01.F30.S4.W17	1_3_D12	GTAGAGAC	TAGAAGAG	3	Sample
CTRL.T01.F31.S3.W17	4_1_E11	GCTTGACC	TAGAAGAG	10	Sample
CTRL.T01.F31.S3.W17	4_2_E11	GCTTGACC	CAAGAGAC	11	Sample
CTRL.T01.F31.S3.W17	4_3_E11	GCTTGACC	GATCGAGG	12	Sample
CTRL.T01.F31.S4.W17	5_1_B6	TCACAGGT	GCTTGACG	13	Sample
CTRL.T01.F31.S4.W17	5_2_B6	TCACAGGT	GTGCTACT	14	Sample
CTRL.T01.F31.S4.W17	5_3_B6	TCACAGGT	CTCACTGG	15	Sample
CTRL.T01.F32.S3.W17	2_1_D6	GTAAGGTC	TGCTACTG	4	Sample
CTRL.T01.F32.S3.W17	2_2_D6	GTAAGGTC	CATCATCT	5	Sample
CTRL.T01.F32.S3.W17	2_3_D6	GTAAGGTC	GCTTGACG	6	Sample
CTRL.T01.F32.S4.W17	4_1_B7	TCGTACAG	AGAAGTGT	10	Sample
CTRL.T01.F32.S4.W17	4_2_B7	TCACAGGT	GCTTGACG	11	Sample
CTRL.T01.F32.S4.W17	4_3_B7	TCACAGGT	GTGCTACT	12	Sample
CTRL.T01.F33.S3.W17	4_1_B12	TCGTACAG	GATCGAGG	10	Sample
CTRL.T01.F33.S3.W17	4_2_B12	TCGTACAG	GTAAGGTC	11	Sample
CTRL.T01.F33.S3.W17	4_3_B12	TCGTACAG	CCTTAGAG	12	Sample
CTRL.T01.F33.S4.W17	6_1_D4	GTAAGGTC	GCTTGACG	16	Sample
CTRL.T01.F33.S4.W17	6_2_D4	GTAGAGAC	ACTCTCTG	17	Sample
CTRL.T01.F33.S4.W17	6_3_D4	GTAGAGAC	AGAAGGTC	18	Sample
CTRL.T01.F34.S3.W17	4_1_G3	TAGAAGAC	TGCTACTG	10	Sample
CTRL.T01.F34.S3.W17	4_2_G3	TAGAAGAC	CAAGAGAC	11	Sample
CTRL.T01.F34.S3.W17	4_3_G3	TAGAAGAC	GATCGAGG	12	Sample
CTRL.T01.F34.S4.W17	3_1_B11	TCGTACAG	GTAAGGTC	7	Sample
CTRL.T01.F34.S4.W17	3_2_B11	TCGTACAG	CCTTAGAG	8	Sample
CTRL.T01.F34.S4.W17	3_3_B11	TCGTACAG	TCACAGGT	9	Sample
CTRL.T01.F35.S3.W17	3_1_H8	AGAAGTGT	TGCTACTG	7	Sample
CTRL.T01.F35.S3.W17	3_2_H8	AGAAGTGT	CATCATCT	8	Sample
CTRL.T01.F35.S3.W17	3_3_H8	AGCGTGTA	CTCACTGG	9	Sample
CTRL.T01.F35.S4.W17	3_1_B2	TCACAGGT	AGTGTCAG	7	Sample
CTRL.T01.F35.S4.W17	3_2_B2	TCACAGGT	AGCGTGTA	8	Sample
CTRL.T01.F35.S4.W17	3_3_B2	TCGTACAG	GATCGAGG	9	Sample
CTRL.T01.F36.S3.W17	1_1_D2	GTGCTACT	GCTTGACG	1	Sample
CTRL.T01.F36.S3.W17	1_2_D2	GTAAGGTC	GATCGAGG	2	Sample
CTRL.T01.F36.S3.W17	1_3_D2	GTAGAGAC	GTTGACTG	3	Sample
CTRL.T01.F36.S4.W17	1_1_C5	CTCACTGC	TGCTACTG	1	Sample
CTRL.T01.F36.S4.W17	1_2_C5	CCTTAGAC	TAGAAGAG	2	Sample
CTRL.T01.F36.S4.W17	1_3_C5	CGCTACTC	TAACCGAG	3	Sample
CTRL.T01.F37.S3.W17	3_1_D2	GTAAGGTC	CCTTAGAG	7	Sample
CTRL.T01.F37.S3.W17	3_2_D2	GTAAGGTC	TCACAGGT	8	Sample
CTRL.T01.F37.S3.W17	3_3_D2	GTGCTACT	TAGAAGAG	9	Sample
CTRL.T01.F37.S4.W17	4_1_D6	GTAAGGTC	TGCTACTG	10	Sample
CTRL.T01.F37.S4.W17	4_2_D6	GTAAGGTC	CATCATCT	11	Sample
CTRL.T01.F37.S4.W17	4_3_D6	GTAAGGTC	GCTTGACG	12	Sample
CTRL.T01.F38.S3.W17	6_1_C1	CCTTAGAC	AGCGTGTA	16	Sample
CTRL.T01.F38.S3.W17	6_2_C1	CGCTACTC	GTTGACTG	17	Sample
CTRL.T01.F38.S3.W17	6_3_C1	CGCTACTC	CAAGAGAC	18	Sample
CTRL.T01.F38.S4.W17	6_1_E4	GATCGAGC	CATCATCT	16	Sample
CTRL.T01.F38.S4.W17	6_2_E4	GTTGACTC	TCAGTCTC	17	Sample
CTRL.T01.F38.S4.W17	6_3_E4	GTTGACTC	ACTCTCTG	18	Sample
CTRL.T01.F39.S3.W17	3_1_D3	GTAAGGTC	GTGCTACT	7	Sample
CTRL.T01.F39.S3.W17	3_2_D3	GTAAGGTC	CCTTAGAG	8	Sample
CTRL.T01.F39.S3.W17	3_3_D3	GTAAGGTC	TCACAGGT	9	Sample
CTRL.T01.F39.S4.W17	2_1_F12	CATCATCT	AGTGTCAG	4	Sample
CTRL.T01.F39.S4.W17	2_2_F12	CATCATCT	AGCGTGTA	5	Sample
CTRL.T01.F39.S4.W17	2_3_F12	CATCATCT	TAGAAGAG	6	Sample
CTRL.T01.F40.S3.W17	4_1_H4	AGCGTGTA	AACTGTGG	10	Sample
CTRL.T01.F40.S3.W17	4_2_H4	AGCGTGTA	AGAAGTGT	11	Sample
CTRL.T01.F40.S3.W17	4_3_H4	AGCGTGTA	TAGAAGAG	12	Sample
CTRL.T01.F40.S4.W17	2_1_C6	CCTTAGAC	CATCATCT	4	Sample
CTRL.T01.F40.S4.W17	2_2_C6	CCTTAGAC	GCTTGACG	5	Sample
CTRL.T01.F40.S4.W17	2_3_C6	CCTTAGAC	GTGCTACT	6	Sample
SYNT01.F01.S3.W17	1_1_A5	AACTGTGC	GCTTGACG	1	Sample
SYNT01.F01.S3.W17	1_2_A5	AGTGTCAC	GATCGAGG	2	Sample
SYNT01.F01.S3.W17	1_3_A5	ACTCTCTC	GTTGACTG	3	Sample
SYNT01.F01.S4.W17	5_1_A7	AACTGTGC	CATCATCT	13	Sample
SYNT01.F01.S4.W17	5_2_A7	AGTGTCAC	GTGCTACT	14	Sample
SYNT01.F01.S4.W17	5_3_A7	AGTGTCAC	CTCACTGG	15	Sample
SYNT01.F02.S3.W17	1_1_E2	GCTTGACC	CATCATCT	1	Sample
SYNT01.F02.S3.W17	1_2_E2	GATCGAGC	CAAGAGAC	2	Sample
SYNT01.F02.S3.W17	1_3_E2	GTTGACTC	CAAGGAAT	3	Sample
SYNT01.F02.S4.W17	6_1_H1	AGCGTGTA	GATCGAGG	16	Sample
SYNT01.F02.S4.W17	6_2_H1	AGAAGGTC	TCAGTCTC	17	Sample
SYNT01.F02.S4.W17	6_3_H1	AGAAGGTC	CCTTAGAG	18	Sample
SYNT01.F03.S3.W17	1_1_G8	TGCTACTC	CATCATCT	1	Sample
SYNT01.F03.S3.W17	1_2_G8	TAGAAGAC	CAAGAGAC	2	Sample
SYNT01.F03.S3.W17	1_3_G8	TAACCGAC	CAAGGAAT	3	Sample
SYNT01.F03.S4.W17	1_1_H6	AGAAGTGT	GCTTGACG	1	Sample
SYNT01.F03.S4.W17	1_2_H6	AGCGTGTA	GATCGAGG	2	Sample
SYNT01.F03.S4.W17	1_3_H6	AGAAGGTC	GTTGACTG	3	Sample
SYNT01.F04.S3.W17	1_1_F1	CATCATCT	CATCATCT	1	Sample
SYNT01.F04.S3.W17	1_2_F1	CAAGAGAC	CAAGAGAC	2	Sample
SYNT01.F04.S3.W17	1_3_F1	CAAGGAAT	CAAGGAAT	3	Sample
SYNT01.F04.S4.W17	6_1_G2	TAGAAGAC	CAAGAGAC	16	Sample
SYNT01.F04.S4.W17	6_2_G2	TAACCGAC	TCAGTCTC	17	Sample
SYNT01.F04.S4.W17	6_3_G2	TAACCGAC	ACTCTCTG	18	Sample
SYNT01.F05.S3.W17	1_1_H7	AGAAGTGT	CATCATCT	1	Sample
SYNT01.F05.S3.W17	1_2_H7	AGCGTGTA	CAAGAGAC	2	Sample
SYNT01.F05.S3.W17	1_3_H7	AGAAGGTC	CAAGGAAT	3	Sample
SYNT01.F05.S4.W17	2_1_C1	CCTTAGAC	AGTGTCAG	4	Sample
SYNT01.F05.S4.W17	2_2_C1	CTCACTGC	CAAGAGAC	5	Sample
SYNT01.F05.S4.W17	2_3_C1	CTCACTGC	GATCGAGG	6	Sample
SYNT01.F06.S3.W17	3_1_A2	AGTGTCAC	AGCGTGTA	7	Sample
SYNT01.F06.S3.W17	3_2_A2	AGTGTCAC	TAGAAGAG	8	Sample
SYNT01.F06.S3.W17	3_3_A2	AACTGTGC	GTAAGGTC	9	Sample
SYNT01.F06.S4.W17	5_1_H10	AGAAGTGT	AGTGTCAG	13	Sample
SYNT01.F06.S4.W17	5_2_H10	AGAAGTGT	AGCGTGTA	14	Sample
SYNT01.F06.S4.W17	5_3_H10	AGAAGTGT	TGCTACTG	15	Sample
SYNT01.F07.S3.W17	3_1_D8	GTGCTACT	CTCACTGG	7	Sample
SYNT01.F07.S3.W17	3_2_D8	GTGCTACT	TCGTACAG	8	Sample
SYNT01.F07.S3.W17	3_3_D8	GTAAGGTC	TGCTACTG	9	Sample
SYNT01.F07.S4.W17	5_1_H9	AGAAGTGT	AGCGTGTA	13	Sample
SYNT01.F07.S4.W17	5_2_H9	AGAAGTGT	TGCTACTG	14	Sample
SYNT01.F07.S4.W17	5_3_H9	AGAAGTGT	GCTTGACG	15	Sample
SYNT01.F08.S3.W17	4_1_A10	AACTGTGC	TCACAGGT	10	Sample
SYNT01.F08.S3.W17	4_2_A10	AACTGTGC	AGTGTCAG	11	Sample
SYNT01.F08.S3.W17	4_3_A10	AACTGTGC	AGAAGTGT	12	Sample
SYNT01.F08.S4.W17	4_1_A8	AACTGTGC	AGAAGTGT	10	Sample
SYNT01.F08.S4.W17	4_2_A8	AACTGTGC	TGCTACTG	11	Sample
SYNT01.F08.S4.W17	4_3_A8	AGTGTCAC	GTGCTACT	12	Sample
SYNT01.F09.S3.W17	3_1_E5	GATCGAGC	TGCTACTG	7	Sample
SYNT01.F09.S3.W17	3_2_E5	GATCGAGC	CATCATCT	8	Sample
SYNT01.F09.S3.W17	3_3_E5	GATCGAGC	GCTTGACG	9	Sample
SYNT01.F09.S4.W17	1_1_G12	TGCTACTC	TCACAGGT	1	Sample
SYNT01.F09.S4.W17	1_2_G12	TAGAAGAC	TCGTACAG	2	Sample
SYNT01.F09.S4.W17	1_3_G12	TAACCGAC	TCACAGGT	3	Sample
SYNT01.F10.S3.W17	3_1_A12	AACTGTGC	GTAAGGTC	7	Sample
SYNT01.F10.S3.W17	3_2_A12	AACTGTGC	CCTTAGAG	8	Sample
SYNT01.F10.S3.W17	3_3_A12	AACTGTGC	TCACAGGT	9	Sample
SYNT01.F10.S4.W17	5_1_D1	GTAAGGTC	AGTGTCAG	13	Sample
SYNT01.F10.S4.W17	5_2_D1	GTGCTACT	TAGAAGAG	14	Sample
SYNT01.F10.S4.W17	5_3_D1	GTGCTACT	CAAGAGAC	15	Sample
SYNT01.F11.S3.W17	3_1_F4	CAAGAGAC	TGCTACTG	7	Sample
SYNT01.F11.S3.W17	3_2_F4	CAAGAGAC	CATCATCT	8	Sample
SYNT01.F11.S3.W17	3_3_F4	CAAGAGAC	GATCGAGG	9	Sample
SYNT01.F11.S4.W17	2_1_D7	GTGCTACT	TCGTACAG	4	Sample
SYNT01.F11.S4.W17	2_2_D7	GTAAGGTC	TGCTACTG	5	Sample
SYNT01.F11.S4.W17	2_3_D7	GTAAGGTC	CATCATCT	6	Sample
SYNT01.F12.S3.W17	1_1_A9	AACTGTGC	AGTGTCAG	1	Sample
SYNT01.F12.S3.W17	1_2_A9	AGTGTCAC	AACTGTGG	2	Sample
SYNT01.F12.S3.W17	1_3_A9	ACTCTCTC	AGTGTCAG	3	Sample
SYNT01.F12.S3.W17	6_1_G7	TGCTACTC	GTGCTACT	16	Sample
SYNT01.F12.S3.W17	6_2_G7	TAACCGAC	TAGAAGAG	17	Sample
SYNT01.F12.S3.W17	6_3_G7	TAACCGAC	CAAGGAAT	18	Sample
SYNT01.F12.S4.W17	1_1_E4	GCTTGACC	AGAAGTGT	1	Sample
SYNT01.F12.S4.W17	1_2_E4	GATCGAGC	AGCGTGTA	2	Sample
SYNT01.F12.S4.W17	1_3_E4	GTTGACTC	AGAAGGTC	3	Sample
SYNT01.F12.S4.W17	6_1_H7	AGAAGTGT	GCTTGACG	16	Sample
SYNT01.F12.S4.W17	6_2_H7	AGAAGGTC	AGCGTGTA	17	Sample
SYNT01.F12.S4.W17	6_3_H7	AGAAGGTC	TAACCGAG	18	Sample
SYNT01.F13.S3.W17	4_1_B8	TCGTACAG	AACTGTGG	10	Sample
SYNT01.F13.S3.W17	4_2_B8	TCGTACAG	AGAAGTGT	11	Sample
SYNT01.F13.S3.W17	4_3_B8	TCACAGGT	GCTTGACG	12	Sample
SYNT01.F13.S4.W17	4_1_B11	TCGTACAG	GTAAGGTC	10	Sample
SYNT01.F13.S4.W17	4_2_B11	TCGTACAG	CCTTAGAG	11	Sample
SYNT01.F13.S4.W17	4_3_B11	TCGTACAG	TCACAGGT	12	Sample
SYNT01.F14.S3.W17	4_1_A2	AGTGTCAC	AGCGTGTA	10	Sample
SYNT01.F14.S3.W17	4_2_A2	AGTGTCAC	TAGAAGAG	11	Sample
SYNT01.F14.S3.W17	4_3_A2	AACTGTGC	GTAAGGTC	12	Sample
SYNT01.F14.S4.W17	3_1_A8	AACTGTGC	AGAAGTGT	7	Sample
SYNT01.F14.S4.W17	3_2_A8	AACTGTGC	TGCTACTG	8	Sample
SYNT01.F14.S4.W17	3_3_A8	AGTGTCAC	GTGCTACT	9	Sample
SYNT01.F15.S3.W17	4_1_A3	AGTGTCAC	AACTGTGG	10	Sample
SYNT01.F15.S3.W17	4_2_A3	AGTGTCAC	AGCGTGTA	11	Sample
SYNT01.F15.S3.W17	4_3_A3	AGTGTCAC	TAGAAGAG	12	Sample
SYNT01.F15.S4.W17	5_1_F9	CATCATCT	CAAGAGAC	13	Sample
SYNT01.F15.S4.W17	5_2_F9	CATCATCT	GCTTGACG	14	Sample
SYNT01.F15.S4.W17	5_3_F9	CATCATCT	CTCACTGG	15	Sample
SYNT01.F16.S3.W17	1_1_G9	TGCTACTC	TAGAAGAG	1	Sample
SYNT01.F16.S3.W17	1_2_G9	TAGAAGAC	TGCTACTG	2	Sample
SYNT01.F16.S3.W17	1_3_G9	TAACCGAC	TAGAAGAG	3	Sample
SYNT01.F16.S4.W17	5_1_A6	AGTGTCAC	GTGCTACT	13	Sample
SYNT01.F16.S4.W17	5_2_A6	AGTGTCAC	CTCACTGG	14	Sample
SYNT01.F16.S4.W17	5_3_A6	AGTGTCAC	TCGTACAG	15	Sample
SYNT01.F17.S3.W17	3_1_H11	AGAAGTGT	TCACAGGT	7	Sample
SYNT01.F17.S3.W17	3_2_H11	AGAAGTGT	AGTGTCAG	8	Sample
SYNT01.F17.S3.W17	3_3_H11	AGAAGTGT	AGCGTGTA	9	Sample
SYNT01.F17.S4.W17	2_1_F2	CAAGAGAC	GATCGAGG	4	Sample
SYNT01.F17.S4.W17	2_2_F2	CAAGAGAC	GTAAGGTC	5	Sample
SYNT01.F17.S4.W17	2_3_F2	CATCATCT	AGTGTCAG	6	Sample
SYNT01.F18.S3.W17	4_1_C4	CCTTAGAC	GTGCTACT	10	Sample
SYNT01.F18.S3.W17	4_2_C4	CCTTAGAC	CTCACTGG	11	Sample
SYNT01.F18.S3.W17	4_3_C4	CCTTAGAC	TCACAGGT	12	Sample
SYNT01.F18.S3.W17	6_1_E7	GCTTGACC	TCGTACAG	16	Sample
SYNT01.F18.S3.W17	6_2_E7	GTTGACTC	GATCGAGG	17	Sample
SYNT01.F18.S3.W17	6_3_E7	GTTGACTC	GTAGAGAC	18	Sample
SYNT01.F18.S4.W17	4_1_D11	GTGCTACT	CAAGAGAC	10	Sample
SYNT01.F18.S4.W17	4_2_D11	GTGCTACT	GATCGAGG	11	Sample
SYNT01.F18.S4.W17	4_3_D11	GTGCTACT	GTAAGGTC	12	Sample
SYNT01.F18.S4.W17	6_1_F7	CATCATCT	CTCACTGG	16	Sample
SYNT01.F18.S4.W17	6_2_F7	CAAGGAAT	CAAGAGAC	17	Sample
SYNT01.F18.S4.W17	6_3_F7	CAAGGAAT	GTTGACTG	18	Sample
SYNT01.F19.S3.W17	4_1_G11	TGCTACTC	AGTGTCAG	10	Sample
SYNT01.F19.S3.W17	4_2_G11	TGCTACTC	AGCGTGTA	11	Sample
SYNT01.F19.S3.W17	4_3_G11	TGCTACTC	TAGAAGAG	12	Sample
SYNT01.F19.S4.W17	4_1_F7	CATCATCT	GTGCTACT	10	Sample
SYNT01.F19.S4.W17	4_2_F7	CAAGAGAC	AACTGTGG	11	Sample
SYNT01.F19.S4.W17	4_3_F7	CAAGAGAC	AGAAGTGT	12	Sample
SYNT01.F20.S3.W17	3_1_G10	TGCTACTC	AGCGTGTA	7	Sample
SYNT01.F20.S3.W17	3_2_G10	TGCTACTC	TAGAAGAG	8	Sample
SYNT01.F20.S3.W17	3_3_G10	TGCTACTC	CATCATCT	9	Sample
SYNT01.F20.S4.W17	2_1_H3	AGCGTGTA	AGAAGTGT	4	Sample
SYNT01.F20.S4.W17	2_2_H3	AGCGTGTA	TAGAAGAG	5	Sample
SYNT01.F20.S4.W17	2_3_H3	AGCGTGTA	CAAGAGAC	6	Sample
SYNT01.F21.S3.W17	5_1_H11	AGAAGTGT	TCACAGGT	13	Sample
SYNT01.F21.S3.W17	5_2_H11	AGAAGTGT	AGTGTCAG	14	Sample
SYNT01.F21.S3.W17	5_3_H11	AGAAGTGT	AGCGTGTA	15	Sample
SYNT01.F21.S4.W17	4_1_G7	TGCTACTC	GCTTGACG	10	Sample
SYNT01.F21.S4.W17	4_2_G7	TAGAAGAC	TCGTACAG	11	Sample
SYNT01.F21.S4.W17	4_3_G7	TAGAAGAC	AACTGTGG	12	Sample
SYNT01.F22.S3.W17	5_1_G1	TAGAAGAC	GTAAGGTC	13	Sample
SYNT01.F22.S3.W17	5_2_G1	TGCTACTC	TCACAGGT	14	Sample
SYNT01.F22.S3.W17	5_3_G1	TGCTACTC	AGTGTCAG	15	Sample
SYNT01.F22.S4.W17	1_1_G3	TGCTACTC	AACTGTGG	1	Sample
SYNT01.F22.S4.W17	1_2_G3	TAGAAGAC	AGTGTCAG	2	Sample
SYNT01.F22.S4.W17	1_3_G3	TAACCGAC	ACTCTCTG	3	Sample
SYNT01.F23.S3.W17	2_1_A7	AACTGTGC	TGCTACTG	4	Sample
SYNT01.F23.S3.W17	2_2_A7	AGTGTCAC	GTGCTACT	5	Sample
SYNT01.F23.S3.W17	2_3_A7	AGTGTCAC	CTCACTGG	6	Sample
SYNT01.F23.S4.W17	6_1_A2	AGTGTCAC	AGCGTGTA	16	Sample
SYNT01.F23.S4.W17	6_2_A2	ACTCTCTC	GTAGAGAC	17	Sample
SYNT01.F23.S4.W17	6_3_A2	ACTCTCTC	CGCTACTG	18	Sample
SYNT01.F24.S3.W17	3_1_G9	TGCTACTC	TAGAAGAG	7	Sample
SYNT01.F24.S3.W17	3_2_G9	TGCTACTC	CATCATCT	8	Sample
SYNT01.F24.S3.W17	3_3_G9	TGCTACTC	GCTTGACG	9	Sample
SYNT01.F24.S4.W17	2_1_G12	TGCTACTC	TCACAGGT	4	Sample
SYNT01.F24.S4.W17	2_2_G12	TGCTACTC	AGTGTCAG	5	Sample
SYNT01.F24.S4.W17	2_3_G12	TGCTACTC	AGCGTGTA	6	Sample
SYNT01.F25.S3.W17	4_1_B5	TCACAGGT	GTGCTACT	10	Sample
SYNT01.F25.S3.W17	4_2_B5	TCACAGGT	CTCACTGG	11	Sample
SYNT01.F25.S3.W17	4_3_B5	TCACAGGT	TCGTACAG	12	Sample
SYNT01.F25.S4.W17	3_1_F3	CAAGAGAC	CATCATCT	7	Sample
SYNT01.F25.S4.W17	3_2_F3	CAAGAGAC	GATCGAGG	8	Sample
SYNT01.F25.S4.W17	3_3_F3	CAAGAGAC	GTAAGGTC	9	Sample
SYNT01.F26.S3.W17	2_1_C8	CTCACTGC	TCGTACAG	4	Sample
SYNT01.F26.S3.W17	2_2_C8	CTCACTGC	AACTGTGG	5	Sample
SYNT01.F26.S3.W17	2_3_C8	CCTTAGAC	CATCATCT	6	Sample
SYNT01.F26.S4.W17	2_1_G6	TAGAAGAC	TCGTACAG	4	Sample
SYNT01.F26.S4.W17	2_2_G6	TAGAAGAC	AACTGTGG	5	Sample
SYNT01.F26.S4.W17	2_3_G6	TAGAAGAC	AGAAGTGT	6	Sample
SYNT01.F27.S3.W17	1_1_C8	CTCACTGC	TCGTACAG	1	Sample
SYNT01.F27.S3.W17	1_2_C8	CCTTAGAC	TCACAGGT	2	Sample
SYNT01.F27.S3.W17	1_3_C8	CGCTACTC	TCAGTCTC	3	Sample
SYNT01.F27.S4.W17	4_1_C7	CTCACTGC	AACTGTGG	10	Sample
SYNT01.F27.S4.W17	4_2_C7	CCTTAGAC	CATCATCT	11	Sample
SYNT01.F27.S4.W17	4_3_C7	CCTTAGAC	GCTTGACG	12	Sample
SYNT01.F28.S3.W17	4_1_G9	TGCTACTC	TAGAAGAG	10	Sample
SYNT01.F28.S3.W17	4_2_G9	TGCTACTC	CATCATCT	11	Sample
SYNT01.F28.S3.W17	4_3_G9	TGCTACTC	GCTTGACG	12	Sample
SYNT01.F28.S4.W17	4_1_F1	CAAGAGAC	GTAAGGTC	10	Sample
SYNT01.F28.S4.W17	4_2_F1	CATCATCT	AGTGTCAG	11	Sample
SYNT01.F28.S4.W17	4_3_F1	CATCATCT	AGCGTGTA	12	Sample
SYNT01.F29.S3.W17	3_1_A6	AGTGTCAC	GTGCTACT	7	Sample
SYNT01.F29.S3.W17	3_2_A6	AGTGTCAC	CTCACTGG	8	Sample
SYNT01.F29.S3.W17	3_3_A6	AGTGTCAC	TCGTACAG	9	Sample
SYNT01.F29.S4.W17	2_1_E10	GCTTGACC	CAAGAGAC	4	Sample
SYNT01.F29.S4.W17	2_2_E10	GCTTGACC	GATCGAGG	5	Sample
SYNT01.F29.S4.W17	2_3_E10	GCTTGACC	GTGCTACT	6	Sample
SYNT01.F30.S3.W17	4_1_H11	AGAAGTGT	TCACAGGT	10	Sample
SYNT01.F30.S3.W17	4_2_H11	AGAAGTGT	AGTGTCAG	11	Sample
SYNT01.F30.S3.W17	4_3_H11	AGAAGTGT	AGCGTGTA	12	Sample
SYNT01.F30.S4.W17	4_1_F4	CAAGAGAC	TGCTACTG	10	Sample
SYNT01.F30.S4.W17	4_2_F4	CAAGAGAC	CATCATCT	11	Sample
SYNT01.F30.S4.W17	4_3_F4	CAAGAGAC	GATCGAGG	12	Sample
SYNT01.F31.S3.W17	1_1_B8	TCGTACAG	AACTGTGG	1	Sample
SYNT01.F31.S3.W17	1_2_B8	TCACAGGT	AGTGTCAG	2	Sample
SYNT01.F31.S3.W17	1_3_B8	TCAGTCTC	ACTCTCTG	3	Sample
SYNT01.F31.S4.W17	1_1_A6	AACTGTGC	CATCATCT	1	Sample
SYNT01.F31.S4.W17	1_2_A6	AGTGTCAC	CAAGAGAC	2	Sample
SYNT01.F31.S4.W17	1_3_A6	ACTCTCTC	CAAGGAAT	3	Sample
SYNT01.F32.S3.W17	3_1_E9	GCTTGACC	GATCGAGG	7	Sample
SYNT01.F32.S3.W17	3_2_E9	GCTTGACC	GTGCTACT	8	Sample
SYNT01.F32.S3.W17	3_3_E9	GCTTGACC	CTCACTGG	9	Sample
SYNT01.F32.S4.W17	3_1_C2	CCTTAGAC	TCACAGGT	7	Sample
SYNT01.F32.S4.W17	3_2_C2	CCTTAGAC	AGTGTCAG	8	Sample
SYNT01.F32.S4.W17	3_3_C2	CTCACTGC	CAAGAGAC	9	Sample
SYNT01.F33.S3.W17	1_1_C7	CTCACTGC	AACTGTGG	1	Sample
SYNT01.F33.S3.W17	1_2_C7	CCTTAGAC	AGTGTCAG	2	Sample
SYNT01.F33.S3.W17	1_3_C7	CGCTACTC	ACTCTCTG	3	Sample
SYNT01.F33.S3.W17	6_1_C9	CTCACTGC	CCTTAGAG	16	Sample
SYNT01.F33.S3.W17	6_2_C9	CGCTACTC	GATCGAGG	17	Sample
SYNT01.F33.S3.W17	6_3_C9	CGCTACTC	GTAAGGTC	18	Sample
SYNT01.F33.S4.W17	3_1_F7	CATCATCT	GTGCTACT	7	Sample
SYNT01.F33.S4.W17	3_2_F7	CAAGAGAC	AACTGTGG	8	Sample
SYNT01.F33.S4.W17	3_3_F7	CAAGAGAC	AGAAGTGT	9	Sample
SYNT01.F33.S4.W17	6_1_D9	GTGCTACT	GTAAGGTC	16	Sample
SYNT01.F33.S4.W17	6_2_D9	GTAGAGAC	CAAGAGAC	17	Sample
SYNT01.F33.S4.W17	6_3_D9	GTAGAGAC	GATCGAGG	18	Sample
SYNT01.F34.S3.W17	2_1_F1	CAAGAGAC	GTAAGGTC	4	Sample
SYNT01.F34.S3.W17	2_2_F1	CATCATCT	AGTGTCAG	5	Sample
SYNT01.F34.S3.W17	2_3_F1	CATCATCT	AGCGTGTA	6	Sample
SYNT01.F34.S4.W17	3_1_B9	TCGTACAG	TCACAGGT	7	Sample
SYNT01.F34.S4.W17	3_2_B9	TCGTACAG	AACTGTGG	8	Sample
SYNT01.F34.S4.W17	3_3_B9	TCGTACAG	AGAAGTGT	9	Sample
SYNT01.F35.S3.W17	2_1_G3	TAGAAGAC	TGCTACTG	4	Sample
SYNT01.F35.S3.W17	2_2_G3	TAGAAGAC	CAAGAGAC	5	Sample
SYNT01.F35.S3.W17	2_3_G3	TAGAAGAC	GATCGAGG	6	Sample
SYNT01.F35.S4.W17	1_1_B6	TCGTACAG	TGCTACTG	1	Sample
SYNT01.F35.S4.W17	1_2_B6	TCACAGGT	TAGAAGAG	2	Sample
SYNT01.F35.S4.W17	1_3_B6	TCAGTCTC	TAACCGAG	3	Sample
SYNT01.F36.S3.W17	4_1_A11	AACTGTGC	CCTTAGAG	10	Sample
SYNT01.F36.S3.W17	4_2_A11	AACTGTGC	TCACAGGT	11	Sample
SYNT01.F36.S3.W17	4_3_A11	AACTGTGC	AGTGTCAG	12	Sample
SYNT01.F36.S4.W17	2_1_G7	TGCTACTC	GCTTGACG	4	Sample
SYNT01.F36.S4.W17	2_2_G7	TAGAAGAC	TCGTACAG	5	Sample
SYNT01.F36.S4.W17	2_3_G7	TAGAAGAC	AACTGTGG	6	Sample
SYNT01.F37.S3.W17	4_1_B4	TCACAGGT	CTCACTGG	10	Sample
SYNT01.F37.S3.W17	4_2_B4	TCACAGGT	TCGTACAG	11	Sample
SYNT01.F37.S3.W17	4_3_B4	TCACAGGT	AGTGTCAG	12	Sample
SYNT01.F37.S3.W17	6_1_E9	GCTTGACC	GATCGAGG	16	Sample
SYNT01.F37.S3.W17	6_2_E9	GTTGACTC	TAGAAGAG	17	Sample
SYNT01.F37.S3.W17	6_3_E9	GTTGACTC	CAAGAGAC	18	Sample
SYNT01.F37.S4.W17	3_1_H6	AGCGTGTA	CTCACTGG	7	Sample
SYNT01.F37.S4.W17	3_2_H6	AGCGTGTA	TCGTACAG	8	Sample
SYNT01.F37.S4.W17	3_3_H6	AGCGTGTA	AACTGTGG	9	Sample
SYNT01.F37.S4.W17	6_1_F9	CATCATCT	CAAGAGAC	16	Sample
SYNT01.F37.S4.W17	6_2_F9	CAAGGAAT	AGCGTGTA	17	Sample
SYNT01.F37.S4.W17	6_3_F9	CAAGGAAT	TAGAAGAG	18	Sample
SYNT01.F38.S3.W17	5_1_B1	TCACAGGT	TAGAAGAG	13	Sample
SYNT01.F38.S3.W17	5_2_B1	TCGTACAG	GATCGAGG	14	Sample
SYNT01.F38.S3.W17	5_3_B1	TCGTACAG	GTAAGGTC	15	Sample
SYNT01.F38.S4.W17	5_1_H6	AGCGTGTA	CTCACTGG	13	Sample
SYNT01.F38.S4.W17	5_2_H6	AGCGTGTA	TCGTACAG	14	Sample
SYNT01.F38.S4.W17	5_3_H6	AGCGTGTA	AACTGTGG	15	Sample
SYNT01.F39.S3.W17	1_1_A12	AACTGTGC	GTAAGGTC	1	Sample
SYNT01.F39.S3.W17	1_2_A12	AGTGTCAC	GTGCTACT	2	Sample
SYNT01.F39.S3.W17	1_3_A12	ACTCTCTC	GTAAGGTC	3	Sample
SYNT01.F39.S4.W17	1_1_D8	GTGCTACT	CTCACTGG	1	Sample
SYNT01.F39.S4.W17	1_2_D8	GTAAGGTC	CCTTAGAG	2	Sample
SYNT01.F39.S4.W17	1_3_D8	GTAGAGAC	CGCTACTG	3	Sample
SYNT01.F40.S3.W17	4_1_E3	GATCGAGC	GCTTGACG	10	Sample
SYNT01.F40.S3.W17	4_2_E3	GATCGAGC	GTAAGGTC	11	Sample
SYNT01.F40.S3.W17	4_3_E3	GATCGAGC	CCTTAGAG	12	Sample
SYNT01.F40.S4.W17	4_1_B3	TCACAGGT	TCGTACAG	10	Sample
SYNT01.F40.S4.W17	4_2_B3	TCACAGGT	AGTGTCAG	11	Sample
SYNT01.F40.S4.W17	4_3_B3	TCACAGGT	AGCGTGTA	12	Sample
