# Supplementary material for: A multi-omics approach unravels metagenomic and metabolic alterations of a probiotic and synbiotic additive in rainbow trout (Oncorhynchus mykiss)
Source: Microbiome. 2022 Jan 30;10:21. doi: 10.1186/s40168-021-01221-8 (PMC8802455; doi:10.1186/s40168-021-01221-8)
Supplement: Supplementary file 3 — Additional file 2 [file 40168_2021_1221_MOESM3_ESM.zip › Suppl_Table_S2_3.xlsx]

## Sheet: Sheet1
Sample Name	Feed Code	Feed	Article Name	Gut Section	Fulton K Category	Procedural Name
εT01.F23.S4.W17	Epsilon	Control	Ctrl_M01	Mid	>2	1
βT01.F20.S3.W17	Beta	Probiotics	Pro_D01	Distal	<2	12
ζT01.F33.S3.W17	Zeta	Synbiotics	Syn_D01	Distal	<2	25
εT01.F11.S4.W17	Epsilon	Control	Ctrl_M02	Mid	<2	37
εT01.F23.S3.W17	Epsilon	Control	Ctrl_D01	Distal	>2	41
βT01.F07R.S4.W17	Beta	Probiotics	Pro_M02	Mid	>2	46R
εT01.F11.S3.W17	Epsilon	Control	Ctrl_D02	Distal	<2	51
βT01.F07.S3.W17	Beta	Probiotics	Pro_D02	Distal	>2	5
ζT01.F12.S3.W17	Zeta	Synbiotics	Syn_D02	Distal	>2	75
βT01.F20R.S4.W17	Beta	Probiotics	Pro_M01	Mid	<2	85R
ζT01.F12.S4.W17	Zeta	Synbiotics	Syn_M02	Mid	>2	87
ζT01.F33.S4.W17	Zeta	Synbiotics	Syn_M01	Mid	<2	99
