# Supplementary material for: A multi-omics approach unravels metagenomic and metabolic alterations of a probiotic and synbiotic additive in rainbow trout (Oncorhynchus mykiss)
Source: Microbiome. 2022 Jan 30;10:21. doi: 10.1186/s40168-021-01221-8 (PMC8802455; doi:10.1186/s40168-021-01221-8)
Supplement: Supplementary file 3 — Additional file 2 [file 40168_2021_1221_MOESM3_ESM.zip › Suppl_Table_S2_4.xlsx]

## Sheet: Sheet1
Sample Name	Feed	Gut Section	Fulton K Category	Origin	ENA Archive
Ctrl_M01	Control	Mid	>2	Rasmussen et al. 2021a	PRJEB40990
Pro_D01	Probiotics	Distal	<2	Rasmussen et al. 2021a	PRJEB40990
Syn_D01	Synbiotics	Distal	<2	This Study	PRJEBXXXX
Ctrl_M02	Control	Mid	<2	Rasmussen et al. 2021a	PRJEB40990
Ctrl_D01	Control	Distal	>2	Rasmussen et al. 2021a	PRJEB40990
Pro_M02	Probiotics	Mid	>2	This Study	PRJEBXXXX
Ctrl_D02	Control	Distal	<2	Rasmussen et al. 2021a	PRJEB40990
Pro_D02	Probiotics	Distal	>2	This Study	PRJEBXXXX
Syn_D02	Synbiotics	Distal	>2	This Study	PRJEBXXXX
Pro_M01	Probiotics	Mid	<2	This Study	PRJEBXXXX
Syn_M02	Synbiotics	Mid	>2	This Study	PRJEBXXXX
Syn_M01	Synbiotics	Mid	<2	This Study	PRJEBXXXX
