# Supplementary material for: A multi-omics approach unravels metagenomic and metabolic alterations of a probiotic and synbiotic additive in rainbow trout (Oncorhynchus mykiss)
Source: Microbiome. 2022 Jan 30;10:21. doi: 10.1186/s40168-021-01221-8 (PMC8802455; doi:10.1186/s40168-021-01221-8)
Supplement: Supplementary file 4 — Additional file 3 [file 40168_2021_1221_MOESM4_ESM.zip › Suppl_Table_S3_2.xlsx]

## Sheet: DESeq2_Diff_test
taxon	baseMean	log2FoldChange	lfcSE	stat	pvalue	padj	Functional_Category	COG	KEGG	Pfam
4248	2.27407	5.79321	2.51772	2.30098	0.0213928	0.0426574	NA	NA	ddl; D-alanine-D-alanine ligase [EC:6.3.2.4]	NA
1877	2.88769	5.51712	2.55836	2.15651	0.0310439	0.0601898	NA	NA	SPOCK; sparc/osteonectin, cwcv and kazal-like domains proteoglycan (testican)	NA
5481	1.70277	5.46486	2.58023	2.11797	0.0341773	NA	Inorganic ion transport and metabolismost-translational modification, protein turnover, and chaperones	Fe-S cluster assembly iron-binding protein IscA	iscA; iron-sulfur cluster assembly protein	Iron-sulphur cluster biosynthesis
1880	3.37832	5.41164	2.41905	2.2371	0.02528	0.0498858	NA	NA	NA	NA
4279	1.95626	5.38302	2.589	2.07919	0.0376003	0.071856	Function unknownignal transduction mechanisms	Positive regulator of sigma E activity	NA	Positive regulator of sigma(E), RseC/MucC
4993	1.69868	5.26547	2.82597	1.86324	0.0624279	NA	NA	NA	NA	NA
5125	1.68373	5.25043	2.82564	1.85814	0.063149	NA	NA	NA	K07483; transposase	Transposase
5177	1.47013	5.10583	2.86227	1.78384	0.0744502	NA	NA	NA	NA	Type III secretion system, cytoplasmic E component of needle
4690	2.66371	5.06634	2.39767	2.11303	0.0345984	0.0665968	NA	NA	MAN2B1, LAMAN; lysosomal alpha-mannosidase [EC:3.2.1.24]	Glycosyl hydrolases family 38 C-terminal domain
4190	2.56344	5.05368	2.57224	1.9647	0.0494489	0.0932945	NA	NA	NA	NA
4625	2.25566	5.01056	2.57645	1.94476	0.0518042	0.0971877	NA	NA	NA	NA
4617	1.52483	4.96366	2.88381	1.72121	0.085212	NA	Coenzyme transport and metabolism	Ubiquinone/menaquinone biosynthesis C-methylase UbiE	cmoA; tRNA (cmo5U34)-methyltransferase [EC:2.1.1.-]	Methyltransferase domain
5226	1.44038	4.96362	2.8908	1.71704	0.0859719	NA	Translation, ribosomal structure and biogenesis	Translation elongation factor EF-Tu, a GTPase	tuf, TUFM; elongation factor Tu	Elongation factor Tu GTP binding domain
5477	1.76324	4.9454	2.86672	1.72511	0.084508	NA	Inorganic ion transport and metabolismost-translational modification, protein turnover, and chaperones	Fe-S-cluster formation regulator IscX/YfhJ	NA	Iron-sulphur cluster assembly
4419	1.42543	4.94521	2.8945	1.70849	0.0875458	NA	Inorganic ion transport and metabolism	Ferritin	ftnA, ftn; ferritin [EC:1.16.3.2]	Ferritin-like domain
5493	1.25653	4.94505	2.91956	1.69377	0.0903099	NA	Amino acid transport and metabolismnergy production and conversionell cycle control, cell division, chromosome partitioning	Chromosome partitioning ATPase, Mrp family, contains Fe-S cluster	mrp, NUBPL; ATP-binding protein involved in chromosome partitioning	NA
4261	1.17208	4.94504	2.92116	1.69284	0.0904866	NA	NA	NA	NA	NA
5261	2.5038	4.9439	2.58965	1.9091	0.0562492	0.103776	NA	NA	NA	Protein of unknown function (DUF3018)
4338	1.63832	4.92872	2.66101	1.8522	0.0639977	NA	General function prediction onlyeplication, recombination and repair	Chromosomal replication initiation ATPase DnaA	dnaA; chromosomal replication initiator protein	DnaA N-terminal domain
4873	2.44348	4.88897	2.25931	2.16392	0.0304701	0.0592877	Translation, ribosomal structure and biogenesis	Ribosomal protein S19	RP-S19, rpsS; small subunit ribosomal protein S19	Ribosomal protein S19
4937	1.83135	4.82879	2.45157	1.96967	0.0488762	NA	NA	NA	NA	NA
4126	1.17221	4.82569	2.97087	1.62434	0.104304	NA	NA	NA	NA	NA
4698	2.18121	4.81179	2.62713	1.83158	0.0670143	0.120953	NA	NA	NA	NA
5199	1.3851	4.8072	2.69489	1.78382	0.0744527	NA	General function prediction only	ABC-type uncharacterized transport system, periplasmic component	NA	ABC transporter substrate binding protein
4242	1.41062	4.80573	2.92115	1.64515	0.0999393	NA	Translation, ribosomal structure and biogenesis	Ribonuclease G or E	rng, cafA; ribonuclease G [EC:3.1.26.-]	Ribonuclease E/G family
4587	1.24172	4.8056	2.94635	1.63103	0.102884	NA	Amino acid transport and metabolismnergy production and conversionell wall/membrane/envelope biogenesis!!!General function prediction only	D-alanine-D-alanine ligase and related ATP-grasp enzymes	ddl; D-alanine-D-alanine ligase [EC:6.3.2.4]	D-ala D-ala ligase N-terminus
5190	1.52411	4.76682	2.68568	1.7749	0.0759146	NA	Amino acid transport and metabolismnergy production and conversion	Ferredoxin	yfaE; ferredoxin	2Fe-2S iron-sulfur cluster binding domain
5111	1.38073	4.76457	2.92888	1.62676	0.103789	NA	Lipid transport and metabolism	1-acyl-sn-glycerol-3-phosphate acyltransferase	plsC; 1-acyl-sn-glycerol-3-phosphate acyltransferase [EC:2.3.1.51]	NA
4664	2.54369	4.76151	2.61246	1.82261	0.0683624	0.122763	General function prediction only	Uncharacterized conserved protein YtfP, gamma-glutamylcyclotransferase (GGCT)/AIG2-like family	NA	Gamma-glutamyl cyclotransferase, AIG2-like
5410	1.85313	4.74889	2.59052	1.83318	0.0667754	NA	Translation, ribosomal structure and biogenesis	Ribosomal protein L28	RP-L28, MRPL28, rpmB; large subunit ribosomal protein L28	Ribosomal L28 family
4635	1.36579	4.74351	2.94263	1.612	0.106963	NA	Inorganic ion transport and metabolismost-translational modification, protein turnover, and chaperones	TusA-related sulfurtransferase	tusA, sirA; tRNA 2-thiouridine synthesizing protein A [EC:2.8.1.-]	Sulfurtransferase TusA
5381	3.6275	4.68623	2.5252	1.85579	0.063484	0.115678	NA	NA	K07126; uncharacterized protein	Sel1 repeat
4984	2.23505	4.65585	2.43909	1.90885	0.0562813	0.103776	Amino acid transport and metabolism	Aspartate/methionine/tyrosine aminotransferase	aspB; aspartate aminotransferase [EC:2.6.1.1]	NA
4385	1.92277	4.65395	2.61766	1.7779	0.0754198	NA	General function prediction onlyeplication, recombination and repair	Ribonuclease HII	rnhB; ribonuclease HII [EC:3.1.26.4]	Ribonuclease HII
5162	2.00723	4.65392	2.62134	1.7754	0.0758322	0.134141	Inorganic ion transport and metabolism	Uncharacterized protein involved in tolerance to divalent cations	cutA; periplasmic divalent cation tolerance protein	CutA1 divalent ion tolerance protein
4368	1.05801	4.65053	3.05024	1.52464	0.127348	NA	NA	NA	NA	NA
5470	2.05121	4.64227	2.43472	1.9067	0.0565595	0.103987	Translation, ribosomal structure and biogenesis	Ribosomal protein L32	RP-L32, MRPL32, rpmF; large subunit ribosomal protein L32	Ribosomal L32p protein family
4882	3.71209	4.64185	2.54084	1.8269	0.0677154	0.121888	General function prediction onlyeplication, recombination and repair	Predicted transposase YdaD	NA	Putative transposase, YhgA-like
5092	1.82338	4.6402	2.61406	1.77509	0.0758827	NA	Translation, ribosomal structure and biogenesis	Methionine aminopeptidase	map; methionyl aminopeptidase [EC:3.4.11.18]	Metallopeptidase family M24
5185	1.21197	4.62807	2.9848	1.55054	0.121011	NA	Coenzyme transport and metabolism	GTP cyclohydrolase I	GCH1, folE; GTP cyclohydrolase IA [EC:3.5.4.16]	GTP cyclohydrolase I
5085	1.89289	4.62621	2.62082	1.76518	0.077534	NA	Amino acid transport and metabolism	ABC-type oligopeptide transport system, periplasmic component	oppA, mppA; oligopeptide transport system substrate-binding protein	NA
4109	1.89289	4.62621	2.62082	1.76518	0.077534	NA	NA	NA	NA	NA
4519	4.12291	4.61358	2.35554	1.95861	0.0501586	0.0942331	NA	NA	NA	NA
5045	0.943668	4.60466	3.04997	1.50974	0.13111	NA	Carbohydrate transport and metabolism!!!Function unknownignal transduction mechanisms	Phosphotransferase system, HPr and related phosphotransfer proteins	ptsH; phosphocarrier protein HPr	PTS HPr component phosphorylation site
4538	1.26653	4.58184	2.96989	1.54277	0.122887	NA	Amino acid transport and metabolismnergy production and conversionell cycle control, cell division, chromosome partitioning	Septum formation topological specificity factor MinE	minE; cell division topological specificity factor	Septum formation topological specificity factor MinE
4757	1.09763	4.58153	3.00953	1.52234	0.127923	NA	Inorganic ion transport and metabolism	ABC-type Mn2+/Zn2+ transport system, ATPase component	znuC; zinc transport system ATP-binding protein [EC:7.2.2.-]	ABC transporter
5303	1.01317	4.58131	3.03953	1.50724	0.131749	NA	NA	NA	NA	NA
4497	1.82586	4.55609	2.44518	1.86329	0.0624211	NA	Lipid transport and metabolismntracellular trafficking, secretion, and vesicular transport!!!Amino acid transport and metabolismnergy production and conversionell wall/membrane/envelope biogenesis	Lipoprotein signal peptidase	lspA; signal peptidase II [EC:3.4.23.36]	Signal peptidase (SPase) II
5285	1.92729	4.5426	2.25448	2.01492	0.0439129	NA	Defense mechanisms	8-oxo-dGTP pyrophosphatase MutT and related house-cleaning NTP pyrophosphohydrolases, NUDIX family	mutT, NUDT15, MTH2; 8-oxo-dGTP diphosphatase [EC:3.6.1.55]	NUDIX domain
4100	1.80857	4.5375	2.63895	1.71943	0.0855357	NA	NA	NA	NA	Pilin accessory protein (PilO)
4426	1.89302	4.53748	2.64099	1.7181	0.0857792	NA	Inorganic ion transport and metabolismost-translational modification, protein turnover, and chaperones	Molecular chaperone IbpA, HSP20 family	NA	Hsp20/alpha crystallin family
5388	1.68365	4.52483	2.44423	1.85123	0.0641371	NA	Carbohydrate transport and metabolism	Ribose 5-phosphate isomerase	rpiA; ribose 5-phosphate isomerase A [EC:5.3.1.6]	Ribose 5-phosphate isomerase A (phosphoriboisomerase A)
4941	1.62472	4.52264	2.63462	1.71662	0.0860486	NA	Lipid transport and metabolism	4-Hydroxy-3-methylbut-2-enyl diphosphate reductase IspH	ispH, lytB; 4-hydroxy-3-methylbut-2-en-1-yl diphosphate reductase [EC:1.17.7.4]	LytB protein
5064	1.70917	4.52263	2.63575	1.71588	0.0861842	NA	Amino acid transport and metabolismxtracellular structures!!!Lipid transport and metabolismntracellular trafficking, secretion, and vesicular transport!!!Amino acid transport and metabolismnergy production and conversionell motility	Type II secretory pathway, component PulF	NA	Type II secretion system (T2SS), protein F
4872	1.79362	4.52261	2.63772	1.71459	0.0864209	NA	Translation, ribosomal structure and biogenesis	Ribosomal protein L22	RP-L22, MRPL22, rplV; large subunit ribosomal protein L22	Ribosomal protein L22p/L17e
4484	1.44087	4.50768	2.62797	1.71527	0.0862958	NA	General function prediction onlyeplication, recombination and repair	Bacterial nucleoid DNA-binding protein	ihfA, himA; integration host factor subunit alpha	Bacterial DNA-binding protein
4599	1.69423	4.50756	2.63786	1.70879	0.0874894	NA	NA	NA	NA	NA
5484	1.52533	4.50755	2.63911	1.70798	0.0876398	NA	Transcription	DNA-binding transcriptional regulator, IscR family	iscR; Rrf2 family transcriptional regulator, iron-sulfur cluster assembly transcription factor	Transcriptional regulator
4706	1.86313	4.50752	2.64132	1.70654	0.0879076	NA	Amino acid transport and metabolismnergy production and conversionell wall/membrane/envelope biogenesis	Cell shape-determining protein MreD	mreD; rod shape-determining protein MreD	rod shape-determining protein MreD
4734	2.6285	4.49471	2.57641	1.74456	0.081061	0.141512	NA	NA	NA	NA
5534	1.67928	4.49232	2.64299	1.69971	0.0891855	NA	General function prediction onlyeplication, recombination and repair	Superfamily I DNA or RNA helicase	uvrD, pcrA; DNA helicase II / ATP-dependent DNA helicase PcrA [EC:3.6.4.12]	NA
4622	1.76374	4.4923	2.64441	1.69879	0.0893579	NA	Translation, ribosomal structure and biogenesis	Protein chain release factor A	prfA, MTRF1, MRF1; peptide chain release factor 1	RF-1 domain
4728	3.01658	4.48873	2.51966	1.78148	0.0748336	0.132728	General function prediction onlyeplication, recombination and repair	Site-specific DNA recombinase related to the DNA invertase Pin	NA	Resolvase, N terminal domain
4821	1.89217	4.47959	2.46323	1.81858	0.0689753	NA	NA	NA	NA	NA
5095	1.55535	4.44245	2.70021	1.64522	0.0999241	NA	NA	NA	NA	NA
4282	2.28025	4.4384	2.37343	1.87003	0.0614794	0.112224	Transcription	DNA-directed RNA polymerase specialized sigma subunit, sigma24 family	rpoE; RNA polymerase sigma-70 factor, ECF subfamily	Sigma-70 region 2
5263	1.87821	4.4267	2.67421	1.65533	0.097857	NA	Translation, ribosomal structure and biogenesis	16S rRNA G527 N7-methylase RsmG (former glucose-inhibited division protein B)	gidB, rsmG; 16S rRNA (guanine527-N7)-methyltransferase [EC:2.1.1.170]	rRNA small subunit methyltransferase G
4356	1.77882	4.41071	2.66517	1.65495	0.0979356	NA	Translation, ribosomal structure and biogenesis	Ribosomal protein L1	RP-L1, MRPL1, rplA; large subunit ribosomal protein L1	Ribosomal protein L1p/L10e family
4753	1.77882	4.41071	2.66517	1.65495	0.0979356	NA	NA	NA	NA	PilM
4287	1.52546	4.4107	2.66621	1.6543	0.0980672	NA	Coenzyme transport and metabolism	Phosphopantetheine adenylyltransferase	E2.7.7.3A, coaD, kdtB; pantetheine-phosphate adenylyltransferase [EC:2.7.7.3]	Cytidylyltransferase-like
5174	0.998365	4.39871	3.07275	1.43152	0.152281	NA	NA	NA	NA	NA
5284	1.51052	4.39451	2.66309	1.65015	0.0989119	NA	General function prediction onlyNA processing and modification	Oligoribonuclease (3'-5' exoribonuclease)	orn, REX2, REXO2; oligoribonuclease [EC:3.1.-.-]	Exonuclease
5258	1.72304	4.38747	2.46814	1.77764	0.0754626	NA	Mobilome: prophages, transposons	Phage protein D	K06905; uncharacterized protein	NA
4254	4.15464	4.38527	2.34487	1.87015	0.0614624	0.112224	General function prediction only	Predicted nucleic acid-binding protein, contains PIN domain	fitB; toxin FitB [EC:3.1.-.-]	PIN domain
4649	1.7234	4.38054	2.46762	1.77521	0.0758633	NA	Inorganic ion transport and metabolismost-translational modification, protein turnover, and chaperones	Sulfur transfer complex TusBCD TusB component, DsrH family	tusB, dsrH; tRNA 2-thiouridine synthesizing protein B	DsrH like protein
4143	1.5545	4.38053	2.46818	1.77481	0.0759301	NA	NA	NA	secG; preprotein translocase subunit SecG	Preprotein translocase SecG subunit
4528	1.32667	4.37815	2.66164	1.64491	0.0999891	NA	General function prediction only	Predicted amidophosphoribosyltransferases	NA	Phosphoribosyl transferase domain
4271	1.66448	4.37814	2.6618	1.6448	0.100011	NA	Amino acid transport and metabolismnergy production and conversionell motility	Glycosyltransferase, catalytic subunit of cellulose synthase and poly-beta-1,6-N-acetylglucosamine synthase	NA	Glycosyl transferase family 2
5155	1.66448	4.37814	2.6618	1.6448	0.100011	NA	Defense mechanisms	Multidrug efflux pump subunit AcrB	acrB, mexB, adeJ, smeE, mtrD, cmeB; multidrug efflux pump	AcrB/AcrD/AcrF family
4171	1.66448	4.37814	2.6618	1.6448	0.100011	NA	General function prediction onlyeplication, recombination and repair	Negative regulator of replication initiation	seqA; negative modulator of initiation of replication	SeqA protein C-terminal domain
4464	1.49557	4.37812	2.66329	1.64388	0.100202	NA	Amino acid transport and metabolismnergy production and conversionell wall/membrane/envelope biogenesis	Glycerol-3-phosphate cytidylyltransferase, cytidylyltransferase family!!!ADP-heptose synthase, bifunctional sugar kinase/adenylyltransferase	gmhC, hldE, waaE, rfaE; D-beta-D-heptose 7-phosphate kinase / D-beta-D-heptose 1-phosphate adenosyltransferase [EC:2.7.1.167 2.7.7.70]	Cytidylyltransferase-like
4627	1.15232	4.3723	3.02042	1.44758	0.147734	NA	Coenzyme transport and metabolism	Lipoate-protein ligase B	lipB; lipoyl(octanoyl) transferase [EC:2.3.1.181]	Biotin/lipoate A/B protein ligase family
5168	1.06787	4.37211	3.04486	1.4359	0.151032	NA	Amino acid transport and metabolismnergy production and conversion	Na+-translocating ferredoxin:NAD+ oxidoreductase RNF, RnfD subunit	rnfD; Na+-translocating ferredoxin:NAD+ oxidoreductase subunit D [EC:7.2.1.2]	NQR2, RnfD, RnfE family
5427	1.06787	4.37211	3.04486	1.4359	0.151032	NA	Amino acid transport and metabolismnergy production and conversionell wall/membrane/envelope biogenesis	Nucleoside-diphosphate-sugar epimerase	gmhD, rfaD; ADP-L-glycero-D-manno-heptose 6-epimerase [EC:5.1.3.20]	NAD dependent epimerase/dehydratase family
4800	0.898969	4.37159	3.11594	1.40298	0.160624	NA	NA	NA	NA	NA
4382	1.37065	4.36387	2.49191	1.75121	0.0799091	NA	Translation, ribosomal structure and biogenesis	tRNA(Ile)-lysidine synthase TilS/MesJ	tilS, mesJ; tRNA(Ile)-lysidine synthase [EC:6.3.4.19]	PP-loop family
5331	1.98734	4.36163	2.65863	1.64056	0.10089	0.166524	Mobilome: prophages, transposons	Transposase InsO and inactivated derivatives	NA	Mu DNA-binding domain
4810	1.73398	4.36155	2.66519	1.63649	0.101737	NA	NA	NA	NA	NA
5186	1.56508	4.36154	2.66665	1.63559	0.101926	NA	Amino acid transport and metabolismnergy production and conversionell wall/membrane/envelope biogenesis	CMP-2-keto-3-deoxyoctulosonic acid synthetase	kdsB; 3-deoxy-manno-octulosonate cytidylyltransferase (CMP-KDO synthetase) [EC:2.7.7.38]	Cytidylyltransferase
4367	1.48063	4.36152	2.66811	1.63469	0.102115	NA	NA	NA	NA	Protein of unknown function (DUF2509)
4294	2.29097	4.35865	2.58354	1.68708	0.0915873	0.155804	Amino acid transport and metabolismnergy production and conversion	Ferredoxin-NADP reductase	fpr; ferredoxin/flavodoxin---NADP+ reductase [EC:1.18.1.2 1.19.1.1]	Oxidoreductase FAD-binding domain
4362	2.29097	4.35865	2.58354	1.68708	0.0915873	0.155804	Defense mechanisms	8-oxo-dGTP pyrophosphatase MutT and related house-cleaning NTP pyrophosphohydrolases, NUDIX family	nudH; putative (di)nucleoside polyphosphate hydrolase [EC:3.6.1.-]	NUDIX domain
4418	1.60906	4.34759	2.47838	1.75421	0.0793948	NA	Coenzyme transport and metabolism	Delta-aminolevulinic acid dehydratase, porphobilinogen synthase	hemB, ALAD; porphobilinogen synthase [EC:4.2.1.24]	Delta-aminolevulinic acid dehydratase
4079	2.27602	4.34679	2.58193	1.68355	0.0922696	0.156364	NA	NA	NA	Toxin co-regulated pilus biosynthesis protein Q
4691	1.80349	4.34477	2.67086	1.62673	0.103794	NA	NA	NA	NA	NA
4525	1.21233	4.34219	2.89757	1.49856	0.133987	NA	NA	NA	NA	NA
5398	0.715122	4.34135	3.51821	1.23397	0.217216	NA	Mobilome: prophages, transposons	Phage-related baseplate assembly protein	NA	Baseplate J-like protein
4596	2.42998	4.33489	2.58944	1.67406	0.094118	0.158157	Lipid transport and metabolism	Phosphatidylserine decarboxylase	psd, PISD; phosphatidylserine decarboxylase [EC:4.1.1.65]	Phosphatidylserine decarboxylase
5324	2.42998	4.33489	2.58944	1.67406	0.094118	0.158157	NA	NA	ATPF0C, atpE; F-type H+-transporting ATPase subunit c	ATP synthase subunit C
4862	2.06229	4.31069	2.5753	1.67386	0.0941579	0.158157	Translation, ribosomal structure and biogenesis	Ribosomal protein L6P/L9E	RP-L6, MRPL6, rplF; large subunit ribosomal protein L6	Ribosomal protein L6
5210	1.34175	4.28888	2.73787	1.5665	0.11723	NA	NA	NA	NA	NA
5478	1.52911	4.27362	2.48007	1.72318	0.0848554	NA	Amino acid transport and metabolismnergy production and conversion	Ferredoxin	fdx; ferredoxin, 2Fe-2S	2Fe-2S iron-sulfur cluster binding domain
4458	2.10725	4.2729	2.60157	1.64243	0.100501	0.166295	NA	NA	NA	NA
5508	1.62414	4.25594	2.49257	1.70745	0.0877385	NA	Mobilome: prophages, transposons	Phage protein D	K06905; uncharacterized protein	Phage late control gene D protein (GPD)
4541	1.53969	4.25593	2.49356	1.70677	0.0878648	NA	General function prediction onlyeplication, recombination and repair	Rad3-related DNA helicase	dinG; ATP-dependent DNA helicase DinG [EC:3.6.4.12]	Helicase C-terminal domain
4310	1.39631	4.25375	2.69778	1.57676	0.114851	NA	Function unknown	Uncharacterized conserved protein YbaP, TraB family	K09973; uncharacterized protein	TraB family
5471	1.39631	4.25375	2.69778	1.57676	0.114851	NA	Function unknown	Uncharacterized metal-binding protein YceD, DUF177 family	K07040; uncharacterized protein	Large ribosomal RNA subunit accumulation protein YceD
5567	1.39631	4.25375	2.69778	1.57676	0.114851	NA	Translation, ribosomal structure and biogenesis!!!Inorganic ion transport and metabolismost-translational modification, protein turnover, and chaperones	Protein N-acetyltransferase, RimJ/RimL family	NA	Acetyltransferase (GNAT) domain
4924	1.39631	4.25375	2.69778	1.57676	0.114851	NA	NA	NA	NA	NA
4451	1.31186	4.25366	2.70696	1.57138	0.116094	NA	Coenzyme transport and metabolism	4-hydroxy-L-threonine phosphate dehydrogenase PdxA	pdxA; 4-hydroxythreonine-4-phosphate dehydrogenase [EC:1.1.1.262]	Pyridoxal phosphate biosynthetic protein PdxA
5277	2.16182	4.24765	2.59728	1.63542	0.10196	0.167875	Function unknown	Uncharacterized protein	NA	Domain of unknown function (DUF4810)
4970	2.30519	4.24663	2.41485	1.75855	0.0786535	0.138214	Mobilome: prophages, transposons	Predicted transposase YbfD/YdcC associated with H repeats	NA	DDE_Tnp_1-associated
4561	1.71917	4.23591	2.68213	1.57931	0.114266	NA	Amino acid transport and metabolismnergy production and conversionell wall/membrane/envelope biogenesis	dTDP-4-dehydrorhamnose 3,5-epimerase or related enzyme	rfbC, rmlC; dTDP-4-dehydrorhamnose 3,5-epimerase [EC:5.1.3.13]	dTDP-4-dehydrorhamnose 3,5-epimerase
5431	1.63472	4.23588	2.68554	1.57729	0.114729	NA	Translation, ribosomal structure and biogenesis	Ribosomal protein S9	RP-S9, MRPS9, rpsI; small subunit ribosomal protein S9	Ribosomal protein S9/S16
4557	1.55027	4.23585	2.68836	1.57562	0.115113	NA	Amino acid transport and metabolismnergy production and conversionell wall/membrane/envelope biogenesis	Glycosyltransferase involved in cell wall bisynthesis	rgpB; rhamnosyltransferase [EC:2.4.1.-]	Glycosyl transferase family 2
5394	1.55027	4.23585	2.68836	1.57562	0.115113	NA	Coenzyme transport and metabolism	S-adenosylmethionine synthetase	metK; S-adenosylmethionine synthetase [EC:2.5.1.6]	S-adenosylmethionine synthetase, central domain
4609	1.55027	4.23585	2.68836	1.57562	0.115113	NA	Lipid transport and metabolismntracellular trafficking, secretion, and vesicular transport	Predicted component of the type VI protein secretion system	NA	ImpA, N-terminal, type VI secretion system
5457	1.46582	4.23582	2.69166	1.57368	0.115561	NA	Lipid transport and metabolism	Lauroyl/myristoyl acyltransferase	lpxL, htrB; Kdo2-lipid IVA lauroyltransferase/acyltransferase [EC:2.3.1.241 2.3.1.-]	Bacterial lipid A biosynthesis acyltransferase
5340	1.38137	4.23576	2.69742	1.5703	0.116345	NA	Amino acid transport and metabolism	Aspartate-semialdehyde dehydrogenase	asd; aspartate-semialdehyde dehydrogenase [EC:1.2.1.11]	Semialdehyde dehydrogenase, NAD binding domain
4326	1.38137	4.23576	2.69742	1.5703	0.116345	NA	Defense mechanisms	ABC-type multidrug transport system, ATPase component	ABC-2.A; ABC-2 type transport system ATP-binding protein	ABC transporter
4281	1.38137	4.23576	2.69742	1.5703	0.116345	NA	Function unknownignal transduction mechanisms	Negative regulator of sigma E activity	rseA; sigma-E factor negative regulatory protein RseA	Anti sigma-E protein RseA, N-terminal domain
4390	1.38137	4.23576	2.69742	1.5703	0.116345	NA	Inorganic ion transport and metabolismost-translational modification, protein turnover, and chaperones!!!Amino acid transport and metabolismnergy production and conversionell wall/membrane/envelope biogenesis	Periplasmic chaperone for outer membrane proteins, Skp family	NA	Outer membrane protein (OmpH-like)
4473	1.38137	4.23576	2.69742	1.5703	0.116345	NA	Mobilome: prophages, transposons	Transposase and inactivated derivatives, TnpA family	NA	Tn3 transposase DDE domain
5212	1.29691	4.23567	2.70614	1.5652	0.117535	NA	Function unknown	Uncharacterized conserved protein, DUF2384 family	NA	NA
4777	1.29691	4.23567	2.70614	1.5652	0.117535	NA	NA	NA	NA	NA
4953	1.78868	4.21777	2.67998	1.5738	0.115533	NA	NA	NA	NA	NA
4644	1.70423	4.21772	2.68412	1.57136	0.116099	NA	Function unknownignal transduction mechanisms	cAMP-binding domain of CRP or a regulatory subunit of cAMP-dependent protein kinases	crp; CRP/FNR family transcriptional regulator, cyclic AMP receptor protein	Crp-like helix-turn-helix domain
4267	1.70423	4.21772	2.68412	1.57136	0.116099	NA	General function prediction onlyeplication, recombination and repair	Holliday junction resolvasome RuvABC, ATP-dependent DNA helicase subunit	ruvB; holliday junction DNA helicase RuvB [EC:3.6.4.12]	RuvB AAA lid domain
4804	1.53533	4.21764	2.69098	1.56732	0.117039	NA	Inorganic ion transport and metabolism	Nitrate/nitrite transporter NarK	fsr; MFS transporter, FSR family, fosmidomycin resistance protein	Major Facilitator Superfamily
5339	1.53533	4.21764	2.69098	1.56732	0.117039	NA	NA	NA	NA	NA
4102	1.45087	4.2176	2.69467	1.56517	0.117544	NA	NA	NA	NA	Toxin co-regulated pilus biosynthesis protein Q
5459	1.36642	4.21753	2.70121	1.56135	0.118442	NA	Coenzyme transport and metabolism	Glutamate-1-semialdehyde aminotransferase	hemL; glutamate-1-semialdehyde 2,1-aminomutase [EC:5.4.3.8]	Aminotransferase class-III
4485	1.36642	4.21753	2.70121	1.56135	0.118442	NA	Transcription	Cold shock protein, CspA family	cspA; cold shock protein	'Cold-shock' DNA-binding domain
5114	1.28197	4.21742	2.71017	1.55615	0.119673	NA	Translation, ribosomal structure and biogenesis	NADPH-dependent 7-cyano-7-deazaguanine reductase QueF, C-terminal domain, T-fold superfamily!!!NADPH-dependent 7-cyano-7-deazaguanine reductase QueF, N-terminal domain	queF; 7-cyano-7-deazaguanine reductase [EC:1.7.1.13]	Nitrile reductase, 7-cyano-7-deazaguanine-reductase N-term
4676	1.35148	4.19903	2.70931	1.54985	0.121177	NA	Translation, ribosomal structure and biogenesis	HrpA-like RNA helicase	hrpA; ATP-dependent helicase HrpA [EC:3.6.4.13]	Domain of unknown function (DUF3418)
4808	2.52987	4.16869	2.5551	1.63152	0.102781	0.168126	NA	NA	K07126; uncharacterized protein	Sel1 repeat
4611	3.20048	4.16759	2.36983	1.7586	0.0786452	0.138214	Mobilome: prophages, transposons	Transposase	K07484; transposase	IS66 Orf2 like protein
5382	2.81663	4.16363	2.35997	1.76427	0.0776861	0.136876	General function prediction onlyeplication, recombination and repair	Site-specific DNA recombinase related to the DNA invertase Pin	NA	Resolvase, N terminal domain
4086	0.799708	4.15729	3.22295	1.2899	0.197085	NA	NA	NA	NA	NA
4149	3.84742	4.15222	2.54508	1.63147	0.102791	0.168126	NA	NA	NA	NA
4182	3.5084	4.15066	2.38269	1.74201	0.0815071	0.142104	NA	NA	NA	IncFII RepA protein family
4274	1.87871	4.14109	2.60686	1.58854	0.112165	NA	General function prediction onlyeplication, recombination and repair	Recombinational DNA repair protein (RecF pathway)	recO; DNA repair protein RecO (recombination protein O)	Recombination protein O C terminal
4807	3.80695	4.1343	2.36672	1.74685	0.0806636	0.141002	NA	NA	NA	NA
4876	2.11712	4.12743	2.61465	1.57858	0.114433	0.178448	Translation, ribosomal structure and biogenesis	Ribosomal protein L4	RP-L4, MRPL4, rplD; large subunit ribosomal protein L4	Ribosomal protein L4/L1 family
4607	1.94822	4.12741	2.60899	1.58199	0.113651	0.178098	Lipid transport and metabolismntracellular trafficking, secretion, and vesicular transport	Predicted component of the type VI protein secretion system	impC; type VI secretion system protein ImpC	Type VI secretion protein, EvpB/VC_A0108, tail sheath
4714	1.86376	4.12739	2.60475	1.58456	0.113066	NA	General function prediction onlyeplication, recombination and repair	Bacterial nucleoid DNA-binding protein	hupB; DNA-binding protein HU-beta	Bacterial DNA-binding protein
5369	1.69486	4.12737	2.60028	1.58728	0.11245	NA	Carbohydrate transport and metabolism!!!Amino acid transport and metabolismnergy production and conversionell wall/membrane/envelope biogenesis	Peptidoglycan/xylan/chitin deacetylase, PgdA/CDA1 family	arnD; undecaprenyl phosphate-alpha-L-ara4FN deformylase [EC:3.5.1.-]	Polysaccharide deacetylase
4856	1.83824	4.12646	2.41296	1.71012	0.0872435	NA	Translation, ribosomal structure and biogenesis	Ribosomal protein L36	RP-L36, MRPL36, rpmJ; large subunit ribosomal protein L36	Ribosomal protein L36
5121	2.94515	4.12553	2.24265	1.83957	0.0658308	0.119302	NA	NA	NA	NA
5196	5.50327	4.11594	3.62254	1.1362	0.255872	0.298153	General function prediction only	Possible nuclease of RNase H fold, RuvC/YqgF family	K07484; transposase	Transposase IS66 family
4146	4.1055	4.11586	2.34904	1.75214	0.0797496	0.139772	Function unknown	Uncharacterized conserved protein, DUF1778 family	NA	Protein of unknown function (DUF1778)
5221	2.12269	4.1144	2.54273	1.61811	0.10564	0.171125	Function unknownignal transduction mechanisms	sRNA-binding regulator protein Hfq	hfq; host factor-I protein	Hfq protein
4503	2.10217	4.11361	2.61505	1.57306	0.115706	0.179568	General function prediction only	Radical SAM superfamily enzyme, MoaA/NifB/PqqE/SkfB family	ahbC; Fe-coproporphyrin III synthase	Radical SAM superfamily
5227	1.84882	4.11358	2.6053	1.57893	0.114353	NA	Translation, ribosomal structure and biogenesis	Translation elongation factor EF-G, a GTPase	fusA, GFM, EFG; elongation factor G	Elongation factor Tu GTP binding domain
4650	1.84882	4.11358	2.6053	1.57893	0.114353	NA	NA	NA	NA	NA
4903	1.67992	4.11357	2.60131	1.58135	0.113799	NA	Carbohydrate transport and metabolism	Enolase	ENO, eno; enolase [EC:4.2.1.11]	Enolase, N-terminal domain
4195	4.01646	4.10696	2.56401	1.60177	0.109207	0.173999	NA	NA	NA	Type IV conjugative transfer system lipoprotein (TraV)
5223	1.17213	4.09926	2.56821	1.59615	0.110454	NA	General function prediction onlyeplication, recombination and repair	DNA mismatch repair ATPase MutL	NA	MutL C terminal dimerisation domain
4826	1.36656	4.09763	2.73417	1.49868	0.133958	NA	Nucleotide transport and metabolism!!!Amino acid transport and metabolism	Carbamoylphosphate synthase large subunit	carB, CPA2; carbamoyl-phosphate synthase large subunit [EC:6.3.5.5]	NA
4150	6.12932	4.09616	2.21739	1.84729	0.0647057	0.117583	NA	NA	NA	NA
4571	1.02317	4.09468	3.09253	1.32406	0.185485	NA	Defense mechanisms	Multidrug efflux pump subunit AcrB	acrB, mexB, adeJ, smeE, mtrD, cmeB; multidrug efflux pump	AcrB/AcrD/AcrF family
4822	2.53563	4.0906	2.12938	1.92103	0.0547281	0.101813	Defense mechanisms	mRNA-degrading endonuclease, toxin component of the MazEF toxin-antitoxin module	mazF, ndoA, chpA; mRNA interferase MazF [EC:3.1.-.-]	PemK-like, MazF-like toxin of type II toxin-antitoxin system
4183	3.41972	4.08616	2.56729	1.59162	0.111469	0.176338	NA	NA	NA	NA
4439	2.50012	4.0819	2.5716	1.5873	0.112445	0.177041	Translation, ribosomal structure and biogenesis	Ribosomal protein L27	RP-L27, MRPL27, rpmA; large subunit ribosomal protein L27	Ribosomal L27 protein
4956	1.32609	4.08005	2.52848	1.61364	0.106606	NA	Amino acid transport and metabolismnergy production and conversion	Na+-transporting NADH:ubiquinone oxidoreductase, subunit NqrB!!!Na+-transporting NADH:ubiquinone oxidoreductase, subunit NqrB	nqrB; Na+-transporting NADH:ubiquinone oxidoreductase subunit B [EC:7.2.1.1]	NQR2, RnfD, RnfE family
5022	1.52052	4.07787	2.71524	1.50184	0.133138	NA	NA	NA	NA	Pentapeptide repeats (8 copies)
4465	1.43606	4.07781	2.72097	1.49866	0.133962	NA	Amino acid transport and metabolism	ABC-type oligopeptide transport system, periplasmic component	oppA, mppA; oligopeptide transport system substrate-binding protein	Bacterial extracellular solute-binding proteins, family 5 Middle
4805	1.43606	4.07781	2.72097	1.49866	0.133962	NA	Nucleotide transport and metabolism	Folate-dependent phosphoribosylglycinamide formyltransferase PurN	purN; phosphoribosylglycinamide formyltransferase 1 [EC:2.1.2.2]	Formyl transferase
5519	1.43606	4.07781	2.72097	1.49866	0.133962	NA	Transcription	DNA-directed RNA polymerase, sigma subunit (sigma70/sigma32)	rpoS; RNA polymerase nonessential primary-like sigma factor	Sigma-70 factor, region 1.2
4244	1.35161	4.07775	2.72682	1.49542	0.134804	NA	Amino acid transport and metabolismnergy production and conversion	Phosphoenolpyruvate carboxykinase, ATP-dependent	E4.1.1.49, pckA; phosphoenolpyruvate carboxykinase (ATP) [EC:4.1.1.49]	Phosphoenolpyruvate carboxykinase
4122	1.35161	4.07775	2.72682	1.49542	0.134804	NA	Transcription	Exoribonuclease II	rnb; exoribonuclease II [EC:3.1.13.1]	Ribonuclease B OB domain
4713	1.26716	4.07765	2.73675	1.48996	0.136234	NA	Inorganic ion transport and metabolismost-translational modification, protein turnover, and chaperones	Parvulin-like peptidyl-prolyl isomerase	ppiD; peptidyl-prolyl cis-trans isomerase D [EC:5.2.1.8]	PPIC-type PPIASE domain
5402	1.26716	4.07765	2.73675	1.48996	0.136234	NA	Mobilome: prophages, transposons	Phage P2 baseplate assembly protein gpV	NA	Type VI secretion system, phage-baseplate injector
4881	3.74258	4.07702	2.57275	1.58469	0.113036	0.177762	General function prediction onlyeplication, recombination and repair	Site-specific DNA recombinase related to the DNA invertase Pin	NA	Helix-turn-helix domain of resolvase
4647	1.94736	4.0712	2.43649	1.67093	0.0947353	0.158726	Inorganic ion transport and metabolism	Sulfur relay (sulfurtransferase) complex TusBCD TusD component, DsrE family	tusD, dsrE; tRNA 2-thiouridine synthesizing protein D [EC:2.8.1.-]	DsrE/DsrF-like family
4198	4.06918	4.07006	2.38485	1.70664	0.0878896	0.150703	NA	NA	NA	NA
4620	1.74795	4.06344	2.33619	1.73934	0.0819746	NA	Amino acid transport and metabolismnergy production and conversionell wall/membrane/envelope biogenesis	3-deoxy-D-manno-octulosonic acid (KDO) 8-phosphate synthase	kdsA; 2-dehydro-3-deoxyphosphooctonate aldolase (KDO 8-P synthase) [EC:2.5.1.55]	DAHP synthetase I family
4200	4.07574	4.06143	2.35737	1.72287	0.0849121	0.147078	Mobilome: prophages, transposons!!!Function unknown	Prophage maintenance system killer protein!!!Uncharacterized conserved protein	NA	Fic/DOC family
5302	1.48005	4.06036	2.51666	1.61339	0.106659	NA	Translation, ribosomal structure and biogenesis	MraZ, DNA-binding transcriptional regulator and inhibitor of RsmH methyltransferase activity	mraZ; MraZ protein	MraZ protein, putative antitoxin-like
4366	1.31114	4.06019	2.52861	1.6057	0.10834	NA	Lipid transport and metabolismntracellular trafficking, secretion, and vesicular transport	Type II secretory pathway, component PulJ	NA	NA
4457	2.63913	4.05957	2.58138	1.57264	0.115802	0.179568	NA	NA	NA	NA
4130	1.59002	4.05777	2.70886	1.49796	0.134142	NA	General function prediction onlyeplication, recombination and repair	Exonuclease V gamma subunit	recC; exodeoxyribonuclease V gamma subunit [EC:3.1.11.5]	Exodeoxyribonuclease V, gamma subunit
5128	1.59002	4.05777	2.70886	1.49796	0.134142	NA	NA	NA	NA	NA
5350	1.50557	4.0577	2.71517	1.49446	0.135057	NA	Amino acid transport and metabolism	ABC-type oligopeptide transport system, periplasmic component	oppA, mppA; oligopeptide transport system substrate-binding protein	Bacterial extracellular solute-binding proteins, family 5 Middle
4653	1.50557	4.0577	2.71517	1.49446	0.135057	NA	Inorganic ion transport and metabolismost-translational modification, protein turnover, and chaperones	ATP-dependent protease HslVU (ClpYQ), peptidase subunit	hslV, clpQ; ATP-dependent HslUV protease, peptidase subunit HslV [EC:3.4.25.2]	Proteasome subunit
5440	1.42112	4.05763	2.72127	1.49108	0.13594	NA	Amino acid transport and metabolismnergy production and conversionell wall/membrane/envelope biogenesis	ABC-type transporter Mla maintaining outer membrane lipid asymmetry, permease component MlaE	mlaE, linK; phospholipid/cholesterol/gamma-HCH transport system permease protein	Permease MlaE
4962	1.42112	4.05763	2.72127	1.49108	0.13594	NA	Coenzyme transport and metabolism	Panthothenate kinase	coaA; type I pantothenate kinase [EC:2.7.1.33]	Phosphoribulokinase / Uridine kinase family
4470	1.42112	4.05763	2.72127	1.49108	0.13594	NA	General function prediction onlyeplication, recombination and repair	DNA gyrase/topoisomerase IV, subunit A	parC; topoisomerase IV subunit A [EC:5.6.2.2]	DNA gyrase/topoisomerase IV, subunit A
4990	1.42112	4.05763	2.72127	1.49108	0.13594	NA	Translation, ribosomal structure and biogenesis!!!Transcription	16S rRNA C967 or C1407 C5-methylase, RsmB/RsmF family!!!Transcription termination factor NusB	rsmB, sun; 16S rRNA (cytosine967-C5)-methyltransferase [EC:2.1.1.176]	NusB family
5518	1.33667	4.05754	2.72868	1.487	0.137015	NA	Amino acid transport and metabolismnergy production and conversionell wall/membrane/envelope biogenesis!!!Amino acid transport and metabolismnergy production and conversionell cycle control, cell division, chromosome partitioning	LysM repeat!!!Septal ring factor EnvC, activator of murein hydrolases AmiA and AmiB	nlpD; lipoprotein NlpD	Peptidase family M23
4438	1.33667	4.05754	2.72868	1.487	0.137015	NA	General function prediction onlyeplication, recombination and repair!!!Amino acid transport and metabolismnergy production and conversionell cycle control, cell division, chromosome partitioning	GTPase involved in cell partioning and DNA repair	obgE, cgtA, MTG2; GTPase [EC:3.6.5.-]	50S ribosome-binding GTPase
4549	1.33667	4.05754	2.72868	1.487	0.137015	NA	Lipid transport and metabolism!!!Function unknownecondary metabolites biosynthesis, transport, and catabolism	3-oxoacyl-(acyl-carrier-protein) synthase	fabY; acetoacetyl-[acyl-carrier protein] synthase [EC:2.3.1.180]	Beta-ketoacyl synthase, N-terminal domain
5152	1.25222	4.05744	2.73804	1.48188	0.138373	NA	Function unknownignal transduction mechanisms	Putative negative regulator of RcsB-dependent stress response	NA	Tetratricopeptide repeat-like domain
5562	1.25222	4.05744	2.73804	1.48188	0.138373	NA	General function prediction only	Organic radical activating enzyme	queE; 7-carboxy-7-deazaguanine synthase [EC:4.3.99.3]	Telomere regulation protein Stn1
5222	1.25222	4.05744	2.73804	1.48188	0.138373	NA	Translation, ribosomal structure and biogenesis	tRNA A37 N6-isopentenylltransferase MiaA	miaA, TRIT1; tRNA dimethylallyltransferase [EC:2.5.1.75]	IPP transferase
4741	1.16777	4.05727	2.75301	1.47376	0.140547	NA	Coenzyme transport and metabolism	Ubiquinone/menaquinone biosynthesis C-methylase UbiE	NA	Methyltransferase domain
4756	1.16777	4.05727	2.75301	1.47376	0.140547	NA	Inorganic ion transport and metabolism	ABC-type Mn2+/Zn2+ transport system, permease component	znuB; zinc transport system permease protein	ABC 3 transport family
4498	2.00728	4.03953	2.45791	1.64348	0.100283	0.16614	Translation, ribosomal structure and biogenesis	Ribosomal protein S18 acetylase RimI and related acetyltransferases	NA	Acetyltransferase (GNAT) family
5447	1.49063	4.03722	2.72073	1.48387	0.137843	NA	Amino acid transport and metabolismxtracellular structures!!!Lipid transport and metabolismntracellular trafficking, secretion, and vesicular transport!!!Amino acid transport and metabolismnergy production and conversionell motility	Type II secretory pathway, component PulF	NA	Type II secretion system (T2SS), protein F
4524	1.49063	4.03722	2.72073	1.48387	0.137843	NA	Lipid transport and metabolismntracellular trafficking, secretion, and vesicular transport	Periplasmic component of the Tol biopolymer transport system	tolB; TolB protein	TolB amino-terminal domain
5524	1.40618	4.03713	2.72728	1.48028	0.138799	NA	Amino acid transport and metabolismnergy production and conversionell wall/membrane/envelope biogenesis	UTP-glucose-1-phosphate uridylyltransferase	UGP2, galU, galF; UTP--glucose-1-phosphate uridylyltransferase [EC:2.7.7.9]	Nucleotidyl transferase
5546	1.40618	4.03713	2.72728	1.48028	0.138799	NA	General function prediction onlyeplication, recombination and repair	Exonuclease I	sbcB, exoI; exodeoxyribonuclease I [EC:3.1.11.1]	Exonuclease
4064	1.32172	4.03703	2.73483	1.47616	0.139902	NA	Lipid transport and metabolismntracellular trafficking, secretion, and vesicular transport	Type III secretory pathway, component EscR	yscR, sctR, hrcR, ssaR; type III secretion protein R	FliP family
4401	1.23727	4.0369	2.74522	1.47052	0.141421	NA	Amino acid transport and metabolism	3-dehydroquinate synthetase	aroB; 3-dehydroquinate synthase [EC:4.2.3.4]	3-dehydroquinate synthase
4222	1.15282	4.0367	2.76095	1.46207	0.143722	NA	Translation, ribosomal structure and biogenesis!!!Coenzyme transport and metabolism	Glutathione synthase/RimK-type ligase, ATP-grasp superfamily	gshB; glutathione synthase [EC:6.3.2.3]	NA
4147	5.55282	4.03025	2.34763	1.71673	0.0860293	0.148287	Transcription!!!General function prediction only	N-acetyltransferase, GNAT superfamily (includes histone acetyltransferase HPA2)	NA	Acetyltransferase (GNAT) family
5345	14.1541	4.02423	3.37801	1.1913	0.233536	0.278736	Mobilome: prophages, transposons	Transposase InsO and inactivated derivatives	K07497; putative transposase	HTH-like domain
4233	1.22233	4.01599	2.75979	1.45518	0.145619	NA	Coenzyme transport and metabolism	Pyridoxine 5'-phosphate synthase PdxJ	pdxJ; pyridoxine 5-phosphate synthase [EC:2.6.99.2]	Pyridoxal phosphate biosynthesis protein PdxJ
1878	3.52922	4.01477	1.66104	2.41702	0.015648	0.0316765	NA	NA	NA	NA
5514	2.4158	4.01311	2.58897	1.55008	0.121122	0.184865	General function prediction onlyeplication, recombination and repair	Predicted transposase YdaD	NA	Putative transposase, YhgA-like
4428	1.72403	4.01026	2.43403	1.64758	0.0994386	NA	General function prediction onlyeplication, recombination and repair	Site-specific recombinase XerC	xerC; integrase/recombinase XerC	Phage integrase, N-terminal SAM-like domain
5483	1.90352	3.99628	2.63095	1.51895	0.128774	NA	Amino acid transport and metabolism	Cysteine sulfinate desulfinase/cysteine desulfurase or related enzyme	iscS, NFS1; cysteine desulfurase [EC:2.8.1.7]	Aminotransferase class-V
4591	1.90352	3.99628	2.63095	1.51895	0.128774	NA	Carbohydrate transport and metabolism	Mannitol-1-phosphate/altronate dehydrogenases	mtlD; mannitol-1-phosphate 5-dehydrogenase [EC:1.1.1.17]	Mannitol dehydrogenase C-terminal domain
4107	1.90352	3.99628	2.63095	1.51895	0.128774	NA	General function prediction only	ATPase components of ABC transporters with duplicated ATPase domains	ABCF3; ATP-binding cassette, subfamily F, member 3	ABC transporter
5097	1.90352	3.99628	2.63095	1.51895	0.128774	NA	General function prediction only	ABC-type uncharacterized transport system, ATPase component	ABC-2.A; ABC-2 type transport system ATP-binding protein	ABC transporter
4818	1.90352	3.99628	2.63095	1.51895	0.128774	NA	General function prediction onlyeplication, recombination and repair	DNA polymerase III sliding clamp (beta) subunit, PCNA homolog	dnaN; DNA polymerase III subunit beta [EC:2.7.7.7]	DNA polymerase III beta subunit, central domain
4414	1.81907	3.99628	2.62894	1.52011	0.128483	NA	Amino acid transport and metabolismnergy production and conversionell cycle control, cell division, chromosome partitioning	DNA segregation ATPase FtsK/SpoIIIE and related proteins	ftsK, spoIIIE; DNA segregation ATPase FtsK/SpoIIIE, S-DNA-T family	Ftsk gamma domain
5074	1.81907	3.99628	2.62894	1.52011	0.128483	NA	Amino acid transport and metabolismnergy production and conversionell motility!!!Amino acid transport and metabolismnergy production and conversionell wall/membrane/envelope biogenesis	Lipopolysaccharide export LptBFGC system, permease protein LptF	lptG; lipopolysaccharide export system permease protein	Lipopolysaccharide export system permease LptF/LptG
5359	1.81907	3.99628	2.62894	1.52011	0.128483	NA	General function prediction onlyeplication, recombination and repair	DNA gyrase/topoisomerase IV, subunit A	gyrA; DNA gyrase subunit A [EC:5.6.2.2]	DNA gyrase C-terminal domain, beta-propeller
4101	1.81907	3.99628	2.62894	1.52011	0.128483	NA	Lipid transport and metabolismntracellular trafficking, secretion, and vesicular transport	Type II secretory pathway component GspD/PulD (secretin)	NA	Bacterial type II and III secretion system protein
5175	1.81907	3.99628	2.62894	1.52011	0.128483	NA	Lipid transport and metabolismntracellular trafficking, secretion, and vesicular transport	Type II secretory pathway component GspD/PulD (secretin)	yscC, sctC, ssaC; type III secretion protein C	Bacterial type II and III secretion system protein
5073	1.73461	3.99627	2.6266	1.52146	0.128144	NA	Amino acid transport and metabolismnergy production and conversionell motility!!!Amino acid transport and metabolismnergy production and conversionell wall/membrane/envelope biogenesis	Lipopolysaccharide export LptBFGC system, permease protein LptF	lptF; lipopolysaccharide export system permease protein	Lipopolysaccharide export system permease LptF/LptG
5426	1.73461	3.99627	2.6266	1.52146	0.128144	NA	Amino acid transport and metabolismnergy production and conversionell wall/membrane/envelope biogenesis	ADP-heptose:LPS heptosyltransferase	waaF, rfaF; heptosyltransferase II [EC:2.4.-.-]	Glycosyltransferase family 9 (heptosyltransferase)
4476	1.73461	3.99627	2.6266	1.52146	0.128144	NA	General function prediction only	Predicted Zn-dependent protease or its inactivated homolog	tldD; TldD protein	Putative modulator of DNA gyrase
4348	1.73461	3.99627	2.6266	1.52146	0.128144	NA	General function prediction onlyeplication, recombination and repair	DNA primase (bacterial type)	dnaG; DNA primase [EC:2.7.7.101]	DNA primase catalytic core, N-terminal domain
4055	1.73461	3.99627	2.6266	1.52146	0.128144	NA	Translation, ribosomal structure and biogenesis	Ribosome recycling factor	frr, MRRF, RRF; ribosome recycling factor	Ribosome recycling factor
5169	1.73461	3.99627	2.6266	1.52146	0.128144	NA	NA	NA	NA	NA
4226	1.65016	3.99626	2.62532	1.5222	0.127958	NA	Amino acid transport and metabolism	Glycine cleavage system H protein (lipoate-binding)	gcvH, GCSH; glycine cleavage system H protein	Glycine cleavage H-protein
4161	1.65016	3.99626	2.62532	1.5222	0.127958	NA	Amino acid transport and metabolismnergy production and conversionell wall/membrane/envelope biogenesis	Outer membrane protein assembly factor BamD, BamD/ComL family	bamD; outer membrane protein assembly factor BamD	Tetratricopeptide repeat
4775	1.96244	3.99553	2.4386	1.63845	0.101327	0.167039	General function prediction onlyeplication, recombination and repair	Excinuclease UvrABC ATPase subunit	uvrA; excinuclease ABC subunit A	UvrA DNA-binding domain
4374	1.69379	3.98485	2.28614	1.74305	0.0813245	NA	Amino acid transport and metabolismnergy production and conversion	Na+/H+ antiporter NhaC	NA	Na+/H+ antiporter family
4772	3.0812	3.98247	2.38523	1.66964	0.0949907	0.158822	General function prediction only	Predicted DNA-binding protein, XRE-type HTH domain	NA	Helix-turn-helix domain
5557	1.97302	3.98122	2.63299	1.51205	0.130521	0.192743	Amino acid transport and metabolism	ABC-type oligopeptide transport system, periplasmic component	oppA, mppA; oligopeptide transport system substrate-binding protein	Bacterial extracellular solute-binding proteins, family 5 Middle
4828	1.97302	3.98122	2.63299	1.51205	0.130521	0.192743	Amino acid transport and metabolismnergy production and conversionell cycle control, cell division, chromosome partitioning	Chromosome condensin MukBEF, MukE localization factor	mukE; chromosome partition protein MukE	MukE-like family
4406	1.88857	3.98122	2.63255	1.51231	0.130456	NA	NA	NA	pilN; type IV pilus assembly protein PilN	Fimbrial assembly protein (PilN)
4678	1.55077	3.98122	2.62995	1.5138	0.130077	NA	General function prediction onlyeplication, recombination and repair	DNA mismatch repair ATPase MutS	mutS; DNA mismatch repair protein MutS	MutS domain I
4384	1.80412	3.98122	2.63076	1.51333	0.130195	NA	General function prediction onlyeplication, recombination and repair	DNA polymerase III, alpha subunit	dnaE; DNA polymerase III subunit alpha [EC:2.7.7.7]	Helix-hairpin-helix motif
4704	2.14193	3.98121	2.63123	1.51306	0.130263	0.192743	Amino acid transport and metabolismnergy production and conversionell cycle control, cell division, chromosome partitioning	Actin-like ATPase involved in cell morphogenesis	mreB; rod shape-determining protein MreB and related proteins	MreB/Mbl protein
5072	1.71967	3.98121	2.62868	1.51453	0.129893	NA	Amino acid transport and metabolism	Leucyl aminopeptidase	CARP, pepA; leucyl aminopeptidase [EC:3.4.11.1]	Cytosol aminopeptidase family, N-terminal domain
4621	1.71967	3.98121	2.62868	1.51453	0.129893	NA	Translation, ribosomal structure and biogenesis	Methylase of polypeptide chain release factors	hemK, prmC, HEMK; release factor glutamine methyltransferase [EC:2.1.1.297]	PrmC N-terminal domain
5230	1.71967	3.98121	2.62868	1.51453	0.129893	NA	NA	NA	NA	NA
4431	2.1164	3.98066	2.44126	1.63058	0.10298	0.168126	NA	NA	NA	NA
4159	2.11762	3.97701	2.56595	1.54992	0.121162	0.184865	Inorganic ion transport and metabolism	Copper oxidase (laccase) domain	yfiH; polyphenol oxidase [EC:1.10.3.-]	Multi-copper polyphenol oxidoreductase laccase
5278	2.03316	3.97685	2.55895	1.55409	0.120162	0.183972	Amino acid transport and metabolismnergy production and conversionell wall/membrane/envelope biogenesis	Curli biogenesis system outer membrane secretion channel CsgG	NA	Curli production assembly/transport component CsgG
4486	2.34544	3.97276	2.39473	1.65896	0.0971232	0.16171	Translation, ribosomal structure and biogenesis	Translation initiation factor IF-1	infA; translation initiation factor IF-1	Translation initiation factor 1A / IF-1
5206	1.78918	3.96602	2.63554	1.50482	0.13237	NA	Lipid transport and metabolism	Acetyl-CoA carboxylase beta subunit	accD; acetyl-CoA carboxylase carboxyl transferase subunit beta [EC:6.4.1.2 2.1.3.15]	Acetyl-coA carboxylase zinc finger domain
4612	3.06189	3.9602	2.57154	1.54001	0.123558	0.186806	Mobilome: prophages, transposons	Transposase	K07486; transposase	Transposase
4727	4.04176	3.9586	2.5494	1.55276	0.120481	0.184249	General function prediction only	Predicted nucleotidyltransferase	NA	Polymerase beta, Nucleotidyltransferase
4682	2.50998	3.95344	2.59374	1.52423	0.127452	0.190749	Mobilome: prophages, transposons	Transposase and inactivated derivatives, IS5 family	NA	Transposase DDE domain
4967	1.59895	3.9534	2.72909	1.44861	0.147445	NA	Amino acid transport and metabolismnergy production and conversionell cycle control, cell division, chromosome partitioning	Cell division protein FtsB	ftsB; cell division protein FtsB	Septum formation initiator
4139	2.00328	3.95285	2.56549	1.54078	0.123371	0.186806	Translation, ribosomal structure and biogenesis	Ribosome-binding factor A	rbfA; ribosome-binding factor A	Ribosome-binding factor A
4773	3.39046	3.93965	2.55552	1.54162	0.123165	0.186806	NA	NA	NA	NA
4220	2.43124	3.92829	2.54034	1.54636	0.122017	0.185745	Transcription	Putative transcriptional regulator, AlgH/UPF0301 family	algH; putative transcriptional regulator	Uncharacterized ACR, COG1678
4467	1.32583	3.92586	2.41766	1.62383	0.104413	NA	Amino acid transport and metabolismnergy production and conversionell wall/membrane/envelope biogenesis	Outer membrane protein TolC	tolC; outer membrane protein	Outer membrane efflux protein
4259	0.533895	3.90948	3.74822	1.04302	0.296939	NA	NA	NA	NA	NA
4751	26.8851	3.90637	2.31222	1.68945	0.091134	0.15543	Mobilome: prophages, transposons	Transposase and inactivated derivatives	K07483; transposase	Transposase
4567	2.28665	3.90315	2.60055	1.5009	0.133382	0.194382	Carbohydrate transport and metabolism	Glycosyltransferase, GT2 family	NA	Glycosyl transferase family 2
5048	2.0333	3.90281	2.58575	1.50935	0.131208	0.192843	Translation, ribosomal structure and biogenesis!!!Inorganic ion transport and metabolismost-translational modification, protein turnover, and chaperones	Protein N-acetyltransferase, RimJ/RimL family	rimL; ribosomal-protein-serine acetyltransferase [EC:2.3.1.-]	Acetyltransferase (GNAT) domain
4748	1.49076	3.90022	2.74461	1.42105	0.155302	NA	NA	NA	NA	NA
4405	1.23741	3.89995	2.77335	1.40622	0.159657	NA	NA	NA	NA	Type II secretion system (T2SS), protein M subtype b
4763	1.15296	3.89981	2.78818	1.39869	0.161906	NA	Nucleotide transport and metabolism	Aspartate carbamoyltransferase, catalytic chain	pyrB, PYR2; aspartate carbamoyltransferase catalytic subunit [EC:2.1.3.2]	Aspartate/ornithine carbamoyltransferase, carbamoyl-P binding domain
4207	5.01433	3.89158	1.62826	2.39002	0.0168474	0.0338984	NA	NA	NA	Domain of unknown function (DUF4160)
4977	2.27171	3.8904	2.5972	1.49792	0.134153	0.195078	NA	NA	NA	NA
5430	2.16173	3.88555	2.40291	1.61702	0.105875	0.171147	Amino acid transport and metabolismnergy production and conversion	Glycerol-3-phosphate dehydrogenase	gpsA; glycerol-3-phosphate dehydrogenase (NAD(P)+) [EC:1.1.1.94]	NAD-dependent glycerol-3-phosphate dehydrogenase C-terminus
4797	1.63535	3.88473	2.65552	1.46289	0.143498	NA	Transcription	Transcriptional regulator of competence genes, TfoX/Sxy family	tfoX; DNA transformation protein and related proteins	TfoX C-terminal domain
5325	1.97316	3.88471	2.65334	1.46408	0.143171	0.203397	Amino acid transport and metabolismnergy production and conversion	FoF1-type ATP synthase, membrane subunit a	ATPF0A, atpB; F-type H+-transporting ATPase subunit a	ATP synthase A chain
4240	1.86318	3.88376	2.46131	1.57793	0.114583	NA	Coenzyme transport and metabolism	6,7-dimethyl-8-ribityllumazine synthase (Riboflavin synthase beta chain)	ribH, RIB4; 6,7-dimethyl-8-ribityllumazine synthase [EC:2.5.1.78]	6,7-dimethyl-8-ribityllumazine synthase
4450	2.98365	3.88304	2.47351	1.56985	0.11645	0.179998	NA	NA	K07497; putative transposase	NA
4421	1.36584	3.88014	2.54788	1.52289	0.127787	NA	Amino acid transport and metabolism	Amino acid permease	tyrP; tyrosine-specific transport protein	Tryptophan/tyrosine permease family
4761	1.36584	3.88014	2.54788	1.52289	0.127787	NA	Lipid transport and metabolism	Lauroyl/myristoyl acyltransferase	lpxM, msbB; lauroyl-Kdo2-lipid IVA myristoyltransferase [EC:2.3.1.243]	Bacterial lipid A biosynthesis acyltransferase
5400	1.30691	3.8774	2.75859	1.40558	0.15985	NA	Defense mechanisms	Antitoxin component of toxin-antitoxin stability system, DNA-binding transcriptional repressor	NA	Antitoxin Phd_YefM, type II toxin-antitoxin system
4802	1.30691	3.8774	2.75859	1.40558	0.15985	NA	General function prediction only	ABC-type uncharacterized transport system, permease component	ABC.X4.P; putative ABC transport system permease protein	Branched-chain amino acid transport system / permease component
5200	1.30691	3.8774	2.75859	1.40558	0.15985	NA	General function prediction onlyeplication, recombination and repair	DNA repair exonuclease SbcCD ATPase subunit!!!Superfamily I DNA and/or RNA helicase	NA	AAA domain
5343	1.30691	3.8774	2.75859	1.40558	0.15985	NA	Lipid transport and metabolismntracellular trafficking, secretion, and vesicular transport!!!Amino acid transport and metabolismnergy production and conversionell wall/membrane/envelope biogenesis	Signal recognition particle GTPase!!!Membrane protein involved in colicin uptake	ftsY; fused signal recognition particle receptor	SRP54-type protein, helical bundle domain
4176	1.22246	3.87727	2.77008	1.3997	0.161604	NA	Amino acid transport and metabolismnergy production and conversionell wall/membrane/envelope biogenesis	Alanine racemase	alr; alanine racemase [EC:5.1.1.1]	Alanine racemase, N-terminal domain
5295	1.22246	3.87727	2.77008	1.3997	0.161604	NA	Amino acid transport and metabolismnergy production and conversionell wall/membrane/envelope biogenesis	UDP-N-acetylmuramoylalanine-D-glutamate ligase	murD; UDP-N-acetylmuramoylalanine--D-glutamate ligase [EC:6.3.2.9]	Mur ligase middle domain
5213	1.22246	3.87727	2.77008	1.3997	0.161604	NA	Function unknown	Uncharacterized conserved protein, contains RES domain	NA	RES domain
5480	1.22246	3.87727	2.77008	1.3997	0.161604	NA	Inorganic ion transport and metabolismost-translational modification, protein turnover, and chaperones	DnaJ-domain-containing proteins 1	hscB, HSCB, HSC20; molecular chaperone HscB	HSCB C-terminal oligomerisation domain
5516	1.22246	3.87727	2.77008	1.3997	0.161604	NA	Nucleotide transport and metabolism	Aspartate carbamoyltransferase, catalytic chain	pyrB, PYR2; aspartate carbamoyltransferase catalytic subunit [EC:2.1.3.2]	Aspartate/ornithine carbamoyltransferase, Asp/Orn binding domain
4548	1.22246	3.87727	2.77008	1.3997	0.161604	NA	Translation, ribosomal structure and biogenesis	HrpA-like RNA helicase	hrpA; ATP-dependent helicase HrpA [EC:3.6.4.13]	Helicase associated domain (HA2)
4312	1.13801	3.87711	2.78494	1.39217	0.16387	NA	Amino acid transport and metabolismnergy production and conversion	Na+-translocating ferredoxin:NAD+ oxidoreductase RNF, RnfE subunit	rnfE; Na+-translocating ferredoxin:NAD+ oxidoreductase subunit E	Rnf-Nqr subunit, membrane protein
4443	1.13801	3.87711	2.78494	1.39217	0.16387	NA	Amino acid transport and metabolismnergy production and conversion	Malate/lactate dehydrogenase	mdh; malate dehydrogenase [EC:1.1.1.37]	lactate/malate dehydrogenase, alpha/beta C-terminal domain
5292	1.13801	3.87711	2.78494	1.39217	0.16387	NA	Amino acid transport and metabolismnergy production and conversionell wall/membrane/envelope biogenesis	UDP-N-acetylmuramate-alanine ligase	murC; UDP-N-acetylmuramate--alanine ligase [EC:6.3.2.8]	Mur ligase family, catalytic domain
4153	1.13801	3.87711	2.78494	1.39217	0.16387	NA	Coenzyme transport and metabolism	Dihydroneopterin aldolase	folB; 7,8-dihydroneopterin aldolase/epimerase/oxygenase [EC:4.1.2.25 5.1.99.8 1.13.11.81]	Dihydroneopterin aldolase
4454	1.13801	3.87711	2.78494	1.39217	0.16387	NA	Inorganic ion transport and metabolismost-translational modification, protein turnover, and chaperones	DnaJ-domain-containing proteins 1	djlA; DnaJ like chaperone protein	DnaJ domain
5423	1.13801	3.87711	2.78494	1.39217	0.16387	NA	Inorganic ion transport and metabolismost-translational modification, protein turnover, and chaperones!!!Amino acid transport and metabolismnergy production and conversion	ABC-type transport system involved in cytochrome bd biosynthesis, fused ATPase and permease components	cydC; ATP-binding cassette, subfamily C, bacterial CydC	NA
4134	1.05356	3.87688	2.8063	1.38149	0.167127	NA	General function prediction onlyeplication, recombination and repair	Recombinational DNA repair protein RecR	recR; recombination protein RecR	RecR protein
5338	0.969108	3.87677	2.8166	1.3764	0.168697	NA	Inorganic ion transport and metabolismost-translational modification, protein turnover, and chaperones!!!Amino acid transport and metabolismnergy production and conversion	ABC-type transport system involved in cytochrome bd biosynthesis, fused ATPase and permease components	cydC; ATP-binding cassette, subfamily C, bacterial CydC	ABC transporter
5235	0.969108	3.87677	2.8166	1.3764	0.168697	NA	Lipid transport and metabolismntracellular trafficking, secretion, and vesicular transport!!!Amino acid transport and metabolismnergy production and conversionell motility	Prepilin signal peptidase PulO (type II secretory pathway) or related peptidase	pilD, pppA; leader peptidase (prepilin peptidase) / N-methyltransferase [EC:3.4.23.43 2.1.1.-]	Type IV leader peptidase family
5231	0.969108	3.87677	2.8166	1.3764	0.168697	NA	NA	NA	NA	NA
4641	2.29134	3.87316	2.41229	1.6056	0.108362	0.173287	NA	NA	NA	NA
4668	2.14679	3.87288	2.40171	1.61255	0.106842	0.172085	Amino acid transport and metabolismnergy production and conversion	Malic enzyme	ME2, sfcA, maeA; malate dehydrogenase (oxaloacetate-decarboxylating) [EC:1.1.1.38]	Malic enzyme, N-terminal domain
5265	1.97922	3.87133	2.26854	1.70653	0.0879099	0.150703	Amino acid transport and metabolismnergy production and conversion	Flavodoxin	mioC; MioC protein	Flavodoxin
5568	1.45151	3.86849	2.65825	1.45528	0.145592	NA	Coenzyme transport and metabolism	Quinolinate synthase	nadA; quinolinate synthase [EC:2.5.1.72]	Quinolinate synthetase A protein
5266	1.53596	3.86847	2.65337	1.45795	0.144855	NA	General function prediction onlyeplication, recombination and repair	Formamidopyrimidine-DNA glycosylase	mutM, fpg; formamidopyrimidine-DNA glycosylase [EC:3.2.2.23 4.2.99.18]	Zinc finger found in FPG and IleRS
4855	1.53596	3.86847	2.65337	1.45795	0.144855	NA	Translation, ribosomal structure and biogenesis	Ribosomal protein S13	RP-S13, rpsM; small subunit ribosomal protein S13	Ribosomal protein S13/S18
4897	1.53596	3.86847	2.65337	1.45795	0.144855	NA	NA	NA	NA	NA
5337	1.53596	3.86847	2.65337	1.45795	0.144855	NA	NA	NA	NA	NA
5002	1.62041	3.86847	2.65215	1.45862	0.14467	NA	Carbohydrate transport and metabolism	Phosphoheptose isomerase	gmhA, lpcA; D-sedoheptulose 7-phosphate isomerase [EC:5.3.1.28]	SIS domain
5474	1.62041	3.86847	2.65215	1.45862	0.14467	NA	Translation, ribosomal structure and biogenesis	Ribonuclease G or E	rne; ribonuclease E [EC:3.1.26.12]	Ribonuclease E/G family
4180	1.70486	3.86847	2.65227	1.45855	0.144688	NA	Carbohydrate transport and metabolism	Transaldolase	E2.2.1.2, talA, talB; transaldolase [EC:2.2.1.2]	Transaldolase/Fructose-6-phosphate aldolase
4636	1.70486	3.86847	2.65227	1.45855	0.144688	NA	Coenzyme transport and metabolism	Protoporphyrinogen IX oxidase, menaquinone-dependent (flavodoxin domain)	hemG; menaquinone-dependent protoporphyrinogen oxidase [EC:1.3.5.3]	Flavodoxin domain
5529	1.70486	3.86847	2.65227	1.45855	0.144688	NA	Nucleotide transport and metabolism	Phosphoribosylamine-glycine ligase	purD; phosphoribosylamine---glycine ligase [EC:6.3.4.13]	Phosphoribosylglycinamide synthetase, N domain
4697	1.70486	3.86847	2.65227	1.45855	0.144688	NA	Translation, ribosomal structure and biogenesis	Seryl-tRNA synthetase	SARS, serS; seryl-tRNA synthetase [EC:6.1.1.11]	tRNA synthetase class II core domain (G, H, P, S and T)
4478	1.78931	3.86847	2.65236	1.4585	0.144703	NA	Translation, ribosomal structure and biogenesis	Threonyl-tRNA synthetase	TARS, thrS; threonyl-tRNA synthetase [EC:6.1.1.3]	TGS domain
4091	1.87376	3.86846	2.65131	1.45907	0.144545	NA	Carbohydrate transport and metabolism!!!Nucleotide transport and metabolism!!!General function prediction only	Diadenosine tetraphosphate (Ap4A) hydrolase or other HIT family hydrolase	NA	NA
4701	1.87376	3.86846	2.65131	1.45907	0.144545	NA	Lipid transport and metabolism	Biotin carboxylase	accC; acetyl-CoA carboxylase, biotin carboxylase subunit [EC:6.4.1.2 6.3.4.14]	Biotin carboxylase, N-terminal domain
4197	4.04104	3.86801	2.38092	1.62459	0.104251	0.169551	NA	NA	NA	Type-1V conjugative transfer system mating pair stabilisation
4278	1.84824	3.8677	2.45676	1.57431	0.115416	NA	Translation, ribosomal structure and biogenesis	Translation elongation factor EF-4, membrane-bound GTPase	lepA; GTP-binding protein LepA	GTP-binding protein LepA C-terminus
5318	1.59488	3.8677	2.45609	1.57474	0.115316	NA	Amino acid transport and metabolismnergy production and conversion	FoF1-type ATP synthase, epsilon subunit	ATPF1E, atpC; F-type H+-transporting ATPase subunit epsilon	ATP synthase, Delta/Epsilon chain, beta-sandwich domain
4170	1.67933	3.8677	2.45502	1.57542	0.115159	NA	Carbohydrate transport and metabolism	Phosphoglucomutase	pgm; phosphoglucomutase [EC:5.4.2.2]	Phosphoglucomutase/phosphomannomutase, alpha/beta/alpha domain III
5501	1.67933	3.8677	2.45502	1.57542	0.115159	NA	General function prediction onlyeplication, recombination and repair	RecG-like helicase	recG; ATP-dependent DNA helicase RecG [EC:3.6.4.12]	DEAD/DEAH box helicase
4206	3.1918	3.86739	2.55875	1.51144	0.130676	0.192758	NA	NA	traH; conjugative transfer pilus assembly protein TraH	Conjugative relaxosome accessory transposon protein
5010	2.07292	3.86459	2.58934	1.4925	0.135567	0.195428	NA	NA	NA	NA
4201	3.09241	3.85778	2.55361	1.51071	0.130861	0.192818	NA	NA	NA	Type-F conjugative transfer system pilin assembly protein
5492	1.3509	3.85755	2.5508	1.51229	0.13046	NA	Amino acid transport and metabolismnergy production and conversionell cycle control, cell division, chromosome partitioning	Chromosome partitioning ATPase, Mrp family, contains Fe-S cluster	mrp, NUBPL; ATP-binding protein involved in chromosome partitioning	NUBPL iron-transfer P-loop NTPase
5109	1.18199	3.85721	2.57121	1.50015	0.133575	NA	NA	NA	NA	NA
5464	1.29197	3.85439	2.76148	1.39577	0.162784	NA	Nucleotide transport and metabolism	Thymidylate kinase	tmk, DTYMK; dTMP kinase [EC:2.7.4.9]	Thymidylate kinase
4462	1.12307	3.85401	2.79019	1.38127	0.167195	NA	Nucleotide transport and metabolism	dGTP triphosphohydrolase	dgt; dGTPase [EC:3.1.5.1]	Phosphohydrolase-associated domain
4558	1.03862	3.85373	2.8125	1.37021	0.17062	NA	Amino acid transport and metabolismnergy production and conversionell wall/membrane/envelope biogenesis	dTDP-D-glucose 4,6-dehydratase	rfbB, rmlB, rffG; dTDP-glucose 4,6-dehydratase [EC:4.2.1.46]	GDP-mannose 4,6 dehydratase
5521	1.43656	3.85208	2.65859	1.44892	0.147361	NA	Lipid transport and metabolismntracellular trafficking, secretion, and vesicular transport	Type II secretory pathway component GspD/PulD (secretin)	gspD; general secretion pathway protein D	Bacterial type II and III secretion system protein
4389	1.52101	3.85207	2.65438	1.45121	0.14672	NA	Amino acid transport and metabolismnergy production and conversionell wall/membrane/envelope biogenesis	UDP-3-O-[3-hydroxymyristoyl] glucosamine N-acyltransferase	lpxD; UDP-3-O-[3-hydroxymyristoyl] glucosamine N-acyltransferase [EC:2.3.1.191]	Bacterial transferase hexapeptide (six repeats)
4085	1.52101	3.85207	2.65438	1.45121	0.14672	NA	Amino acid transport and metabolismxtracellular structures!!!Lipid transport and metabolismntracellular trafficking, secretion, and vesicular transport!!!Amino acid transport and metabolismnergy production and conversionell motility	Type II secretory pathway, pseudopilin PulG	NA	Bacterial shufflon protein, N-terminal constant region
4442	1.52101	3.85207	2.65438	1.45121	0.14672	NA	Coenzyme transport and metabolism	Geranylgeranyl pyrophosphate synthase	ispB; octaprenyl-diphosphate synthase [EC:2.5.1.90]	Polyprenyl synthetase
4710	1.60546	3.85206	2.65283	1.45206	0.146486	NA	General function prediction onlyeplication, recombination and repair	5'-3' exonuclease!!!DNA polymerase I - 3'-5' exonuclease and polymerase domains	polA; DNA polymerase I [EC:2.7.7.7]	5'-3' exonuclease, N-terminal resolvase-like domain
5047	1.60546	3.85206	2.65283	1.45206	0.146486	NA	General function prediction onlyeplication, recombination and repair	NAD-dependent DNA ligase	E6.5.1.2, ligA, ligB; DNA ligase (NAD+) [EC:6.5.1.2]	NAD-dependent DNA ligase adenylation domain
4604	1.60546	3.85206	2.65283	1.45206	0.146486	NA	Lipid transport and metabolismntracellular trafficking, secretion, and vesicular transport	Type VI protein secretion system component VasA	impG, vasA; type VI secretion system protein ImpG	Type VI secretion system, TssF
4655	1.60546	3.85206	2.65283	1.45206	0.146486	NA	Transcription	Exoribonuclease R	rnr, vacB; ribonuclease R [EC:3.1.13.1]	S1 RNA binding domain
5307	1.60546	3.85206	2.65283	1.45206	0.146486	NA	NA	NA	NA	NA
5084	1.68992	3.85206	2.65266	1.45215	0.146459	NA	Amino acid transport and metabolism	ABC-type oligopeptide transport system, periplasmic component	oppA, mppA; oligopeptide transport system substrate-binding protein	Bacterial extracellular solute-binding proteins, family 5 Middle
4744	1.68992	3.85206	2.65266	1.45215	0.146459	NA	Carbohydrate transport and metabolism	Di- and tricarboxylate transporter!!!Di- and tricarboxylate transporter	TC.DASS; divalent anion:Na+ symporter, DASS family	Sodium:sulfate symporter transmembrane region
4894	1.68992	3.85206	2.65266	1.45215	0.146459	NA	General function prediction onlyeplication, recombination and repair	Superfamily I DNA or RNA helicase	rep; ATP-dependent DNA helicase Rep [EC:3.6.4.12]	UvrD-like helicase C-terminal domain
5535	1.68992	3.85206	2.65266	1.45215	0.146459	NA	Inorganic ion transport and metabolism	Mg2+ and Co2+ transporter CorA	corA; magnesium transporter	CorA-like Mg2+ transporter protein
4452	1.68992	3.85206	2.65266	1.45215	0.146459	NA	Inorganic ion transport and metabolismost-translational modification, protein turnover, and chaperones	Parvulin-like peptidyl-prolyl isomerase!!!Parvulin-like peptidyl-prolyl isomerase	surA; peptidyl-prolyl cis-trans isomerase SurA [EC:5.2.1.8]	SurA N-terminal domain
5066	1.68992	3.85206	2.65266	1.45215	0.146459	NA	Translation, ribosomal structure and biogenesis	Ribosomal protein S18 acetylase RimI and related acetyltransferases	NA	Acetyltransferase (GNAT) domain
5370	1.68992	3.85206	2.65266	1.45215	0.146459	NA	Translation, ribosomal structure and biogenesis!!!Amino acid transport and metabolismnergy production and conversionell wall/membrane/envelope biogenesis	Methionyl-tRNA formyltransferase!!!Nucleoside-diphosphate-sugar epimerase	arnA, pmrI; UDP-4-amino-4-deoxy-L-arabinose formyltransferase / UDP-glucuronic acid dehydrogenase (UDP-4-keto-hexauronic acid decarboxylating) [EC:2.1.2.13 1.1.1.305]	Formyl transferase, C-terminal domain
4527	1.85882	3.85206	2.65124	1.45292	0.146245	NA	Inorganic ion transport and metabolismost-translational modification, protein turnover, and chaperones	Fe-S cluster assembly iron-binding protein IscA!!!Fe-S cluster biogenesis protein NfuA, 4Fe-4S-binding domain	nfuA; Fe/S biogenesis protein NfuA	Iron-sulphur cluster biosynthesis
4359	1.85882	3.85206	2.65124	1.45292	0.146245	NA	Transcription	DNA-directed RNA polymerase, beta subunit/140 kD subunit!!!DNA-directed RNA polymerase, beta subunit/140 kD subunit	rpoB; DNA-directed RNA polymerase subunit beta [EC:2.7.7.6]	RNA polymerase Rpb2, domain 7
4788	1.66439	3.85151	2.455	1.56884	0.116684	NA	Function unknownignal transduction mechanisms!!!Transcription	DNA-binding response regulator, NarL/FixJ family, contains REC and HTH domains	uvrY, gacA, varA; two-component system, NarL family, invasion response regulator UvrY	Bacterial regulatory proteins, luxR family
4978	2.37457	3.85102	2.28559	1.68492	0.0920047	0.156115	NA	NA	NA	NA
4724	4.66817	3.84827	2.36227	1.62906	0.103301	0.168212	NA	NA	NA	Ankyrin repeats (3 copies)
5214	1.50607	3.83551	2.65901	1.44246	0.149173	NA	General function prediction onlyeplication, recombination and repair	Uracil DNA glycosylase	UNG, UDG; uracil-DNA glycosylase [EC:3.2.2.27]	Uracil DNA glycosylase superfamily
5358	1.67497	3.8355	2.65657	1.44378	0.148801	NA	Amino acid transport and metabolism	5-enolpyruvylshikimate-3-phosphate synthase	aroA; 3-phosphoshikimate 1-carboxyvinyltransferase [EC:2.5.1.19]	EPSP synthase (3-phosphoshikimate 1-carboxyvinyltransferase)
5083	1.84387	3.8355	2.65462	1.44484	0.148503	NA	Amino acid transport and metabolism	ABC-type oligopeptide transport system, periplasmic component	oppA, mppA; oligopeptide transport system substrate-binding protein	Bacterial extracellular solute-binding proteins, family 5 Middle
5032	1.84387	3.8355	2.65462	1.44484	0.148503	NA	Inorganic ion transport and metabolismost-translational modification, protein turnover, and chaperones	Peptidyl-prolyl cis-trans isomerase (rotamase) - cyclophilin family	PPIB, ppiB; peptidyl-prolyl cis-trans isomerase B (cyclophilin B) [EC:5.2.1.8]	Cyclophilin type peptidyl-prolyl cis-trans isomerase/CLD
5308	2.30209	3.83241	2.55188	1.5018	0.13315	0.194332	NA	NA	NA	Tir chaperone protein (CesT) family
4202	3.7289	3.83177	2.5567	1.49872	0.133947	0.194991	NA	NA	K07126; uncharacterized protein	NA
4420	1.19257	3.83071	2.78744	1.37427	0.169357	NA	NA	NA	NA	NA
5556	1.10812	3.83047	2.80395	1.3661	0.171909	NA	Amino acid transport and metabolism	ABC-type oligopeptide transport system, periplasmic component	oppA, mppA; oligopeptide transport system substrate-binding protein	Bacterial extracellular solute-binding proteins, family 5 Middle
5387	0.670558	3.82854	3.35546	1.14099	0.253875	NA	Coenzyme transport and metabolism	5-formyltetrahydrofolate cyclo-ligase	MTHFS; 5-formyltetrahydrofolate cyclo-ligase [EC:6.3.3.2]	5-formyltetrahydrofolate cyclo-ligase family
5080	0.670558	3.82854	3.35546	1.14099	0.253875	NA	NA	NA	NA	Membrane-bound toxin component of toxin-antitoxin system
5444	0.586107	3.82813	3.43452	1.11461	0.265019	NA	NA	NA	NA	NA
5167	0.501655	3.82675	3.75232	1.01984	0.307806	NA	NA	NA	NA	NA
4861	2.62496	3.82224	2.57545	1.48411	0.137781	0.19755	Translation, ribosomal structure and biogenesis	Ribosomal protein L18	RP-L18, MRPL18, rplR; large subunit ribosomal protein L18	Ribosomal L18 of archaea, bacteria, mitoch. and chloroplast
4760	1.49112	3.81877	2.66779	1.43143	0.152306	NA	Amino acid transport and metabolismnergy production and conversionell wall/membrane/envelope biogenesis	Murein DD-endopeptidase MepM and murein hydrolase activator NlpD, contain LysM domain!!!LysM repeat	mepM; murein DD-endopeptidase [EC:3.4.24.-]	Peptidase family M23
4841	2.85278	3.81488	2.39951	1.58986	0.111867	0.176548	General function prediction onlyeplication, recombination and repair	Predicted transposase YdaD	NA	Putative transposase, YhgA-like
4737	10.0483	3.81362	2.39816	1.59023	0.111783	0.176548	Mobilome: prophages, transposons	Transposase and inactivated derivatives, IS30 family	K07482; transposase, IS30 family	Integrase core domain
4600	1.72953	3.80184	2.67752	1.41991	0.155633	NA	Inorganic ion transport and metabolismost-translational modification, protein turnover, and chaperones	tmRNA-binding protein	smpB; SsrA-binding protein	SmpB protein
4365	0.798991	3.79301	2.97326	1.27571	0.202059	NA	NA	NA	NA	NA
5016	1.07787	3.79161	3.09911	1.22345	0.221159	NA	NA	NA	NA	Type VI secretion, TssG
4742	0.740065	3.78991	3.27923	1.15573	0.247791	NA	General function prediction onlyeplication, recombination and repair	Ribonuclease HI	rnhA, RNASEH1; ribonuclease HI [EC:3.1.26.4]	RNase H
4148	5.08706	3.78854	3.60803	1.05003	0.293705	0.335562	Function unknown	Uncharacterized conserved protein YchJ, contains N- and C-terminal SEC-C domains!!!Uncharacterized conserved protein YecA, UPF0149 family, contains C-terminal Zn-binding SEC-C motif	K07039; uncharacterized protein	SEC-C motif
4417	2.87881	3.77124	2.55634	1.47525	0.140145	0.199651	Mobilome: prophages, transposons	Transposase InsO and inactivated derivatives	K07497; putative transposase	Integrase core domain
5006	2.22701	3.77038	2.6125	1.44321	0.148962	0.207985	Coenzyme transport and metabolism	Biotin synthase or related enzyme	bioB; biotin synthase [EC:2.8.1.6]	Radical SAM superfamily
5379	2.22701	3.77038	2.6125	1.44321	0.148962	0.207985	NA	NA	NA	NA
4799	2.14256	3.77035	2.61134	1.44384	0.148785	0.207985	Amino acid transport and metabolism	Shikimate kinase	NA	NA
5132	2.14256	3.77035	2.61134	1.44384	0.148785	0.207985	Amino acid transport and metabolismnergy production and conversionell wall/membrane/envelope biogenesis	Outer membrane protein (porin)	NA	Gram-negative porin
4210	3.20167	3.76194	2.56989	1.46386	0.143233	0.203397	Amino acid transport and metabolismnergy production and conversionell cycle control, cell division, chromosome partitioning	Cell division protein DamX, binds to the septal ring, contains C-terminal SPOR domain	NA	TraG-like protein, N-terminal region
5158	2.38097	3.75655	2.61272	1.43779	0.150493	0.208729	General function prediction onlyeplication, recombination and repair	Macrodomain Ter protein organizer, MatP/YcbG family	K09911; uncharacterized protein	MatP C-terminal ribbon-helix-helix domain
4679	2.21207	3.75654	2.61226	1.43804	0.150422	0.208729	NA	NA	K07484; transposase	Transposase IS66 family
4890	2.12761	3.75652	2.61142	1.4385	0.150293	0.208729	Amino acid transport and metabolismnergy production and conversionell wall/membrane/envelope biogenesis	Muramoyltetrapeptide carboxypeptidase LdcA (peptidoglycan recycling)	ldcA; muramoyltetrapeptide carboxypeptidase [EC:3.4.17.13]	LD-carboxypeptidase C-terminal domain
5178	2.12761	3.75652	2.61142	1.4385	0.150293	0.208729	NA	NA	NA	NA
5035	1.87426	3.75631	2.60149	1.4439	0.148766	NA	General function prediction only	ABC-type uncharacterized transport system, permease component	ABC.X4.P; putative ABC transport system permease protein	Branched-chain amino acid transport system / permease component
4324	1.87426	3.75631	2.60149	1.4439	0.148766	NA	Translation, ribosomal structure and biogenesis	Lysyl-tRNA synthetase (class II)	KARS, lysS; lysyl-tRNA synthetase, class II [EC:6.1.1.6]	OB-fold nucleic acid binding domain
5433	1.78981	3.75623	2.59768	1.44599	0.148179	NA	NA	NA	NA	Protein of unknown function (DUF1043)
4186	3.17749	3.75372	2.54078	1.47739	0.139571	0.199046	Transcription	Predicted transcriptional regulator with C-terminal CBS domains	NA	Helix-turn-helix domain
4982	2.14027	3.75265	2.30155	1.63049	0.102999	0.168126	Nucleotide transport and metabolism!!!Defense mechanisms	dUTPase	dut, DUT; dUTP pyrophosphatase [EC:3.6.1.23]	dUTPase
4969	2.68228	3.74691	2.23636	1.67545	0.0938453	0.158157	Lipid transport and metabolism	2C-methyl-D-erythritol 2,4-cyclodiphosphate synthase	ispF; 2-C-methyl-D-erythritol 2,4-cyclodiphosphate synthase [EC:4.6.1.12]	YgbB family
5407	2.08678	3.74487	2.48178	1.50895	0.131313	0.192843	Translation, ribosomal structure and biogenesis	Ribosomal protein L19	RP-L19, MRPL19, rplS; large subunit ribosomal protein L19	Ribosomal protein L19
5003	2.12722	3.73849	2.42847	1.53945	0.123696	0.186806	Translation, ribosomal structure and biogenesis	Ribosomal protein S18 acetylase RimI and related acetyltransferases	rimI; [ribosomal protein S18]-alanine N-acetyltransferase [EC:2.3.1.266]	Acetyltransferase (GNAT) family
4998	1.83343	3.73729	2.24939	1.66146	0.0966203	NA	Lipid transport and metabolism!!!Function unknownecondary metabolites biosynthesis, transport, and catabolism	3-oxoacyl-(acyl-carrier-protein) synthase	fabB; 3-oxoacyl-[acyl-carrier-protein] synthase I [EC:2.3.1.41]	Beta-ketoacyl synthase, N-terminal domain
4738	4.25591	3.73481	2.35941	1.58294	0.113435	0.178095	Mobilome: prophages, transposons	Transposase	NA	InsA C-terminal domain
5217	2.63955	3.73046	2.36255	1.579	0.114336	0.178448	Inorganic ion transport and metabolismost-translational modification, protein turnover, and chaperones	Glutaredoxin-related protein	grxD, GLRX5; monothiol glutaredoxin	Glutaredoxin
4786	1.3373	3.72815	2.69652	1.38258	0.166793	NA	Amino acid transport and metabolismnergy production and conversionell wall/membrane/envelope biogenesis	Soluble lytic murein transglycosylase and related regulatory proteins (some contain LysM/invasin domains)	mltC; membrane-bound lytic murein transglycosylase C [EC:4.2.2.-]	Membrane-bound lytic murein transglycosylase C, N-terminal domain
4280	1.5062	3.7281	2.68339	1.38932	0.164734	NA	Function unknownignal transduction mechanisms	Negative regulator of sigma E activity	rseB; sigma-E factor negative regulatory protein RseB	MucB/RseB N-terminal domain
4584	1.5062	3.7281	2.68339	1.38932	0.164734	NA	Transcription!!!Coenzyme transport and metabolism	Biotin-(acetyl-CoA carboxylase) ligase!!!Biotin operon repressor	birA; BirA family transcriptional regulator, biotin operon repressor / biotin---[acetyl-CoA-carboxylase] ligase [EC:6.3.4.15]	Biotin/lipoate A/B protein ligase family
4673	1.59065	3.72809	2.68085	1.39064	0.164334	NA	Function unknownignal transduction mechanisms	K+-sensing histidine kinase KdpD	envZ; two-component system, OmpR family, osmolarity sensor histidine kinase EnvZ [EC:2.7.13.3]	Histidine kinase-, DNA gyrase B-, and HSP90-like ATPase
4456	1.59065	3.72809	2.68085	1.39064	0.164334	NA	General function prediction only	Predicted Zn-dependent protease or its inactivated homolog	pmbA; PmbA protein	Putative modulator of DNA gyrase
5051	1.59065	3.72809	2.68085	1.39064	0.164334	NA	Inorganic ion transport and metabolism	Sulfur relay (sulfurtransferase) protein, DsrC/TusE family	tusE, dsrC; tRNA 2-thiouridine synthesizing protein E [EC:2.8.1.-]	DsrC like protein
4309	1.59065	3.72809	2.68085	1.39064	0.164334	NA	Inorganic ion transport and metabolismost-translational modification, protein turnover, and chaperones	Membrane protein implicated in regulation of membrane protease activity	ybbJ; inner membrane protein	NfeD-like C-terminal, partner-binding
4068	1.59065	3.72809	2.68085	1.39064	0.164334	NA	NA	NA	NA	NA
4867	1.67511	3.72808	2.67864	1.39178	0.163989	NA	Translation, ribosomal structure and biogenesis	Ribosomal protein L14	RP-L14, MRPL14, rplN; large subunit ribosomal protein L14	Ribosomal protein L14p/L23e
4595	1.92846	3.72804	2.66817	1.39723	0.162345	NA	Defense mechanisms	mRNA-degrading endonuclease, toxin component of the MazEF toxin-antitoxin module	mazF, ndoA, chpA; mRNA interferase MazF [EC:3.1.-.-]	PemK-like, MazF-like toxin of type II toxin-antitoxin system
5425	1.31177	3.72741	2.50883	1.48572	0.137354	NA	Amino acid transport and metabolismnergy production and conversionell wall/membrane/envelope biogenesis	ADP-heptose:LPS heptosyltransferase	waaC, rfaC; heptosyltransferase I [EC:2.4.-.-]	NA
4996	2.85552	3.72682	2.37422	1.5697	0.116485	0.179998	NA	NA	NA	NA
2428	3.67475	3.72494	1.77256	2.10144	0.0356025	0.0682339	NA	NA	NA	NA
4888	2.56968	3.72288	2.40342	1.54899	0.121383	0.184991	Lipid transport and metabolismntracellular trafficking, secretion, and vesicular transport	Large exoprotein involved in heme utilization or adhesion	fhaB; filamentous hemagglutinin	NA
4065	2.8771	3.72199	2.3648	1.57392	0.115507	0.179527	Lipid transport and metabolismntracellular trafficking, secretion, and vesicular transport	Type III secretory pathway, component EscS	yscS, sctS, hrcS, ssaS; type III secretion protein S	Bacterial export proteins, family 3
4311	1.32236	3.71012	2.69591	1.3762	0.168759	NA	Amino acid transport and metabolismnergy production and conversion	Na+-translocating ferredoxin:NAD+ oxidoreductase RNF, RnfG subunit	rnfG; Na+-translocating ferredoxin:NAD+ oxidoreductase subunit G	FMN-binding domain
5298	1.32236	3.71012	2.69591	1.3762	0.168759	NA	Amino acid transport and metabolismnergy production and conversionell wall/membrane/envelope biogenesis	UDP-N-acetylmuramyl tripeptide synthase	murE; UDP-N-acetylmuramoyl-L-alanyl-D-glutamate--2,6-diaminopimelate ligase [EC:6.3.2.13]	Mur ligase middle domain
5351	1.40681	3.7101	2.68635	1.38109	0.167251	NA	Amino acid transport and metabolism	ABC-type oligopeptide transport system, periplasmic component	oppA, mppA; oligopeptide transport system substrate-binding protein	Bacterial extracellular solute-binding proteins, family 5 Middle
4104	1.40681	3.7101	2.68635	1.38109	0.167251	NA	General function prediction onlyeplication, recombination and repair	ATP-dependent exoDNAse (exonuclease V) beta subunit (contains helicase and exonuclease domains)	recB; exodeoxyribonuclease V beta subunit [EC:3.1.11.5]	UvrD/REP helicase N-terminal domain
5089	1.40681	3.7101	2.68635	1.38109	0.167251	NA	Nucleotide transport and metabolism	Uridylate kinase	pyrH; uridylate kinase [EC:2.7.4.22]	Amino acid kinase family
5527	1.40681	3.7101	2.68635	1.38109	0.167251	NA	Translation, ribosomal structure and biogenesis	S-adenosylmethionine:tRNA-ribosyltransferase-isomerase (queuine synthetase)	queA; S-adenosylmethionine:tRNA ribosyltransferase-isomerase [EC:2.4.99.17]	Queuosine biosynthesis protein
4081	1.40681	3.7101	2.68635	1.38109	0.167251	NA	NA	NA	NA	Pilin accessory protein (PilO)
4404	1.40681	3.7101	2.68635	1.38109	0.167251	NA	NA	NA	NA	NA
4707	1.40681	3.7101	2.68635	1.38109	0.167251	NA	NA	NA	NA	NA
4708	1.49126	3.71008	2.68169	1.38349	0.166515	NA	Amino acid transport and metabolism	Zn-dependent oligopeptidase	prlC; oligopeptidase A [EC:3.4.24.70]	Peptidase family M3
4422	1.49126	3.71008	2.68169	1.38349	0.166515	NA	Defense mechanisms	ABC-type bacteriocin/lantibiotic exporters, contain an N-terminal double-glycine peptidase domain	rtxE, fitC; ATP-binding cassette, subfamily B, bacterial RtxE	ABC transporter
4344	1.49126	3.71008	2.68169	1.38349	0.166515	NA	Function unknown	Uncharacterized lipoprotein	bamC; outer membrane protein assembly factor BamC	NlpB/DapX lipoprotein
4471	1.49126	3.71008	2.68169	1.38349	0.166515	NA	General function prediction onlyeplication, recombination and repair	DNA gyrase/topoisomerase IV, subunit B	parE; topoisomerase IV subunit B [EC:5.6.2.2]	DNA gyrase B
4991	1.49126	3.71008	2.68169	1.38349	0.166515	NA	Inorganic ion transport and metabolism	Trk K+ transport system, NAD-binding component!!!Trk K+ transport system, NAD-binding component	trkA, ktrA; trk system potassium uptake protein	TrkA-C domain
4782	1.49126	3.71008	2.68169	1.38349	0.166515	NA	Translation, ribosomal structure and biogenesis	tRNA G46 methylase TrmB	trmB, METTL1, TRM8; tRNA (guanine-N7-)-methyltransferase [EC:2.1.1.33]	Putative methyltransferase
5090	1.49126	3.71008	2.68169	1.38349	0.166515	NA	Translation, ribosomal structure and biogenesis	Translation elongation factor EF-Ts	tsf, TSFM; elongation factor Ts	Elongation factor TS
5536	1.57571	3.71007	2.67868	1.38504	0.166041	NA	Amino acid transport and metabolism	ABC-type oligopeptide transport system, periplasmic component	oppA, mppA; oligopeptide transport system substrate-binding protein	Bacterial extracellular solute-binding proteins, family 5 Middle
4829	1.57571	3.71007	2.67868	1.38504	0.166041	NA	Amino acid transport and metabolismnergy production and conversionell cycle control, cell division, chromosome partitioning	Chromosome condensin MukBEF complex, kleisin-like MukF subunit	mukF; chromosome partition protein MukF	MukF middle domain
4391	1.57571	3.71007	2.67868	1.38504	0.166041	NA	Amino acid transport and metabolismnergy production and conversionell wall/membrane/envelope biogenesis	Outer membrane protein assembly factor BamA	SAM50, TOB55, bamA; outer membrane protein insertion porin family	Surface antigen variable number repeat
4592	1.57571	3.71007	2.67868	1.38504	0.166041	NA	Carbohydrate transport and metabolism	Phosphotransferase system, mannitol-specific IIBC component!!!Mannitol/fructose-specific phosphotransferase system, IIA domain	mtlA, cmtA; mannitol PTS system EIICBA or EIICB component [EC:2.7.1.197]	Phosphotransferase system, EIIC
5044	1.57571	3.71007	2.67868	1.38504	0.166041	NA	Carbohydrate transport and metabolism	Phosphoenolpyruvate-protein kinase (PTS system EI component in bacteria)	ptsI; phosphoenolpyruvate-protein phosphotransferase (PTS system enzyme I) [EC:2.7.3.9]	PEP-utilising enzyme, N-terminal
5490	1.57571	3.71007	2.67868	1.38504	0.166041	NA	Carbohydrate transport and metabolism	Phosphoglycerate mutase (BPG-dependent)	PGAM, gpmA; 2,3-bisphosphoglycerate-dependent phosphoglycerate mutase [EC:5.4.2.11]	Histidine phosphatase superfamily (branch 1)
4628	1.57571	3.71007	2.67868	1.38504	0.166041	NA	Coenzyme transport and metabolism	Lipoate synthase	lipA, LIAS, LIP1, LIP5; lipoyl synthase [EC:2.8.1.8]	Radical SAM superfamily
5136	1.57571	3.71007	2.67868	1.38504	0.166041	NA	Coenzyme transport and metabolism	Gamma-glutamylcysteine synthetase	gshA; glutamate--cysteine ligase [EC:6.3.2.2]	Glutamate-cysteine ligase
5242	1.57571	3.71007	2.67868	1.38504	0.166041	NA	Function unknown	Uncharacterized conserved protein YicC, UPF0701 family	NA	Domain of unknown function (DUF1732)
4994	1.57571	3.71007	2.67868	1.38504	0.166041	NA	Function unknownignal transduction mechanisms	Predicted membrane GTPase involved in stress response	typA, bipA; GTP-binding protein	Elongation factor G C-terminus
4270	1.57571	3.71007	2.67868	1.38504	0.166041	NA	General function prediction onlyeplication, recombination and repair	Exonuclease V gamma subunit	recC; exodeoxyribonuclease V gamma subunit [EC:3.1.11.5]	RecC C-terminal domain
5075	1.57571	3.71007	2.67868	1.38504	0.166041	NA	General function prediction onlyeplication, recombination and repair	DNA anti-recombination protein (rearrangement mutator) RmuC	rmuC; DNA recombination protein RmuC	RmuC family
4615	1.57571	3.71007	2.67868	1.38504	0.166041	NA	Translation, ribosomal structure and biogenesis	Aspartyl-tRNA synthetase	DARS2, aspS; aspartyl-tRNA synthetase [EC:6.1.1.12]	tRNA synthetases class II (D, K and N)
5131	1.57571	3.71007	2.67868	1.38504	0.166041	NA	Translation, ribosomal structure and biogenesis	Aspartyl/asparaginyl-tRNA synthetase	NARS, asnS; asparaginyl-tRNA synthetase [EC:6.1.1.22]	tRNA synthetases class II (D, K and N)
4360	1.57571	3.71007	2.67868	1.38504	0.166041	NA	NA	NA	NA	PAP2 superfamily
4920	1.57571	3.71007	2.67868	1.38504	0.166041	NA	NA	NA	NA	NA
4387	1.66016	3.71006	2.67633	1.38625	0.165671	NA	Amino acid transport and metabolismnergy production and conversionell wall/membrane/envelope biogenesis	Acyl-[acyl carrier protein]--UDP-N-acetylglucosamine O-acyltransferase	lpxA; UDP-N-acetylglucosamine acyltransferase [EC:2.3.1.129]	Udp N-acetylglucosamine O-acyltransferase; Domain 2
4152	1.66016	3.71006	2.67633	1.38625	0.165671	NA	Carbohydrate transport and metabolism	Predicted arabinose efflux permease, MFS family	ampG; MFS transporter, PAT family, beta-lactamase induction signal transducer AmpG	Major Facilitator Superfamily
5253	1.66016	3.71006	2.67633	1.38625	0.165671	NA	General function prediction only	Zona occludens toxin, predicted ATPase	zot; zona occludens toxin	Zonular occludens toxin (Zot)
4898	1.66016	3.71006	2.67633	1.38625	0.165671	NA	General function prediction onlyeplication, recombination and repair	Superfamily II DNA and RNA helicase	rhlB; ATP-dependent RNA helicase RhlB [EC:3.6.4.13]	DEAD/DEAH box helicase
5192	1.66016	3.71006	2.67633	1.38625	0.165671	NA	Nucleotide transport and metabolism!!!Transcription	Ribonucleotide reductase alpha subunit!!!Transcriptional regulator NrdR, contains Zn-ribbon and ATP-cone domains	E1.17.4.1A, nrdA, nrdE; ribonucleoside-diphosphate reductase alpha chain [EC:1.17.4.1]	ATP cone domain
4674	1.66016	3.71006	2.67633	1.38625	0.165671	NA	Transcription	DNA-directed RNA polymerase, beta' subunit/160 kD subunit	rpoC; DNA-directed RNA polymerase subunit beta' [EC:2.7.7.6]	RNA polymerase Rpb1, domain 2
4061	1.66016	3.71006	2.67633	1.38625	0.165671	NA	NA	NA	NA	NA
4551	1.66016	3.71006	2.67633	1.38625	0.165671	NA	NA	NA	NA	Collagenase
5094	1.66016	3.71006	2.67633	1.38625	0.165671	NA	NA	NA	NA	Bacterial shufflon protein, N-terminal constant region
4864	1.74461	3.71005	2.67304	1.38796	0.165151	NA	Translation, ribosomal structure and biogenesis	Ribosomal protein S14	RP-S14, MRPS14, rpsN; small subunit ribosomal protein S14	Ribosomal protein S14p/S29e
4887	1.38128	3.70956	2.48967	1.48998	0.136229	NA	Amino acid transport and metabolismnergy production and conversion!!!Coenzyme transport and metabolism	2-polyprenyl-6-methoxyphenol hydroxylase and related FAD-dependent oxidoreductases	ubiI; 2-polyprenylphenol 6-hydroxylase [EC:1.14.13.240]	FAD binding domain
4642	1.63464	3.70952	2.47803	1.49696	0.134403	NA	Amino acid transport and metabolism	Homoserine dehydrogenase!!!Aspartokinase	metL; bifunctional aspartokinase / homoserine dehydrogenase 2 [EC:2.7.2.4 1.1.1.3]	Amino acid kinase family
5071	1.63464	3.70952	2.47803	1.49696	0.134403	NA	General function prediction onlyeplication, recombination and repair	DNA polymerase III, chi subunit	holC; DNA polymerase III subunit chi [EC:2.7.7.7]	DNA polymerase III chi subunit, HolC
5290	1.71909	3.70952	2.47637	1.49796	0.134143	NA	Amino acid transport and metabolismnergy production and conversionell cycle control, cell division, chromosome partitioning	Cell division ATPase FtsA	ftsA; cell division protein FtsA	SHS2 domain inserted in FTSA
5310	2.56531	3.70674	2.58786	1.43236	0.152042	0.209703	Amino acid transport and metabolism!!!Coenzyme transport and metabolism	Anthranilate/para-aminobenzoate synthases component I	pabB; para-aminobenzoate synthetase component I [EC:2.6.1.85]	Anthranilate synthase component I, N terminal region
5409	2.14306	3.70587	2.56442	1.44511	0.148427	0.207985	NA	NA	NA	NA
4063	0.928772	3.69803	2.69376	1.37281	0.16981	NA	NA	NA	NA	Type III flagellar switch regulator (C-ring) FliN C-term
4686	1.1232	3.69669	2.84186	1.3008	0.193328	NA	Translation, ribosomal structure and biogenesis	16S rRNA A1518 and A1519 N6-dimethyltransferase RsmA/KsgA/DIM1 (may also have DNA glycosylase/AP lyase activity)	ksgA; 16S rRNA (adenine1518-N6/adenine1519-N6)-dimethyltransferase [EC:2.1.1.182]	Ribosomal RNA adenine dimethylase
4480	2.20541	3.69544	2.47431	1.49352	0.1353	0.195428	Translation, ribosomal structure and biogenesis	Ribosomal protein L35	RP-L35, MRPL35, rpmI; large subunit ribosomal protein L35	Ribosomal protein L35
4215	2.29701	3.69438	2.57948	1.43222	0.152082	0.209703	Function unknown	Uncharacterized conserved protein YggU, UPF0235/DUF167 family	NA	Uncharacterised ACR, YggU family COG1872
4739	1.30741	3.6919	2.70016	1.36729	0.171535	NA	Amino acid transport and metabolismnergy production and conversionell wall/membrane/envelope biogenesis	Soluble lytic murein transglycosylase and related regulatory proteins (some contain LysM/invasin domains)!!!LysM repeat!!!LysM repeat	mltD, dniR; membrane-bound lytic murein transglycosylase D [EC:4.2.2.-]	Transglycosylase SLT domain
5023	1.30741	3.6919	2.70016	1.36729	0.171535	NA	NA	NA	NA	Protein of unknown function (DUF3540)
4363	1.39186	3.69189	2.68974	1.37258	0.169883	NA	Amino acid transport and metabolismnergy production and conversionell wall/membrane/envelope biogenesis	Prolipoprotein diacylglyceryltransferase	lgt, umpA; phosphatidylglycerol---prolipoprotein diacylglyceryl transferase [EC:2.5.1.145]	Prolipoprotein diacylglyceryl transferase
4396	1.39186	3.69189	2.68974	1.37258	0.169883	NA	Lipid transport and metabolismntracellular trafficking, secretion, and vesicular transport	Large exoprotein involved in heme utilization or adhesion	fhaB; filamentous hemagglutinin	Hemagglutinin repeat
5026	1.39186	3.69189	2.68974	1.37258	0.169883	NA	Lipid transport and metabolismntracellular trafficking, secretion, and vesicular transport	Predicted component of the type VI protein secretion system	impJ, vasE; type VI secretion system protein ImpJ	Bacterial Type VI secretion, VC_A0110, EvfL, ImpJ, VasE
5108	1.47631	3.69188	2.68463	1.37519	0.169073	NA	Amino acid transport and metabolism	ABC-type oligopeptide transport system, periplasmic component	oppA, mppA; oligopeptide transport system substrate-binding protein	Bacterial extracellular solute-binding proteins, family 5 Middle
4830	1.47631	3.69188	2.68463	1.37519	0.169073	NA	Coenzyme transport and metabolism	2-polyprenyl-3-methyl-5-hydroxy-6-metoxy-1,4-benzoquinol methylase	smtA; S-adenosylmethionine-dependent methyltransferase	Methyltransferase domain
4358	1.47631	3.69188	2.68463	1.37519	0.169073	NA	Translation, ribosomal structure and biogenesis	Ribosomal protein L7/L12	RP-L7, MRPL12, rplL; large subunit ribosomal protein L7/L12	Ribosomal protein L7/L12 C-terminal domain
5211	1.47631	3.69188	2.68463	1.37519	0.169073	NA	Translation, ribosomal structure and biogenesis	Ribosome-binding ATPase YchF, GTP1/OBG family	ychF; ribosome-binding ATPase	Protein of unknown function (DUF933)
5309	1.56077	3.69187	2.68125	1.37692	0.168537	NA	Amino acid transport and metabolismnergy production and conversion	FAD/FMN-containing dehydrogenase	NA	FAD binding domain
5467	1.56077	3.69187	2.68125	1.37692	0.168537	NA	Lipid transport and metabolism!!!Function unknownecondary metabolites biosynthesis, transport, and catabolism!!!General function prediction only	NAD(P)-dependent dehydrogenase, short-chain alcohol dehydrogenase family	fabG, OAR1; 3-oxoacyl-[acyl-carrier protein] reductase [EC:1.1.1.100]	Enoyl-(Acyl carrier protein) reductase
4073	1.56077	3.69187	2.68125	1.37692	0.168537	NA	Translation, ribosomal structure and biogenesis	23S rRNA G2445 N2-methylase RlmL!!!23S rRNA G2069 N7-methylase RlmK or C1962 C5-methylase RlmI	rlmL, rlmK; 23S rRNA (guanine2445-N2)-methyltransferase / 23S rRNA (guanine2069-N7)-methyltransferase [EC:2.1.1.173 2.1.1.264]	Putative RNA methylase family UPF0020
4540	1.56077	3.69187	2.68125	1.37692	0.168537	NA	Translation, ribosomal structure and biogenesis	tRNA A37 threonylcarbamoyladenosine modification protein TsaB	tsaB; tRNA threonylcarbamoyladenosine biosynthesis protein TsaB	Glycoprotease family
4544	1.64522	3.69186	2.67857	1.3783	0.168111	NA	Function unknownignal transduction mechanisms	CheY chemotaxis protein or a CheY-like REC (receiver) domain!!!HPt (histidine-containing phosphotransfer) domain!!!Signal transduction histidine kinase	arcB; two-component system, OmpR family, aerobic respiration control sensor histidine kinase ArcB [EC:2.7.13.3]	PAS fold
4645	1.64522	3.69186	2.67857	1.3783	0.168111	NA	General function prediction only	Acetyltransferase (isoleucine patch superfamily)	catB; chloramphenicol O-acetyltransferase type B [EC:2.3.1.28]	Bacterial transferase hexapeptide (six repeats)
5438	1.72967	3.69186	2.67499	1.38014	0.167543	NA	Lipid transport and metabolism	ABC-type transporter Mla maintaining outer membrane lipid asymmetry, periplasmic MlaC component	mlaC; phospholipid transport system substrate-binding protein	MlaC protein
4766	1.72967	3.69186	2.67499	1.38014	0.167543	NA	Nucleotide transport and metabolism	Dihydroorotase or related cyclic amidohydrolase	URA4, pyrC; dihydroorotase [EC:3.5.2.3]	Amidohydrolase family
4398	1.72967	3.69186	2.67499	1.38014	0.167543	NA	Translation, ribosomal structure and biogenesis	Tryptophanyl-tRNA synthetase	WARS, trpS; tryptophanyl-tRNA synthetase [EC:6.1.1.2]	tRNA synthetases class I (W and Y)
4925	1.72967	3.69186	2.67499	1.38014	0.167543	NA	NA	NA	NA	NA
5160	1.81412	3.69185	2.67105	1.38217	0.166919	NA	Inorganic ion transport and metabolismost-translational modification, protein turnover, and chaperones	Co-chaperonin GroES (HSP10)	groES, HSPE1; chaperonin GroES	Chaperonin 10 Kd subunit
4466	1.36634	3.69161	2.49264	1.48101	0.138605	NA	Amino acid transport and metabolismnergy production and conversionell wall/membrane/envelope biogenesis	Outer membrane protein TolC	tolC; outer membrane protein	Outer membrane efflux protein
5390	1.45079	3.6916	2.48537	1.48533	0.137456	NA	Amino acid transport and metabolismnergy production and conversionell wall/membrane/envelope biogenesis	Small-conductance mechanosensitive channel	mscS; small conductance mechanosensitive channel	Mechanosensitive ion channel
4174	1.53524	3.69159	2.48124	1.4878	0.136803	NA	Defense mechanisms	ABC-type multidrug transport system, ATPase and permease component	msbA; ATP-binding cassette, subfamily B, bacterial MsbA [EC:3.6.3.-]	ABC transporter
4892	1.61969	3.69159	2.47995	1.48858	0.136599	NA	Defense mechanisms	Multidrug efflux pump subunit AcrB	acrB, mexB, adeJ, smeE, mtrD, cmeB; multidrug efflux pump	AcrB/AcrD/AcrF family
5275	1.70414	3.69159	2.47803	1.48973	0.136296	NA	NA	NA	NA	NA
4284	2.7646	3.69001	2.5649	1.43865	0.150249	0.208729	Translation, ribosomal structure and biogenesis	Translation elongation factor EF-Tu, a GTPase	tuf, TUFM; elongation factor Tu	Elongation factor Tu GTP binding domain
4409	2.64819	3.68107	2.4212	1.52035	0.128423	0.191556	Transcription	Leucine-rich repeat (LRR) protein!!!Leucine-rich repeat (LRR) protein	NA	C-terminal novel E3 ligase, LRR-interacting
4883	3.38615	3.67387	2.56252	1.43369	0.15166	0.209703	NA	NA	K07126; uncharacterized protein	Sel1 repeat
4488	1.16718	3.67355	2.60088	1.41243	0.157825	NA	Carbohydrate transport and metabolism	Phosphoheptose isomerase	diaA; DnaA initiator-associating protein	SIS domain
5244	1.46137	3.67347	2.69224	1.36447	0.172421	NA	Transcription	DNA-directed RNA polymerase, subunit K/omega	rpoZ; DNA-directed RNA polymerase subunit omega [EC:2.7.7.6]	RNA polymerase Rpb6
5441	1.63027	3.67346	2.68535	1.36796	0.171324	NA	Amino acid transport and metabolismnergy production and conversionell wall/membrane/envelope biogenesis	ABC-type transporter Mla maintaining outer membrane lipid asymmetry, ATPase component MlaF	mlaF, linL, mkl; phospholipid/cholesterol/gamma-HCH transport system ATP-binding protein	ABC transporter
4353	1.71472	3.67346	2.68144	1.36995	0.170701	NA	Lipid transport and metabolismntracellular trafficking, secretion, and vesicular transport	Preprotein translocase subunit SecE	secE; preprotein translocase subunit SecE	SecE/Sec61-gamma subunits of protein translocation complex
4354	1.71472	3.67346	2.68144	1.36995	0.170701	NA	Transcription	Transcription antitermination factor NusG	nusG; transcription termination/antitermination protein NusG	KOW motif
5140	1.08273	3.67333	2.61776	1.40323	0.160548	NA	Coenzyme transport and metabolism	Nicotinamide mononucleotide (NMN) deamidase PncC	pncC; nicotinamide-nucleotide amidase [EC:3.5.1.42]	Competence-damaged protein
5234	0.913828	3.67257	2.67697	1.37191	0.170091	NA	Inorganic ion transport and metabolismost-translational modification, protein turnover, and chaperones	Regulator of protease activity HflC, stomatin/prohibitin superfamily	hflC; modulator of FtsH protease HflC	NA
5100	1.19271	3.67107	2.8062	1.3082	0.190806	NA	Amino acid transport and metabolismnergy production and conversion	2-oxoglutarate dehydrogenase complex, dehydrogenase (E1) component, and related enzymes	OGDH, sucA; 2-oxoglutarate dehydrogenase E1 component [EC:1.2.4.2]	2-oxoglutarate dehydrogenase C-terminal
4932	1.02381	3.67065	2.84542	1.29002	0.197042	NA	Function unknownignal transduction mechanisms	RNase adaptor protein for sRNA GlmZ degradation, contains a P-loop ATPase domain	rapZ; RNase adapter protein RapZ	P-loop ATPase protein family
4575	1.02381	3.67065	2.84542	1.29002	0.197042	NA	Lipid transport and metabolismntracellular trafficking, secretion, and vesicular transport	Hemolysin activation/secretion protein	NA	POTRA domain, ShlB-type
4913	1.02381	3.67065	2.84542	1.29002	0.197042	NA	Mobilome: prophages, transposons	Phage-related tail protein	NA	Phage-related minor tail protein
5156	0.939354	3.67035	2.87518	1.27656	0.201756	NA	Coenzyme transport and metabolism	Porphobilinogen deaminase	hemC, HMBS; hydroxymethylbilane synthase [EC:2.5.1.61]	Porphobilinogen deaminase, dipyromethane cofactor binding domain
4468	0.939354	3.67035	2.87518	1.27656	0.201756	NA	General function prediction onlyeplication, recombination and repair	DNA gyrase/topoisomerase IV, subunit B	parE; topoisomerase IV subunit B [EC:5.6.2.2]	NA
4598	0.854902	3.67015	2.89583	1.26739	0.205016	NA	NA	NA	NA	NA
4732	3.70014	3.66933	2.51067	1.46149	0.143881	0.204074	NA	NA	NA	NA
4746	2.0433	3.66932	2.63408	1.39302	0.163614	0.218371	NA	NA	NA	Domain of unknown function (DUF4153)
4602	1.87439	3.66925	2.63094	1.39465	0.16312	NA	Defense mechanisms	Putative antitoxin component PasI (RatB) of the RatAB toxin-antitoxin module, ubiquitin-RnfH superfamily	K09801; uncharacterized protein	RnfH family Ubiquitin
5039	1.79081	3.66472	2.42432	1.51165	0.130624	NA	NA	NA	NA	CDI immunity protein
4258	2.28171	3.65436	2.62754	1.39079	0.164288	0.219051	General function prediction onlyeplication, recombination and repair	Site-specific DNA recombinase related to the DNA invertase Pin	NA	NA
5414	1.85945	3.65433	2.62611	1.39154	0.164062	NA	Defense mechanisms	ABC-type multidrug transport system, ATPase and permease component	ABCB-BAC; ATP-binding cassette, subfamily B, bacterial	ABC transporter
5352	1.85945	3.65433	2.62611	1.39154	0.164062	NA	Function unknown	Uncharacterized lipoprotein YddW, UPF0748 family	NA	Glycosyl hydrolase-like 10
4796	1.85945	3.65433	2.62611	1.39154	0.164062	NA	General function prediction onlyeplication, recombination and repair	RecG-like helicase	recG; ATP-dependent DNA helicase RecG [EC:3.6.4.12]	DEAD/DEAH box helicase
4899	1.85945	3.65433	2.62611	1.39154	0.164062	NA	Inorganic ion transport and metabolismost-translational modification, protein turnover, and chaperones	Negative regulator of GroEL, contains thioredoxin-like and TPR-like domains	trxA; thioredoxin 1	Thioredoxin
4633	1.85945	3.65433	2.62611	1.39154	0.164062	NA	Translation, ribosomal structure and biogenesis	Glycyl-tRNA synthetase, alpha subunit	glyQ; glycyl-tRNA synthetase alpha chain [EC:6.1.1.14]	Glycyl-tRNA synthetase alpha subunit
5558	1.32114	3.64819	2.5756	1.41645	0.156645	NA	Translation, ribosomal structure and biogenesis	tRNA(Ile)-lysidine synthase TilS/MesJ	tilS, mesJ; tRNA(Ile)-lysidine synthase [EC:6.3.4.19]	TilS substrate C-terminal domain
4593	1.34667	3.64514	2.77716	1.31254	0.189338	NA	General function prediction only!!!Coenzyme transport and metabolism	Hydroxymethylpyrimidine pyrophosphatase and other HAD family phosphatases	NA	haloacid dehalogenase-like hydrolase
4983	1.34667	3.64514	2.77716	1.31254	0.189338	NA	Inorganic ion transport and metabolism	Rhodanese-related sulfurtransferase	glpE; thiosulfate sulfurtransferase [EC:2.8.1.1]	Rhodanese-like domain
4629	1.34667	3.64514	2.77716	1.31254	0.189338	NA	NA	NA	NA	NA
5201	1.26222	3.64495	2.79111	1.30592	0.191581	NA	Amino acid transport and metabolismnergy production and conversionell wall/membrane/envelope biogenesis	ABC-type transport system, involved in lipoprotein release, permease component	lolC_E; lipoprotein-releasing system permease protein	FtsX-like permease family
5353	1.17776	3.64476	2.80608	1.29888	0.193986	NA	Carbohydrate transport and metabolism	Archaeal fructose-1,6-bisphosphatase or related enzyme of inositol monophosphatase family	E3.1.3.25, IMPA, suhB; myo-inositol-1(or 4)-monophosphatase [EC:3.1.3.25]	Inositol monophosphatase family
5248	1.17776	3.64476	2.80608	1.29888	0.193986	NA	Translation, ribosomal structure and biogenesis	Ribosomal protein L34	RP-L34, MRPL34, rpmH; large subunit ribosomal protein L34	Ribosomal protein L34
5330	1.09331	3.64453	2.82389	1.29061	0.19684	NA	Coenzyme transport and metabolism	ABC-type thiamine transport system, periplasmic component	thiB, tbpA; thiamine transport system substrate-binding protein	Bacterial extracellular solute-binding protein
4535	1.09331	3.64453	2.82389	1.29061	0.19684	NA	Inorganic ion transport and metabolismost-translational modification, protein turnover, and chaperones	Disulfide bond formation protein DsbB	dsbB; protein dithiol:quinone oxidoreductase [EC:1.8.5.9]	Disulfide bond formation protein DsbB
5297	1.00886	3.64425	2.84649	1.28026	0.200454	NA	Amino acid transport and metabolismnergy production and conversionell wall/membrane/envelope biogenesis	UDP-N-acetylmuramyl pentapeptide synthase	murF; UDP-N-acetylmuramoyl-tripeptide--D-alanyl-D-alanine ligase [EC:6.3.2.10]	Mur ligase middle domain
5317	1.00886	3.64425	2.84649	1.28026	0.200454	NA	Amino acid transport and metabolismnergy production and conversionell wall/membrane/envelope biogenesis	Bifunctional protein GlmU, N-acetylglucosamine-1-phosphate-uridyltransferase/glucosamine-1-phosphate-acetyltransferase	glmU; bifunctional UDP-N-acetylglucosamine pyrophosphorylase / glucosamine-1-phosphate N-acetyltransferase [EC:2.7.7.23 2.3.1.157]	MobA-like NTP transferase domain
4812	1.00886	3.64425	2.84649	1.28026	0.200454	NA	NA	NA	NA	NA
5563	0.92441	3.64387	2.87751	1.26633	0.205396	NA	NA	NA	NA	NA
4921	3.58409	3.6427	2.38858	1.52505	0.127246	0.190655	Mobilome: prophages, transposons	Transposase and inactivated derivatives	NA	Transposase
4726	3.33073	3.64205	2.38021	1.53014	0.125982	0.1894	Function unknown	Uncharacterized protein, contains HEPN domain, UPF0332 family	NA	HEPN domain
1879	3.12795	3.64019	2.41794	1.50549	0.132199	0.193504	NA	NA	NA	PBP/GOBP family
4765	1.92896	3.63941	2.62719	1.38528	0.165966	NA	Defense mechanisms	ABC-type multidrug transport system, ATPase and permease component	ABCB-BAC; ATP-binding cassette, subfamily B, bacterial	ABC transporter transmembrane region
4798	1.92896	3.63941	2.62719	1.38528	0.165966	NA	Translation, ribosomal structure and biogenesis	Peptide chain release factor RF-3	prfC; peptide chain release factor 3	Elongation factor Tu GTP binding domain
4076	1.84451	3.63936	2.62495	1.38645	0.165609	NA	Amino acid transport and metabolism	Branched-chain amino acid permeases	TC.LIVCS; branched-chain amino acid:cation transporter, LIVCS family	Branched-chain amino acid transport protein
5539	1.84451	3.63936	2.62495	1.38645	0.165609	NA	Amino acid transport and metabolismnergy production and conversionell wall/membrane/envelope biogenesis	Outer membrane phospholipase A	pldA; phospholipase A1/A2 [EC:3.1.1.32 3.1.1.4]	Phospholipase A1
5157	1.84451	3.63936	2.62495	1.38645	0.165609	NA	Nucleotide transport and metabolism	Adenylate cyclase	cyaA; adenylate cyclase, class 1 [EC:4.6.1.1]	Adenylate cyclase NT domain
4865	1.84451	3.63936	2.62495	1.38645	0.165609	NA	Translation, ribosomal structure and biogenesis	Ribosomal protein L5	RP-L5, MRPL5, rplE; large subunit ribosomal protein L5	ribosomal L5P family C-terminus
4110	1.84451	3.63936	2.62495	1.38645	0.165609	NA	NA	NA	K07126; uncharacterized protein	Sel1 repeat
5129	1.84451	3.63936	2.62495	1.38645	0.165609	NA	NA	NA	NA	Ankyrin repeats (3 copies)
5239	2.35121	3.63935	2.62437	1.38675	0.165518	0.21998	NA	NA	K07126; uncharacterized protein	Tetratricopeptide repeat
5497	1.76005	3.6393	2.62246	1.38775	0.165215	NA	Defense mechanisms!!!Amino acid transport and metabolismnergy production and conversionell wall/membrane/envelope biogenesis	ABC-type antimicrobial peptide transport system, permease component!!!ABC-type lipoprotein export system, ATPase component	macB; macrolide transport system ATP-binding/permease protein [EC:3.6.3.-]	FtsX-like permease family
4952	1.76005	3.6393	2.62246	1.38775	0.165215	NA	Function unknown	Uncharacterized conserved protein YajQ, UPF0234 family	yajQ; cyclic-di-GMP-binding protein	Protein of unknown function (DUF520)
5319	1.98788	3.63499	2.43444	1.49316	0.135397	0.195428	Amino acid transport and metabolismnergy production and conversion	FoF1-type ATP synthase, beta subunit	ATPF1B, atpD; F-type H+/Na+-transporting ATPase subunit beta [EC:7.1.2.2 7.2.2.1]	ATP synthase alpha/beta family, beta-barrel domain
4927	1.98788	3.63499	2.43444	1.49316	0.135397	0.195428	NA	NA	K07126; uncharacterized protein	Sel1 repeat
4335	1.90343	3.63494	2.43222	1.49449	0.135047	NA	NA	NA	NA	NA
5368	1.73453	3.63483	2.42779	1.49718	0.134347	NA	Amino acid transport and metabolismnergy production and conversionell wall/membrane/envelope biogenesis	4-amino-4-deoxy-L-arabinose transferase or related glycosyltransferase of PMT family	arnT, pmrK; 4-amino-4-deoxy-L-arabinose transferase [EC:2.4.2.43]	Dolichyl-phosphate-mannose-protein mannosyltransferase
4581	1.81862	3.63396	2.26686	1.60308	0.108917	NA	Translation, ribosomal structure and biogenesis	tRNA A37 threonylcarbamoyladenosine synthetase subunit TsaC/SUA5/YrdC	tsaC, rimN, SUA5; L-threonylcarbamoyladenylate synthase [EC:2.7.7.87]	Telomere recombination
4513	2.14319	3.63217	2.58995	1.40241	0.160794	0.216122	Carbohydrate transport and metabolism	6-phosphogluconolactonase/Glucosamine-6-phosphate isomerase/deaminase	nagB, GNPDA; glucosamine-6-phosphate deaminase [EC:3.5.99.6]	NA
4825	2.36026	3.6305	2.27097	1.59866	0.109896	0.17468	NA	NA	NA	Ankyrin repeats (3 copies)
4194	3.45615	3.62718	2.54037	1.42782	0.153345	0.210338	Amino acid transport and metabolismnergy production and conversionell cycle control, cell division, chromosome partitioning	Cell division protein FtsB	traB; conjugal transfer pilus assembly protein TraB	Bacterial conjugation TrbI-like protein
4433	1.91401	3.62436	2.62875	1.37874	0.167976	NA	Lipid transport and metabolism	Phosphatidylglycerophosphate synthase	pgsA, PGS1; CDP-diacylglycerol---glycerol-3-phosphate 3-phosphatidyltransferase [EC:2.7.8.5]	CDP-alcohol phosphatidyltransferase
5375	2.08292	3.62435	2.62868	1.37877	0.167965	0.222175	Function unknown	Uncharacterized conserved protein YkaA, distantly related to PhoU, UPF0111/DUF47 family	K07220; uncharacterized protein	Protein of unknown function DUF47
5294	1.82956	3.62432	2.62672	1.37979	0.167652	NA	Amino acid transport and metabolismnergy production and conversionell cycle control, cell division, chromosome partitioning	Bacterial cell division protein FtsW, lipid II flippase	ftsW, spoVE; cell division protein FtsW	Cell cycle protein
4695	1.82956	3.62432	2.62672	1.37979	0.167652	NA	Inorganic ion transport and metabolism	NhaP-type Na+/H+ or K+/H+ antiporter	TC.CPA1; monovalent cation:H+ antiporter, CPA1 family	Sodium/hydrogen exchanger family
4871	1.82956	3.62432	2.62672	1.37979	0.167652	NA	Translation, ribosomal structure and biogenesis	Ribosomal protein S3	RP-S3, rpsC; small subunit ribosomal protein S3	Ribosomal protein S3, C-terminal domain
4459	1.82956	3.62432	2.62672	1.37979	0.167652	NA	NA	NA	CLCN3_4_5; chloride channel 3/4/5	NA
4154	1.74511	3.62426	2.62447	1.38095	0.167294	NA	Lipid transport and metabolism	Undecaprenyl pyrophosphate phosphatase UppP	bacA; undecaprenyl-diphosphatase [EC:3.6.1.27]	Bacitracin resistance protein BacA
5240	1.66066	3.62424	2.623	1.38172	0.167059	NA	Inorganic ion transport and metabolismost-translational modification, protein turnover, and chaperones	Protein-disulfide isomerase	dsbA; protein dithiol oxidoreductase (disulfide-forming) [EC:1.8.4.15]	DSBA-like thioredoxin domain
4631	1.66066	3.62424	2.623	1.38172	0.167059	NA	NA	NA	K07126; uncharacterized protein	Sel1 repeat
4440	1.63513	3.62001	2.43086	1.48919	0.136439	NA	Translation, ribosomal structure and biogenesis	Ribosomal protein L21	RP-L21, MRPL21, rplU; large subunit ribosomal protein L21	Ribosomal prokaryotic L21 protein
4530	1.71958	3.61997	2.4295	1.49001	0.136222	NA	Inorganic ion transport and metabolism	Fe2+ transport system protein B	feoB; ferrous iron transport protein B	Nucleoside recognition
4914	0.88394	3.61995	2.69147	1.34497	0.178635	NA	NA	NA	NA	Phage tail assembly chaperone proteins, E, or 41 or 14
4118	21.289	3.61752	2.30958	1.56631	0.117276	0.180801	General function prediction onlyeplication, recombination and repair	DNA replication protein DnaC	NA	IstB-like ATP binding protein
5143	0.993917	3.61728	2.8587	1.26536	0.205743	NA	Amino acid transport and metabolismnergy production and conversionell wall/membrane/envelope biogenesis	ADP-heptose:LPS heptosyltransferase	waaC, rfaC; heptosyltransferase I [EC:2.4.-.-]	Glycosyltransferase family 9 (heptosyltransferase)
5076	0.909465	3.61682	2.89108	1.25103	0.210924	NA	Amino acid transport and metabolismnergy production and conversionell wall/membrane/envelope biogenesis	Outer membrane lipoprotein LpoA, binds and activates PBP1a	NA	LppC putative lipoprotein
5511	0.909465	3.61682	2.89108	1.25103	0.210924	NA	Amino acid transport and metabolismxtracellular structures!!!Amino acid transport and metabolismnergy production and conversionell motility	Tfp pilus assembly protein PilF	pilF; type IV pilus assembly protein PilF	Tetratricopeptide repeat
4931	1.98352	3.60922	2.63324	1.37064	0.170488	0.224176	Translation, ribosomal structure and biogenesis	Ribosome-associated translation inhibitor RaiA	yhbH; putative sigma-54 modulation protein	Sigma 54 modulation protein / S30EA ribosomal protein
4412	2.06797	3.6092	2.6327	1.37092	0.170401	0.224176	Amino acid transport and metabolism!!!Coenzyme transport and metabolism	Anthranilate/para-aminobenzoate synthase component II	pabA; para-aminobenzoate synthetase component II [EC:2.6.1.85]	Glutamine amidotransferase class-I
4750	18.9181	3.6072	2.30216	1.56687	0.117144	0.180801	Mobilome: prophages, transposons	Transposase InsO and inactivated derivatives	K07497; putative transposase	Integrase core domain
5154	2.70446	3.6071	2.60058	1.38704	0.16543	0.21998	NA	NA	NA	NA
4868	2.1133	3.60657	2.58599	1.39466	0.16312	0.217929	Translation, ribosomal structure and biogenesis	Ribosomal protein S17	RP-S17, MRPS17, rpsQ; small subunit ribosomal protein S17	Ribosomal protein S17
4877	1.95219	3.59713	2.48366	1.44832	0.147528	0.207985	Translation, ribosomal structure and biogenesis	Ribosomal protein L3	RP-L3, MRPL3, rplC; large subunit ribosomal protein L3	Ribosomal protein L3
5380	1.88412	3.59399	2.64132	1.36068	0.173614	NA	NA	NA	NA	NA
5171	2.18281	3.59392	2.59246	1.3863	0.165656	0.21998	NA	NA	NA	Type III secretion needle MxiH, YscF, SsaG, EprI, PscF, EscF
4610	2.63545	3.59272	2.57419	1.39567	0.162814	0.217858	NA	NA	NA	NA
5437	2.29765	3.59142	2.54844	1.40927	0.158757	0.214684	Function unknownignal transduction mechanisms	Acid stress-induced BolA-like protein IbaG/YrbA, predicted regulator of iron metabolism	NA	BolA-like protein
4605	1.14788	3.59032	2.843	1.26286	0.206638	NA	Lipid transport and metabolismntracellular trafficking, secretion, and vesicular transport	Predicted component of the type VI protein secretion system	K11905; type VI secretion system protein	Gene 25-like lysozyme
4944	0.978973	3.58956	2.8886	1.24266	0.213992	NA	Nucleotide transport and metabolism!!!Amino acid transport and metabolism	Carbamoylphosphate synthase small subunit	carA, CPA1; carbamoyl-phosphate synthase small subunit [EC:6.3.5.5]	Carbamoyl-phosphate synthase small chain, CPSase domain
5122	3.0881	3.5877	2.56229	1.40019	0.161455	0.216617	Amino acid transport and metabolismnergy production and conversionell motility	Cellulose biosynthesis protein BcsQ	parA, soj; chromosome partitioning protein	CobQ/CobB/MinD/ParA nucleotide binding domain
5363	1.97344	3.57314	2.39382	1.49265	0.135528	0.195428	NA	NA	NA	GrpB protein
5179	1.13864	3.57251	2.74519	1.30137	0.193132	NA	NA	NA	NA	EspA-like secreted protein
5443	1.392	3.57242	2.72359	1.31166	0.189635	NA	Amino acid transport and metabolismnergy production and conversionell wall/membrane/envelope biogenesis!!!General function prediction only	3-deoxy-D-manno-octulosonate 8-phosphate phosphatase KdsC and related HAD superfamily phosphatases	kdsC; 3-deoxy-D-manno-octulosonate 8-phosphate phosphatase (KDO 8-P phosphatase) [EC:3.1.3.45]	haloacid dehalogenase-like hydrolase
4762	1.392	3.57242	2.72359	1.31166	0.189635	NA	Carbohydrate transport and metabolism	Pyruvate kinase	PK, pyk; pyruvate kinase [EC:2.7.1.40]	Pyruvate kinase, barrel domain
5442	1.392	3.57242	2.72359	1.31166	0.189635	NA	Carbohydrate transport and metabolism!!!Function unknownignal transduction mechanisms!!!Amino acid transport and metabolismnergy production and conversionell wall/membrane/envelope biogenesis	CBS domain!!!D-arabinose 5-phosphate isomerase GutQ	kdsD, kpsF; arabinose-5-phosphate isomerase [EC:5.3.1.13]	CBS domain
4481	1.47645	3.57239	2.71777	1.31446	0.188692	NA	Translation, ribosomal structure and biogenesis	Ribosomal protein L20	RP-L20, MRPL20, rplT; large subunit ribosomal protein L20	Ribosomal protein L20
4578	1.47645	3.57239	2.71777	1.31446	0.188692	NA	Translation, ribosomal structure and biogenesis	Peptide deformylase	PDF, def; peptide deformylase [EC:3.5.1.88]	Polypeptide deformylase
5280	1.47645	3.57239	2.71777	1.31446	0.188692	NA	Translation, ribosomal structure and biogenesis	tRNA A37 threonylcarbamoyladenosine biosynthesis protein TsaE	tsaE; tRNA threonylcarbamoyladenosine biosynthesis protein TsaE	Threonylcarbamoyl adenosine biosynthesis protein TsaE
4090	1.5609	3.57237	2.71276	1.31688	0.18788	NA	Carbohydrate transport and metabolism	Ribose 5-phosphate isomerase RpiB	rpiB; ribose 5-phosphate isomerase B [EC:5.3.1.6]	NUDIX domain
4364	1.5609	3.57237	2.71276	1.31688	0.18788	NA	Nucleotide transport and metabolism	Thymidylate synthase	thyA, TYMS; thymidylate synthase [EC:2.1.1.45]	Thymidylate synthase
4677	1.53537	3.57152	2.51328	1.42106	0.1553	NA	Amino acid transport and metabolismnergy production and conversionell wall/membrane/envelope biogenesis	LysM repeat	NA	Inverse autotransporter, beta-domain
4205	4.21959	3.56525	2.38624	1.49409	0.135153	0.195428	Inorganic ion transport and metabolismost-translational modification, protein turnover, and chaperones	Thiol-disulfide isomerase or thioredoxin	NA	F plasmid transfer operon protein
4736	3.52903	3.55777	2.341	1.51977	0.128569	0.19156	General function prediction onlyeplication, recombination and repair	ATP-dependent exoDNAse (exonuclease V), alpha subunit, helicase superfamily I	NA	UvrD-like helicase C-terminal domain
4230	1.96907	3.55492	2.60033	1.3671	0.171593	0.225248	NA	NA	NA	NA
4196	3.66917	3.55464	2.3799	1.49361	0.135278	0.195428	General function prediction onlyeplication, recombination and repair	Archaeal DNA helicase HerA or a related bacterial ATPase, contains HAS-barrel and ATPase domains	traC; conjugal transfer ATP-binding protein TraC	F pilus assembly Type-IV secretion system for plasmid transfer
4618	1.20815	3.55247	2.73921	1.2969	0.194666	NA	Coenzyme transport and metabolism	2-polyprenyl-3-methyl-5-hydroxy-6-metoxy-1,4-benzoquinol methylase	cmoB; tRNA (mo5U34)-methyltransferase [EC:2.1.1.-]	Protein of unknown function (DUF1698)
5232	1.20815	3.55247	2.73921	1.2969	0.194666	NA	General function prediction only	ABC-type uncharacterized transport system, periplasmic component	ABC.X4.S; putative ABC transport system substrate-binding protein	ABC transporter substrate binding protein
5099	1.2926	3.55243	2.72487	1.30371	0.192333	NA	Amino acid transport and metabolismnergy production and conversion	Pyruvate/2-oxoglutarate dehydrogenase complex, dihydrolipoamide acyltransferase (E2) component	DLST, sucB; 2-oxoglutarate dehydrogenase E2 component (dihydrolipoamide succinyltransferase) [EC:2.3.1.61]	Biotin-requiring enzyme
4453	1.2926	3.55243	2.72487	1.30371	0.192333	NA	Amino acid transport and metabolismnergy production and conversionell wall/membrane/envelope biogenesis	LPS assembly outer membrane protein LptD (organic solvent tolerance protein OstA)	lptD, imp, ostA; LPS-assembly protein	LPS transport system D
4847	1.2926	3.55243	2.72487	1.30371	0.192333	NA	Amino acid transport and metabolismxtracellular structures!!!Lipid transport and metabolismntracellular trafficking, secretion, and vesicular transport!!!Amino acid transport and metabolismnergy production and conversionell motility	Type II secretory pathway ATPase GspE/PulE or T4P pilus assembly pathway ATPase PilB	hofB; protein transport protein HofB	Type II secretion system (T2SS), protein E, N-terminal domain
5401	1.2926	3.55243	2.72487	1.30371	0.192333	NA	Defense mechanisms	PIN domain nuclease, a component of toxin-antitoxin system (PIN domain)	NA	PIN domain
4173	1.2926	3.55243	2.72487	1.30371	0.192333	NA	General function prediction only	Predicted membrane metal-binding protein!!!Metal-dependent hydrolase, beta-lactamase superfamily II	comEC; competence protein ComEC	Metallo-beta-lactamase superfamily
4889	1.2926	3.55243	2.72487	1.30371	0.192333	NA	Translation, ribosomal structure and biogenesis	16S rRNA G1207 methylase RsmC	rsmC; 16S rRNA (guanine1207-N2)-methyltransferase [EC:2.1.1.172]	Methyltransferase small domain N-terminal
4237	1.2926	3.55243	2.72487	1.30371	0.192333	NA	NA	NA	NA	NA
5058	1.37705	3.55241	2.71707	1.30744	0.191062	NA	Amino acid transport and metabolism	ABC-type Fe3+/spermidine/putrescine transport systems, ATPase components	potA; spermidine/putrescine transport system ATP-binding protein [EC:7.6.2.11]	TOBE domain
4837	1.37705	3.55241	2.71707	1.30744	0.191062	NA	Amino acid transport and metabolismnergy production and conversion	Pyruvate/2-oxoglutarate dehydrogenase complex, dihydrolipoamide acyltransferase (E2) component!!!Pyruvate/2-oxoglutarate dehydrogenase complex, dihydrolipoamide acyltransferase (E2) component	DLAT, aceF, pdhC; pyruvate dehydrogenase E2 component (dihydrolipoamide acetyltransferase) [EC:2.3.1.12]	Biotin-requiring enzyme
5241	1.37705	3.55241	2.71707	1.30744	0.191062	NA	Nucleotide transport and metabolism	Orotate phosphoribosyltransferase	pyrE; orotate phosphoribosyltransferase [EC:2.4.2.10]	Phosphoribosyl transferase domain
5176	1.37705	3.55241	2.71707	1.30744	0.191062	NA	NA	NA	yscD, sctD, ssaD; type III secretion protein D	Inner membrane component of T3SS, periplasmic domain
4623	1.4615	3.55239	2.71078	1.31047	0.190038	NA	Coenzyme transport and metabolism	Glutamyl-tRNA reductase	hemA; glutamyl-tRNA reductase [EC:1.2.1.70]	Glutamyl-tRNAGlu reductase, N-terminal domain
4411	1.4615	3.55239	2.71078	1.31047	0.190038	NA	Inorganic ion transport and metabolism	Mn2+ and Fe2+ transporters of the NRAMP family	mntH; manganese transport protein	Natural resistance-associated macrophage protein
4296	1.4615	3.55239	2.71078	1.31047	0.190038	NA	Translation, ribosomal structure and biogenesis	Leucyl-tRNA synthetase	LARS, leuS; leucyl-tRNA synthetase [EC:6.1.1.4]	Leucyl-tRNA synthetase, Domain 2
4632	1.4615	3.55239	2.71078	1.31047	0.190038	NA	Translation, ribosomal structure and biogenesis	Glycyl-tRNA synthetase, beta subunit	glyS; glycyl-tRNA synthetase beta chain [EC:6.1.1.14]	DALR anticodon binding domain
4369	1.4615	3.55239	2.71078	1.31047	0.190038	NA	NA	NA	NA	NA
5019	1.4615	3.55239	2.71078	1.31047	0.190038	NA	NA	NA	NA	NA
4951	1.54596	3.55238	2.70557	1.31298	0.189188	NA	Amino acid transport and metabolism	ABC-type oligopeptide transport system, periplasmic component	oppA, mppA; oligopeptide transport system substrate-binding protein	Bacterial extracellular solute-binding proteins, family 5 Middle
4394	1.63041	3.55236	2.69983	1.31577	0.188251	NA	Lipid transport and metabolism	Undecaprenyl pyrophosphate synthase	uppS; undecaprenyl diphosphate synthase [EC:2.5.1.31]	Putative undecaprenyl diphosphate synthase
5014	1.79931	3.55233	2.68832	1.32139	0.186371	NA	General function prediction onlyeplication, recombination and repair	Site-specific DNA recombinase related to the DNA invertase Pin	spoIVCA; site-specific DNA recombinase	Resolvase, N terminal domain
4950	1.35153	3.55185	2.51571	1.41187	0.157989	NA	Amino acid transport and metabolism	Acetylornithine deacetylase/Succinyl-diaminopimelate desuccinylase or related deacylase	dapE; succinyl-diaminopimelate desuccinylase [EC:3.5.1.18]	Peptidase dimerisation domain
4145	1.43598	3.55183	2.50888	1.4157	0.156863	NA	Coenzyme transport and metabolism	Dihydropteroate synthase	folP; dihydropteroate synthase [EC:2.5.1.15]	Pterin binding enzyme
5360	1.52043	3.55182	2.50528	1.41773	0.156269	NA	Coenzyme transport and metabolism	2-polyprenyl-3-methyl-5-hydroxy-6-metoxy-1,4-benzoquinol methylase	ubiG; 2-polyprenyl-6-hydroxyphenyl methylase / 3-demethylubiquinone-9 3-methyltransferase [EC:2.1.1.222 2.1.1.64]	Methyltransferase domain
4108	1.52043	3.55182	2.50528	1.41773	0.156269	NA	Inorganic ion transport and metabolismost-translational modification, protein turnover, and chaperones	Predicted ATP-dependent serine protease	radA, sms; DNA repair protein RadA/Sms	AAA domain
5377	1.60488	3.5518	2.50137	1.41994	0.155624	NA	NA	NA	NA	NA
4880	1.68933	3.55179	2.49736	1.42222	0.154962	NA	Coenzyme transport and metabolism	Coproporphyrinogen III oxidase or related Fe-S oxidoreductase	hemN, hemZ; oxygen-independent coproporphyrinogen III oxidase [EC:1.3.98.3]	Radical SAM superfamily
4870	1.68933	3.55179	2.49736	1.42222	0.154962	NA	Translation, ribosomal structure and biogenesis	Ribosomal protein L16/L10AE	RP-L16, MRPL16, rplP; large subunit ribosomal protein L16	Ribosomal protein L16p/L10e
4869	1.77378	3.55178	2.49339	1.42448	0.154308	NA	Translation, ribosomal structure and biogenesis	Ribosomal protein L29	RP-L29, rpmC; large subunit ribosomal protein L29	Ribosomal L29 protein
4601	1.59129	3.54453	2.66088	1.33209	0.182831	NA	Translation, ribosomal structure and biogenesis	Ribosome association toxin PasT (RatA) of the RatAB toxin-antitoxin module	NA	Polyketide cyclase / dehydrase and lipid transport
4204	3.61074	3.53291	2.53187	1.39538	0.162903	0.217858	Inorganic ion transport and metabolismost-translational modification, protein turnover, and chaperones	Thiol-disulfide isomerase or thioredoxin	NA	F plasmid transfer operon protein
4436	1.19321	3.53222	2.74105	1.28864	0.197523	NA	Amino acid transport and metabolismnergy production and conversion	Na+-translocating ferredoxin:NAD+ oxidoreductase RNF, RnfC subunit	rnfC; Na+-translocating ferredoxin:NAD+ oxidoreductase subunit C [EC:7.2.1.2]	4Fe-4S dicluster domain
4289	1.19321	3.53222	2.74105	1.28864	0.197523	NA	Amino acid transport and metabolismnergy production and conversionell wall/membrane/envelope biogenesis	3-deoxy-D-manno-octulosonic-acid transferase	kdtA, waaA; 3-deoxy-D-manno-octulosonic-acid transferase [EC:2.4.99.12 2.4.99.13 2.4.99.14 2.4.99.15]	3-Deoxy-D-manno-octulosonic-acid transferase (kdotransferase)
5572	1.27766	3.5322	2.72672	1.2954	0.195182	NA	Amino acid transport and metabolism	Xaa-Pro aminopeptidase	pepP; Xaa-Pro aminopeptidase [EC:3.4.11.9]	Aminopeptidase P, N-terminal domain
4343	1.27766	3.5322	2.72672	1.2954	0.195182	NA	Amino acid transport and metabolismnergy production and conversionell wall/membrane/envelope biogenesis!!!Amino acid transport and metabolism	Dihydrodipicolinate synthase/N-acetylneuraminate lyase	dapA; 4-hydroxy-tetrahydrodipicolinate synthase [EC:4.3.3.7]	Dihydrodipicolinate synthetase family
5532	1.27766	3.5322	2.72672	1.2954	0.195182	NA	Carbohydrate transport and metabolism	6-phosphofructokinase	pfkA, PFK; 6-phosphofructokinase 1 [EC:2.7.1.11]	Phosphofructokinase
4522	1.27766	3.5322	2.72672	1.2954	0.195182	NA	General function prediction only	Periplasmic TolA-binding protein (function unknown)	NA	Tetratricopeptide repeat
4380	1.27766	3.5322	2.72672	1.2954	0.195182	NA	General function prediction onlyeplication, recombination and repair	DNA repair ATPase RecN	recN; DNA repair protein RecN (Recombination protein N)	RecF/RecN/SMC N terminal domain
4916	1.27766	3.5322	2.72672	1.2954	0.195182	NA	Mobilome: prophages, transposons	Phage tail sheath protein FI	K06907; uncharacterized protein	Phage tail sheath protein subtilisin-like domain
4989	1.27766	3.5322	2.72672	1.2954	0.195182	NA	Nucleotide transport and metabolism	Phosphoribosylaminoimidazole carboxylase (NCAIR synthetase)	purK; 5-(carboxyamino)imidazole ribonucleotide synthase [EC:6.3.4.18]	ATP-grasp domain
4316	1.27766	3.5322	2.72672	1.2954	0.195182	NA	Translation, ribosomal structure and biogenesis	tRNA U34 2-thiouridine synthase MnmA/TrmU, contains the PP-loop ATPase domain	mnmA, trmU; tRNA-uridine 2-sulfurtransferase [EC:2.8.1.13]	tRNA methyl transferase
4496	1.27766	3.5322	2.72672	1.2954	0.195182	NA	Translation, ribosomal structure and biogenesis	Isoleucyl-tRNA synthetase	IARS, ileS; isoleucyl-tRNA synthetase [EC:6.1.1.5]	Zinc finger found in FPG and IleRS
4265	1.36211	3.53219	2.71774	1.29968	0.193711	NA	Amino acid transport and metabolismnergy production and conversion	Cytochrome bd-type quinol oxidase, subunit 2	cydB; cytochrome bd ubiquinol oxidase subunit II [EC:7.1.1.7]	Cytochrome bd terminal oxidase subunit II
4306	1.36211	3.53219	2.71774	1.29968	0.193711	NA	Amino acid transport and metabolismnergy production and conversion!!!General function prediction only	Phosphotransacetylase!!!BioD-like N-terminal domain of phosphotransacetylase	pta; phosphate acetyltransferase [EC:2.3.1.8]	Phosphate acetyl/butaryl transferase
4879	1.36211	3.53219	2.71774	1.29968	0.193711	NA	Amino acid transport and metabolismnergy production and conversionell cycle control, cell division, chromosome partitioning	GTP-binding protein EngB required for normal cell division	engB; GTP-binding protein	50S ribosome-binding GTPase
5392	1.36211	3.53219	2.71774	1.29968	0.193711	NA	Carbohydrate transport and metabolism	3-phosphoglycerate kinase	PGK, pgk; phosphoglycerate kinase [EC:2.7.2.3]	Phosphoglycerate kinase
4283	1.36211	3.53219	2.71774	1.29968	0.193711	NA	Coenzyme transport and metabolism	Aspartate oxidase	nadB; L-aspartate oxidase [EC:1.4.3.16]	Fumarate reductase flavoprotein C-term
5207	1.36211	3.53219	2.71774	1.29968	0.193711	NA	Coenzyme transport and metabolism	Folylpolyglutamate synthase/Dihydropteroate synthase	folC; dihydrofolate synthase / folylpolyglutamate synthase [EC:6.3.2.12 6.3.2.17]	Mur ligase middle domain
4216	1.36211	3.53219	2.71774	1.29968	0.193711	NA	Function unknown	Uncharacterized conserved protein YggT, Ycf19 family!!!Uncharacterized conserved protein YggT, Ycf19 family	yggT; YggT family protein	YGGT family
4106	1.36211	3.53219	2.71774	1.29968	0.193711	NA	General function prediction only	ATPase components of ABC transporters with duplicated ATPase domains	ettA; energy-dependent translational throttle protein EttA	ABC transporter
4783	1.36211	3.53219	2.71774	1.29968	0.193711	NA	General function prediction onlyeplication, recombination and repair	Adenine-specific DNA glycosylase, acts on AG and A-oxoG pairs	mutY; A/G-specific adenine glycosylase [EC:3.2.2.31]	Helix-hairpin-helix motif
4792	1.36211	3.53219	2.71774	1.29968	0.193711	NA	General function prediction onlyeplication, recombination and repair	Superfamily II DNA and RNA helicase	deaD, cshA; ATP-dependent RNA helicase DeaD [EC:3.6.4.13]	DbpA RNA binding domain
5415	1.36211	3.53219	2.71774	1.29968	0.193711	NA	General function prediction onlyeplication, recombination and repair	Primosomal protein N' (replication factor Y) - superfamily II helicase	priA; primosomal protein N' (replication factor Y) (superfamily II helicase) [EC:3.6.4.-]	Primosomal protein N C-terminal domain
5551	1.36211	3.53219	2.71774	1.29968	0.193711	NA	General function prediction onlyeplication, recombination and repair	ATP-dependent exoDNAse (exonuclease V), alpha subunit, helicase superfamily I	recD; exodeoxyribonuclease V alpha subunit [EC:3.1.11.5]	UvrD-like helicase C-terminal domain
4129	1.36211	3.53219	2.71774	1.29968	0.193711	NA	Inorganic ion transport and metabolismost-translational modification, protein turnover, and chaperones	Secreted/periplasmic Zn-dependent peptidases, insulinase-like	ptrA; protease III [EC:3.4.24.55]	Peptidase M16 inactive domain
5181	1.36211	3.53219	2.71774	1.29968	0.193711	NA	Lipid transport and metabolismntracellular trafficking, secretion, and vesicular transport	Large exoprotein involved in heme utilization or adhesion!!!Large exoprotein involved in heme utilization or adhesion	NA	NA
5286	1.36211	3.53219	2.71774	1.29968	0.193711	NA	Lipid transport and metabolismntracellular trafficking, secretion, and vesicular transport	Preprotein translocase subunit SecA (ATPase, RNA helicase)	secA; preprotein translocase subunit SecA [EC:7.4.2.8]	SecA preprotein cross-linking domain
4533	1.36211	3.53219	2.71774	1.29968	0.193711	NA	Transcription!!!General function prediction onlyeplication, recombination and repair	Superfamily II DNA or RNA helicase, SNF2 family	NA	SNF2 family N-terminal domain
5405	1.36211	3.53219	2.71774	1.29968	0.193711	NA	Translation, ribosomal structure and biogenesis	Ribosomal 30S subunit maturation factor RimM, required for 16S rRNA processing	rimM; 16S rRNA processing protein RimM	RimM N-terminal domain
4933	1.36211	3.53219	2.71774	1.29968	0.193711	NA	NA	NA	NA	NA
5166	1.36211	3.53219	2.71774	1.29968	0.193711	NA	NA	NA	NA	Bacterial shufflon protein, N-terminal constant region
5408	1.36211	3.53219	2.71774	1.29968	0.193711	NA	NA	NA	NA	MatE
5445	1.36211	3.53219	2.71774	1.29968	0.193711	NA	NA	NA	NA	NA
5021	1.44656	3.53218	2.71103	1.30289	0.192612	NA	Function unknown	Uncharacterized protein YjbI, contains pentapeptide repeats!!!Uncharacterized protein YjbI, contains pentapeptide repeats!!!Uncharacterized protein	NA	Uncharacterized protein conserved in bacteria (DUF2169)
4909	1.44656	3.53218	2.71103	1.30289	0.192612	NA	Inorganic ion transport and metabolismost-translational modification, protein turnover, and chaperones	Molecular chaperone, HSP90 family	HSP90A, htpG; molecular chaperone HtpG	Histidine kinase-, DNA gyrase B-, and HSP90-like ATPase
5050	1.44656	3.53218	2.71103	1.30289	0.192612	NA	Translation, ribosomal structure and biogenesis	Glutamyl- or glutaminyl-tRNA synthetase	EARS, gltX; glutamyl-tRNA synthetase [EC:6.1.1.17]	tRNA synthetases class I (E and Q), catalytic domain
4140	1.44656	3.53218	2.71103	1.30289	0.192612	NA	Translation, ribosomal structure and biogenesis!!!Amino acid transport and metabolismnergy production and conversionell wall/membrane/envelope biogenesis	Translation initiation factor IF-2, a GTPase!!!Membrane protein involved in colicin uptake	infB, MTIF2; translation initiation factor IF-2	Elongation factor Tu GTP binding domain
4948	1.53101	3.53217	2.70543	1.30558	0.191694	NA	Amino acid transport and metabolism!!!Coenzyme transport and metabolism	Phosphoserine aminotransferase	serC, PSAT1; phosphoserine aminotransferase [EC:2.6.1.52]	Aminotransferase class-V
4495	1.53101	3.53217	2.70543	1.30558	0.191694	NA	Amino acid transport and metabolismnergy production and conversionell wall/membrane/envelope biogenesis	Peptidoglycan biosynthesis protein MviN/MurJ, putative lipid II flippase	murJ, mviN; putative peptidoglycan lipid II flippase	Lipid II flippase MurJ
4973	1.53101	3.53217	2.70543	1.30558	0.191694	NA	Coenzyme transport and metabolism	Ubiquinone biosynthesis protein UbiJ, contains SCP2 domain	NA	SCP-2 sterol transfer family
4670	1.53101	3.53217	2.70543	1.30558	0.191694	NA	Inorganic ion transport and metabolism	Fe2+ transport system protein FeoA	feoA; ferrous iron transport protein A	FeoA domain
5079	1.53101	3.53217	2.70543	1.30558	0.191694	NA	Inorganic ion transport and metabolismost-translational modification, protein turnover, and chaperones	Folate-binding Fe-S cluster repair protein YgfZ, possible role in tRNA modification	ygfZ; tRNA-modifying protein YgfZ	Aminomethyltransferase folate-binding domain
5487	1.53101	3.53217	2.70543	1.30558	0.191694	NA	Lipid transport and metabolism!!!Coenzyme transport and metabolism	Deoxyxylulose-5-phosphate synthase	dxs; 1-deoxy-D-xylulose-5-phosphate synthase [EC:2.2.1.7]	Transketolase, C-terminal domain
5264	1.53101	3.53217	2.70543	1.30558	0.191694	NA	Translation, ribosomal structure and biogenesis	tRNA U34 5-carboxymethylaminomethyl modifying enzyme MnmG/GidA	gidA, mnmG, MTO1; tRNA uridine 5-carboxymethylaminomethyl modification enzyme	Glucose inhibited division protein A
5034	1.61546	3.53217	2.69937	1.30851	0.190699	NA	General function prediction only	ABC-type uncharacterized transport system, ATPase component	ABC.X4.A; putative ABC transport system ATP-binding protein	ABC transporter
4997	1.61546	3.53217	2.69937	1.30851	0.190699	NA	General function prediction only!!!Coenzyme transport and metabolism	Phosphoglycerate dehydrogenase or related dehydrogenase	pdxB; erythronate-4-phosphate dehydrogenase [EC:1.1.1.290]	Domain of unknown function (DUF3410)
5123	1.69991	3.53216	2.69328	1.31147	0.189698	NA	Function unknown	Uncharacterized conserved protein, contains DUF3084 domain	K07484; transposase	Transposase IS66 family
5110	1.42103	3.53194	2.50857	1.40795	0.159147	NA	Defense mechanisms	8-oxo-dGTP pyrophosphatase MutT and related house-cleaning NTP pyrophosphohydrolases, NUDIX family	nudE; ADP-ribose diphosphatase [EC:3.6.1.-]	NUDIX domain
4162	1.42103	3.53194	2.50857	1.40795	0.159147	NA	Inorganic ion transport and metabolism	NhaP-type Na+/H+ or K+/H+ antiporter	nhaK; monovalent cation/hydrogen antiporter	Sodium/hydrogen exchanger family
4827	1.50549	3.53193	2.50464	1.41015	0.158495	NA	Amino acid transport and metabolismnergy production and conversionell cycle control, cell division, chromosome partitioning	Chromosome condensin MukBEF, ATPase and DNA-binding subunit MukB [Escherichia coli str. K-12 substr. MG1655	mukB; chromosome partition protein MukB	MukB hinge domain
5374	1.58994	3.53193	2.50045	1.41252	0.157798	NA	Inorganic ion transport and metabolism	Phosphate/sulfate permease!!!Phosphate/sulfate permease	TC.PIT; inorganic phosphate transporter, PiT family	Phosphate transporter family
4322	1.93901	3.5296	2.13468	1.65346	0.0982377	0.163362	General function prediction only	Na+-dependent transporter, SNF family	TC.NSS; neurotransmitter:Na+ symporter, NSS family	Sodium:neurotransmitter symporter family
4943	1.8297	3.52823	2.65205	1.33038	0.183393	NA	NA	NA	NA	C-terminal novel E3 ligase, LRR-interacting
5456	1.74524	3.52822	2.65146	1.33067	0.183298	NA	Amino acid transport and metabolismnergy production and conversionell wall/membrane/envelope biogenesis	Nucleoside-diphosphate-sugar epimerase	denD; D-erythronate 2-dehydrogenase [EC:1.1.1.410]	NAD dependent epimerase/dehydratase family
5296	1.66079	3.5282	2.65086	1.33096	0.183202	NA	Amino acid transport and metabolismnergy production and conversionell wall/membrane/envelope biogenesis	UDP-N-acetylmuramyl pentapeptide phosphotransferase/UDP-N-acetylglucosamine-1-phosphate transferase	mraY; phospho-N-acetylmuramoyl-pentapeptide-transferase [EC:2.7.8.13]	Glycosyl transferase family 4
5054	1.66079	3.5282	2.65086	1.33096	0.183202	NA	Carbohydrate transport and metabolism	Glyceraldehyde-3-phosphate dehydrogenase/erythrose-4-phosphate dehydrogenase	GAPDH, gapA; glyceraldehyde 3-phosphate dehydrogenase [EC:1.2.1.12]	Glyceraldehyde 3-phosphate dehydrogenase, NAD binding domain
4117	21.4134	3.52718	2.17307	1.62313	0.104561	0.169848	Mobilome: prophages, transposons	Transposase	NA	Integrase core domain
5448	1.9885	3.51411	2.13389	1.64681	0.0995969	0.165415	Amino acid transport and metabolismxtracellular structures!!!Lipid transport and metabolismntracellular trafficking, secretion, and vesicular transport!!!Amino acid transport and metabolismnergy production and conversionell motility	Type II secretory pathway ATPase GspE/PulE or T4P pilus assembly pathway ATPase PilB	NA	Type II/IV secretion system protein
4942	1.47695	3.51198	2.65253	1.32401	0.1855	NA	Amino acid transport and metabolism	Dihydrodipicolinate reductase	dapB; 4-hydroxy-tetrahydrodipicolinate reductase [EC:1.17.1.8]	Dihydrodipicolinate reductase, N-terminus
4077	1.81475	3.51188	2.64819	1.32614	0.184792	NA	Amino acid transport and metabolism	Branched-chain amino acid permeases	TC.LIVCS; branched-chain amino acid:cation transporter, LIVCS family	Branched-chain amino acid transport protein
5043	1.81475	3.51188	2.64819	1.32614	0.184792	NA	Carbohydrate transport and metabolism	Phosphotransferase system IIA component	crr; sugar PTS system EIIA component [EC:2.7.1.-]	phosphoenolpyruvate-dependent sugar phosphotransferase system, EIIA 1
4583	1.7303	3.51188	2.6478	1.32634	0.184727	NA	Amino acid transport and metabolismnergy production and conversionell wall/membrane/envelope biogenesis	UDP-N-acetylenolpyruvoylglucosamine reductase	murB; UDP-N-acetylmuramate dehydrogenase [EC:1.3.1.98]	UDP-N-acetylenolpyruvoylglucosamine reductase, C-terminal domain
5336	1.7303	3.51188	2.6478	1.32634	0.184727	NA	Function unknownignal transduction mechanisms	Ankyrin repeat	NA	Ankyrin repeats (many copies)
4483	1.7303	3.51188	2.6478	1.32634	0.184727	NA	Translation, ribosomal structure and biogenesis	Phenylalanyl-tRNA synthetase beta subunit!!!tRNA-binding EMAP/Myf domain	FARSB, pheT; phenylalanyl-tRNA synthetase beta chain [EC:6.1.1.20]	tRNA synthetase B5 domain
4896	1.7303	3.51188	2.6478	1.32634	0.184727	NA	NA	NA	NA	NA
4137	1.64585	3.51186	2.64742	1.32652	0.184666	NA	Amino acid transport and metabolismnergy production and conversion	Flavodoxin	fldA, nifF, isiB; flavodoxin I	Flavodoxin
4974	1.64585	3.51186	2.64742	1.32652	0.184666	NA	Coenzyme transport and metabolism	Ubiquinone/menaquinone biosynthesis C-methylase UbiE	ubiE; demethylmenaquinone methyltransferase / 2-methoxy-6-polyprenyl-1,4-benzoquinol methylase [EC:2.1.1.163 2.1.1.201]	ubiE/COQ5 methyltransferase family
5287	1.64585	3.51186	2.64742	1.32652	0.184666	NA	Function unknown	Uncharacterized protein	NA	Dna[CI] antecedent, DciA
5139	1.64585	3.51186	2.64742	1.32652	0.184666	NA	General function prediction onlyeplication, recombination and repair	RecA/RadA recombinase	recA; recombination protein RecA	recA bacterial DNA recombination protein
4779	1.64585	3.51186	2.64742	1.32652	0.184666	NA	Inorganic ion transport and metabolismost-translational modification, protein turnover, and chaperones	Fe-S cluster assembly iron-binding protein IscA	erpA; iron-sulfur cluster insertion protein	Iron-sulphur cluster biosynthesis
4088	1.8992	3.51186	2.64705	1.32671	0.184606	NA	General function prediction onlyeplication, recombination and repair	Replicative DNA helicase	dnaB; replicative DNA helicase [EC:3.6.4.12]	DnaB-like helicase N terminal domain
5059	1.98365	3.51183	2.6455	1.32747	0.184352	0.235885	Function unknown	Uncharacterized membrane protein	NA	NA
4853	1.98365	3.51183	2.6455	1.32747	0.184352	0.235885	Translation, ribosomal structure and biogenesis	Ribosomal protein S4 or related protein	RP-S4, rpsD; small subunit ribosomal protein S4	S4 domain
4569	1.98365	3.51183	2.6455	1.32747	0.184352	0.235885	NA	NA	NA	NA
4392	1.32164	3.51181	2.52197	1.39249	0.163776	NA	Inorganic ion transport and metabolismost-translational modification, protein turnover, and chaperones!!!Transcription	Membrane-associated protease RseP, regulator of RpoE activity	rseP; regulator of sigma E protease [EC:3.4.24.-]	PDZ domain
4672	2.15256	3.51174	2.64113	1.32963	0.183639	0.235744	Function unknownignal transduction mechanisms!!!Transcription	DNA-binding response regulator, OmpR family, contains REC and winged-helix (wHTH) domain	ompR; two-component system, OmpR family, phosphate regulon response regulator OmpR	Transcriptional regulatory protein, C terminal
5327	1.51607	3.51173	2.71092	1.2954	0.195182	NA	Carbohydrate transport and metabolism	Fructose-1,6-bisphosphatase	FBP, fbp; fructose-1,6-bisphosphatase I [EC:3.1.3.11]	Fructose-1-6-bisphosphatase, N-terminal domain
4638	1.51607	3.51173	2.71092	1.2954	0.195182	NA	General function prediction only	Glyoxylase or a related metal-dependent hydrolase, beta-lactamase superfamily II	gloB, gloC, HAGH; hydroxyacylglutathione hydrolase [EC:3.1.2.6]	Metallo-beta-lactamase superfamily
5450	1.51607	3.51173	2.71092	1.2954	0.195182	NA	NA	NA	NA	Pilin accessory protein (PilO)
4508	1.43162	3.51173	2.71696	1.29252	0.196176	NA	Translation, ribosomal structure and biogenesis	ssRNA-specific RNase YbeY, 16S rRNA maturation enzyme	ybeY, yqfG; probable rRNA maturation factor	Uncharacterized protein family UPF0054
4469	1.34716	3.51173	2.72418	1.2891	0.197365	NA	Lipid transport and metabolism	1-acyl-sn-glycerol-3-phosphate acyltransferase	plsC; 1-acyl-sn-glycerol-3-phosphate acyltransferase [EC:2.3.1.51]	Acyltransferase
4224	1.34716	3.51173	2.72418	1.2891	0.197365	NA	Translation, ribosomal structure and biogenesis	23S rRNA U2552 (ribose-2'-O)-methylase RlmE/FtsJ	rlmE, rrmJ, ftsJ; 23S rRNA (uridine2552-2'-O)-methyltransferase [EC:2.1.1.166]	FtsJ-like methyltransferase
4357	1.34716	3.51173	2.72418	1.2891	0.197365	NA	Translation, ribosomal structure and biogenesis	Ribosomal protein L10	RP-L10, MRPL10, rplJ; large subunit ribosomal protein L10	Ribosomal protein L10
5489	1.26271	3.51173	2.73403	1.28445	0.198984	NA	General function prediction onlyeplication, recombination and repair	DNA polymerase III, epsilon subunit or related 3'-5' exonuclease	rnt; ribonuclease T [EC:3.1.13.-]	Exonuclease
4539	1.26271	3.51173	2.73403	1.28445	0.198984	NA	Translation, ribosomal structure and biogenesis	Ribonuclease D	rnd; ribonuclease D [EC:3.1.13.5]	HRDC domain
4603	1.17826	3.51173	2.74882	1.27754	0.201411	NA	Lipid transport and metabolismntracellular trafficking, secretion, and vesicular transport	Predicted component of the type VI protein secretion system	impH, vasB; type VI secretion system protein ImpH	Type VI secretion, TssG
4214	1.53587	3.50751	2.4541	1.42924	0.152934	NA	Nucleotide transport and metabolism	Inosine/xanthosine triphosphate pyrophosphatase, all-alpha NTP-PPase family	rdgB; XTP/dITP diphosphohydrolase [EC:3.6.1.66]	Ham1 family
5332	1.95813	3.50746	2.45227	1.43029	0.152634	0.209846	Transcription	DNA-binding transcriptional regulator, IscR family	nsrR; Rrf2 family transcriptional regulator, nitric oxide-sensitive transcriptional repressor	Transcriptional regulator
4836	1.78923	3.50744	2.45159	1.43068	0.152522	NA	Amino acid transport and metabolismnergy production and conversion	Pyruvate/2-oxoglutarate dehydrogenase complex, dihydrolipoamide dehydrogenase (E3) component or related enzyme	DLD, lpd, pdhD; dihydrolipoamide dehydrogenase [EC:1.8.1.4]	Pyridine nucleotide-disulphide oxidoreductase
4582	1.70477	3.5074	2.45	1.43159	0.152261	NA	Amino acid transport and metabolism	Shikimate 5-dehydrogenase	aroE; shikimate dehydrogenase [EC:1.1.1.25]	Shikimate / quinate 5-dehydrogenase
808	1.82792	3.50432	2.17797	1.60899	0.107619	NA	NA	NA	NA	NA
4719	2.33191	3.5035	1.71018	2.04862	0.0404992	0.0770642	Amino acid transport and metabolism	Histidinol phosphatase or a related phosphatase	gmhB; D-glycero-D-manno-heptose 1,7-bisphosphate phosphatase [EC:3.1.3.82 3.1.3.83]	HAD-hyrolase-like
4253	3.10183	3.50298	2.41454	1.45079	0.146839	0.207585	Defense mechanisms	Plasmid stability protein	fitA; antitoxin FitA	NA
4769	2.168	3.49979	2.60935	1.34125	0.17984	0.232344	Function unknownignal transduction mechanisms	CheY chemotaxis protein or a CheY-like REC (receiver) domain!!!HPt (histidine-containing phosphotransfer) domain!!!Signal transduction histidine kinase	arcB; two-component system, OmpR family, aerobic respiration control sensor histidine kinase ArcB [EC:2.7.13.3]	His Kinase A (phospho-acceptor) domain
4056	1.9991	3.49958	2.60338	1.34424	0.17887	0.23154	Amino acid transport and metabolism	Glutamate or tyrosine decarboxylase or a related PLP-dependent protein	E4.1.1.15, gadB, gadA, GAD; glutamate decarboxylase [EC:4.1.1.15]	Pyridoxal-dependent decarboxylase conserved domain
4408	1.79981	3.49546	2.64829	1.31989	0.186871	NA	Amino acid transport and metabolismnergy production and conversionell wall/membrane/envelope biogenesis	Membrane carboxypeptidase/penicillin-binding protein	mrcA; penicillin-binding protein 1A [EC:2.4.1.129 3.4.16.4]	Penicillin-binding protein OB-like domain
4413	1.79981	3.49546	2.64829	1.31989	0.186871	NA	Carbohydrate transport and metabolism	Glucose-6-phosphate isomerase	GPI, pgi; glucose-6-phosphate isomerase [EC:5.3.1.9]	Phosphoglucose isomerase
5543	1.79981	3.49546	2.64829	1.31989	0.186871	NA	Function unknownignal transduction mechanisms!!!Amino acid transport and metabolism	ABC-type amino acid transport/signal transduction system, periplasmic component/domain	artI; arginine transport system substrate-binding protein	Bacterial extracellular solute-binding proteins, family 3
5365	1.71536	3.49546	2.64813	1.31997	0.186845	NA	Inorganic ion transport and metabolismost-translational modification, protein turnover, and chaperones	C-terminal processing protease CtpA/Prc, contains a PDZ domain	E3.4.21.102, prc, ctpA; carboxyl-terminal processing protease [EC:3.4.21.102]	Peptidase family S41
4590	1.71536	3.49546	2.64813	1.31997	0.186845	NA	Lipid transport and metabolism	Glycerol-3-phosphate O-acyltransferase	plsB; glycerol-3-phosphate O-acyltransferase [EC:2.3.1.15]	Acyltransferase
5070	1.71536	3.49546	2.64813	1.31997	0.186845	NA	Translation, ribosomal structure and biogenesis	Valyl-tRNA synthetase	VARS, valS; valyl-tRNA synthetase [EC:6.1.1.9]	tRNA synthetases class I (I, L, M and V)
5506	1.71536	3.49546	2.64813	1.31997	0.186845	NA	NA	NA	K07126; uncharacterized protein	Sel1 repeat
4832	1.6309	3.49545	2.64803	1.32002	0.186828	NA	Amino acid transport and metabolism	NAD-specific glutamate dehydrogenase	GDH2; glutamate dehydrogenase [EC:1.4.1.2]	Bacterial NAD-glutamate dehydrogenase
4626	1.6309	3.49545	2.64803	1.32002	0.186828	NA	Amino acid transport and metabolismnergy production and conversionell wall/membrane/envelope biogenesis	D-alanyl-D-alanine carboxypeptidase	dacC, dacA, dacD; serine-type D-Ala-D-Ala carboxypeptidase (penicillin-binding protein 5/6) [EC:3.4.16.4]	D-alanyl-D-alanine carboxypeptidase
5305	1.88426	3.49544	2.64731	1.32038	0.186709	NA	NA	NA	NA	NA
4979	2.05316	3.49536	2.64291	1.32254	0.185989	0.237217	Amino acid transport and metabolismnergy production and conversionell wall/membrane/envelope biogenesis	Lyzozyme M1 (1,4-beta-N-acetylmuramidase), GH25 family	acm; lysozyme	Glycosyl hydrolases family 25
4229	2.14247	3.49214	2.41802	1.44422	0.148678	0.207985	Amino acid transport and metabolismnergy production and conversion	Phosphoenolpyruvate carboxykinase, ATP-dependent	E4.1.1.49, pckA; phosphoenolpyruvate carboxykinase (ATP) [EC:4.1.1.49]	Phosphoenolpyruvate carboxykinase
4784	1.60013	3.49144	2.52094	1.38498	0.166059	NA	Inorganic ion transport and metabolism!!!Inorganic ion transport and metabolismost-translational modification, protein turnover, and chaperones	Fe-S cluster biosynthesis and repair protein YggX	NA	Bacterial Fe(2+) trafficking
5262	1.85873	3.49123	2.45174	1.42398	0.154452	NA	NA	NA	NA	NA
4479	1.94318	3.49123	2.45165	1.42403	0.154437	0.210338	Translation, ribosomal structure and biogenesis	Translation initiation factor IF-3	infC, MTIF3; translation initiation factor IF-3	Translation initiation factor IF-3, N-terminal domain
4702	2.02764	3.49121	2.451	1.4244	0.15433	0.210338	Lipid transport and metabolism!!!Coenzyme transport and metabolism	Biotin carboxyl carrier protein	accB, bccP; acetyl-CoA carboxylase biotin carboxyl carrier protein	Biotin-requiring enzyme
5191	2.02764	3.49121	2.451	1.4244	0.15433	0.210338	Nucleotide transport and metabolism	Ribonucleotide reductase beta subunit, ferritin-like domain	E1.17.4.1B, nrdB, nrdF; ribonucleoside-diphosphate reductase beta chain [EC:1.17.4.1]	Ribonucleotide reductase, small chain
4276	1.41667	3.491	2.73	1.27875	0.200984	NA	Transcription	dsRNA-specific ribonuclease	rnc, DROSHA, RNT1; ribonuclease III [EC:3.1.26.3]	Ribonuclease-III-like
4252	2.87414	3.48591	2.38598	1.461	0.144016	0.204074	General function prediction onlyeplication, recombination and repair	Predicted transposase YdaD	NA	PD-(D/E)XK nuclease family transposase
5220	1.8997	3.48559	2.59916	1.34104	0.179907	NA	Translation, ribosomal structure and biogenesis	50S ribosomal subunit-associated GTPase HflX	hflX; GTPase	50S ribosome-binding GTPase
4203	4.63226	3.48442	2.20521	1.58009	0.114087	0.178448	Lipid transport and metabolismntracellular trafficking, secretion, and vesicular transport	Signal peptidase I	NA	Signal peptidase, peptidase S26
5091	1.78486	3.47894	2.65185	1.31189	0.189557	NA	Translation, ribosomal structure and biogenesis	Ribosomal protein S2	RP-S2, MRPS2, rpsB; small subunit ribosomal protein S2	Ribosomal protein S2
4234	1.36261	3.47892	2.65014	1.31273	0.189274	NA	Amino acid transport and metabolismnergy production and conversionell wall/membrane/envelope biogenesis	Glucosamine 6-phosphate synthetase, contains amidotransferase and phosphosugar isomerase domains	glmS, GFPT; glutamine---fructose-6-phosphate transaminase (isomerizing) [EC:2.6.1.16]	SIS domain
5069	2.70339	3.47595	2.4032	1.44638	0.14807	0.207985	Mobilome: prophages, transposons	Transposase	K07496; putative transposase	Probable transposase
4097	2.13811	3.47207	2.61172	1.32942	0.183711	0.235744	Carbohydrate transport and metabolism	2-Methylisocitrate lyase and related enzymes, PEP mutase family	pepM; phosphoenolpyruvate phosphomutase [EC:5.4.2.9]	Phosphoenolpyruvate phosphomutase
5419	1.96921	3.47188	2.60632	1.3321	0.182826	0.235517	Translation, ribosomal structure and biogenesis	23S rRNA A2030 N6-methylase RlmJ	rlmJ; 23S rRNA (adenine2030-N6)-methyltransferase [EC:2.1.1.266]	Ribosomal RNA large subunit methyltransferase D, RlmJ
4902	2.02725	3.47084	2.28687	1.51773	0.129084	0.191807	Defense mechanisms	Tellurite resistance protein TehA and related permeases	eta; exfoliative toxin A/B	Voltage-dependent anion channel
4712	1.23282	3.46988	2.77841	1.24887	0.211712	NA	General function prediction onlyeplication, recombination and repair	DNA uptake protein ComE and related DNA-binding proteins	comEA; competence protein ComEA	Helix-hairpin-helix motif
4191	2.85734	3.46472	2.41033	1.43744	0.150592	0.208729	NA	NA	NA	TraL protein
4199	3.62933	3.45884	2.33677	1.48018	0.138826	0.198196	NA	NA	traU; conjugal transfer pilus assembly protein TraU	TraU protein
5112	0.924544	3.45814	3.17613	1.08879	0.276246	NA	Lipid transport and metabolismntracellular trafficking, secretion, and vesicular transport	Preprotein translocase subunit SecD	secD; preprotein translocase subunit SecD	NA
4262	1.86981	3.45785	2.60752	1.32611	0.184805	NA	Lipid transport and metabolismntracellular trafficking, secretion, and vesicular transport	Biopolymer transport protein ExbD	tolR; biopolymer transport protein TolR	Biopolymer transport protein ExbD/TolR
5517	1.78536	3.45773	2.60408	1.32781	0.184241	NA	NA	NA	NA	NA
5224	3.48348	3.456	2.19857	1.57193	0.115968	0.179615	Mobilome: prophages, transposons	Transposase	K07486; transposase	NA
4494	1.50018	3.45576	2.50155	1.38145	0.167142	NA	Translation, ribosomal structure and biogenesis	Ribosomal protein S20	RP-S20, rpsT; small subunit ribosomal protein S20	Ribosomal protein S20
5104	1.83799	3.45557	2.50442	1.37979	0.167651	NA	NA	NA	NA	NA
4559	1.41573	3.45556	2.5047	1.37963	0.1677	NA	Amino acid transport and metabolismnergy production and conversionell wall/membrane/envelope biogenesis	dTDP-4-dehydrorhamnose reductase	rfbD, rmlD; dTDP-4-dehydrorhamnose reductase [EC:1.1.1.133]	RmlD substrate binding domain
4167	0.471901	3.45205	3.77403	0.914686	0.360357	NA	NA	NA	NA	NA
4711	1.79873	3.45089	2.40434	1.43527	0.15121	NA	NA	NA	NA	NA
4460	1.92388	3.44552	2.66805	1.2914	0.196565	NA	Mobilome: prophages, transposons	Transposase and inactivated derivatives, IS1 family	insB; insertion element IS1 protein InsB	IS1 transposase
4193	3.95855	3.44477	3.62138	0.951232	0.341487	0.380531	NA	NA	NA	TraK protein
4072	2.18052	3.44407	2.26189	1.52265	0.127846	0.191115	NA	NA	K07126; uncharacterized protein	Sel1 repeat
5209	0.994051	3.42937	2.90086	1.18219	0.237131	NA	Nucleotide transport and metabolism	Glutamine phosphoribosylpyrophosphate amidotransferase	purF, PPAT; amidophosphoribosyltransferase [EC:2.4.2.14]	Glutamine amidotransferase domain
4082	0.825148	3.42874	2.9727	1.15341	0.248742	NA	NA	NA	NA	NA
1926	3.39733	3.42765	2.1287	1.61021	0.107352	0.172489	NA	NA	NA	NA
4922	3.04403	3.41916	2.5574	1.33697	0.181233	0.233691	Mobilome: prophages, transposons	Transposase InsO and inactivated derivatives	K07497; putative transposase	Integrase core domain
4839	2.58233	3.41719	2.30632	1.48167	0.138429	0.197841	NA	NA	NA	IS1 transposase
4573	2.08418	3.4136	2.58215	1.322	0.186168	0.237217	Function unknown	Uncharacterized conserved protein YqiC, BMFP domain	NA	Membrane fusogenic activity
4303	2.08418	3.4136	2.58215	1.322	0.186168	0.237217	NA	NA	NA	NA
5346	11.6771	3.41298	2.23483	1.52717	0.126718	0.190291	Mobilome: prophages, transposons	Transposase and inactivated derivatives	K07483; transposase	Transposase
5119	3.19799	3.40964	2.56235	1.33067	0.183298	0.235669	General function prediction onlyeplication, recombination and repair	ATP-dependent exoDNAse (exonuclease V), alpha subunit, helicase superfamily I!!!ATP-dependent exoDNAse (exonuclease V), alpha subunit, helicase superfamily I	NA	TrwC relaxase
4187	4.41258	3.40586	2.24455	1.51739	0.129168	0.191807	Function unknown	Uncharacterized protein	NA	Phage derived protein Gp49-like (DUF891)
5366	2.32887	3.40258	2.39701	1.41951	0.155751	0.211479	NA	NA	NA	NA
4813	0.894656	3.39825	2.91983	1.16385	0.244483	NA	NA	NA	NA	Type III secretion system subunit
4787	0.810204	3.39777	2.96268	1.14686	0.25144	NA	Defense mechanisms	Predicted nuclease of the RNAse H fold, HicB family	hicB; antitoxin HicB	HicB_like antitoxin of bacterial toxin-antitoxin system
4806	1.27779	3.39765	2.7826	1.22103	0.222074	NA	Nucleotide transport and metabolism	Phosphoribosylaminoimidazole (AIR) synthetase	purM; phosphoribosylformylglycinamidine cyclo-ligase [EC:6.3.3.1]	AIR synthase related protein, C-terminal domain
4840	2.4792	3.38793	2.23962	1.51272	0.13035	0.192743	NA	NA	NA	NA
4723	4.07959	3.38531	2.50602	1.35087	0.176736	0.230214	NA	NA	xdhB; xanthine dehydrogenase large subunit [EC:1.17.1.4]	NA
5406	1.68996	3.38528	2.48526	1.36214	0.173152	NA	Translation, ribosomal structure and biogenesis	tRNA G37 N-methylase TrmD	trmD; tRNA (guanine37-N1)-methyltransferase [EC:2.1.1.228]	tRNA (Guanine-1)-methyltransferase
4333	2.05379	3.38404	2.6269	1.28822	0.197668	0.24769	NA	NA	NA	Inverse autotransporter, beta-domain
5033	1.80044	3.38381	2.62064	1.29121	0.196629	NA	Amino acid transport and metabolismnergy production and conversionell wall/membrane/envelope biogenesis	UDP-2,3-diacylglucosamine pyrophosphatase LpxH	lpxH; UDP-2,3-diacylglucosamine hydrolase [EC:3.6.1.54]	Calcineurin-like phosphoesterase
4128	1.50295	3.3823	2.51997	1.3422	0.179531	NA	Defense mechanisms!!!Transcription	Bifunctional DNA-binding transcriptional regulator of stationary/sporulation/toxin gene expression and antitoxin component of the YhaV-PrlF toxin-antitoxin module	NA	NA
5149	2.2927	3.37586	2.59469	1.30107	0.193236	0.24351	NA	NA	NA	NA
4334	1.1784	3.37516	2.7767	1.21553	0.224164	NA	NA	NA	NA	Pilin accessory protein (PilO)
4071	1.26285	3.37511	2.7625	1.22176	0.221799	NA	Translation, ribosomal structure and biogenesis	7-cyano-7-deazaguanine synthase (queuosine biosynthesis)	queC; 7-cyano-7-deazaguanine synthase [EC:6.3.4.20]	Queuosine biosynthesis protein QueC
4688	1.26285	3.37511	2.7625	1.22176	0.221799	NA	NA	NA	NA	Enterobacterial EspB protein
4121	1.3473	3.37508	2.75212	1.22636	0.220064	NA	Lipid transport and metabolism	Enoyl-[acyl-carrier-protein] reductase (NADH)	fabI; enoyl-[acyl-carrier protein] reductase I [EC:1.3.1.9 1.3.1.10]	Enoyl-(Acyl carrier protein) reductase
4555	1.60065	3.375	2.7263	1.23794	0.215737	NA	Amino acid transport and metabolism	ABC-type oligopeptide transport system, ATPase component	oppF; oligopeptide transport system ATP-binding protein	Oligopeptide/dipeptide transporter, C-terminal region
4307	1.40622	3.37443	2.54113	1.32792	0.184203	NA	Amino acid transport and metabolism	ABC-type oligopeptide transport system, periplasmic component	oppA, mppA; oligopeptide transport system substrate-binding protein	Bacterial extracellular solute-binding proteins, family 5 Middle
5576	6.06087	3.37242	1.86998	1.80345	0.0713177	0.127339	NA	NA	NA	NA
4080	1.44719	3.37201	2.68163	1.25745	0.208591	NA	Lipid transport and metabolismntracellular trafficking, secretion, and vesicular transport	Type II secretory pathway component GspD/PulD (secretin)	NA	Secretin N-terminal domain
4820	1.53164	3.37193	2.67781	1.25921	0.207954	NA	General function prediction onlyeplication, recombination and repair	DNA gyrase/topoisomerase IV, subunit B!!!DNA gyrase/topoisomerase IV, subunit B	gyrB; DNA gyrase subunit B [EC:5.6.2.2]	Toprim domain
4780	1.61609	3.37189	2.67578	1.26015	0.207614	NA	Carbohydrate transport and metabolism	Predicted arabinose efflux permease, MFS family	emrB; MFS transporter, DHA2 family, multidrug resistance protein	Major Facilitator Superfamily
4424	1.61609	3.37189	2.67578	1.26015	0.207614	NA	Defense mechanisms	ABC-type bacteriocin/lantibiotic exporters, contain an N-terminal double-glycine peptidase domain	rtxB, fitA; ATP-binding cassette, subfamily B, bacterial RtxB	ABC transporter
4141	1.61609	3.37189	2.67578	1.26015	0.207614	NA	Transcription!!!General function prediction onlyeplication, recombination and repair	Transcription antitermination factor NusA, contains S1 and KH domains!!!NAD-dependent DNA ligase	nusA; transcription termination/antitermination protein NusA	Helix-hairpin-helix domain
5053	1.70055	3.37186	2.67396	1.261	0.20731	NA	General function prediction only	Integral membrane protein, interacts with FtsH	yccA; modulator of FtsH protease	Inhibitor of apoptosis-promoting Bax1
4768	1.70055	3.37186	2.67396	1.261	0.20731	NA	Transcription	DNA-binding protein H-NS	hns; DNA-binding protein H-NS	H-NS histone family
4643	1.70055	3.37186	2.67396	1.261	0.20731	NA	Translation, ribosomal structure and biogenesis	tRNA U34 5-carboxymethylaminomethyl modifying GTPase MnmE/TrmE	mnmE, trmE, MSS1; tRNA modification GTPase [EC:3.6.-.-]	MnmE helical domain
4588	1.70055	3.37186	2.67396	1.261	0.20731	NA	NA	NA	NA	NA
5416	1.86995	3.36892	2.62243	1.28466	0.198912	NA	Inorganic ion transport and metabolismost-translational modification, protein turnover, and chaperones	Glutathione S-transferase	sspA, mglA; stringent starvation protein A	Glutathione S-transferase, C-terminal domain
5495	1.86995	3.36892	2.62243	1.28466	0.198912	NA	Inorganic ion transport and metabolismost-translational modification, protein turnover, and chaperones	Collagenase-like protease, PrtC family	K08303; putative protease [EC:3.4.-.-]	Peptidase family U32
5569	1.78549	3.36882	2.61963	1.28599	0.198446	NA	General function prediction only	Predicted GTPases	engA, der; GTPase	50S ribosome-binding GTPase
4402	1.30197	3.36847	2.80963	1.1989	0.230566	NA	Amino acid transport and metabolism	Shikimate kinase	aroK, aroL; shikimate kinase [EC:2.7.1.71]	Shikimate kinase
4964	1.13307	3.36787	2.84688	1.18301	0.236806	NA	Coenzyme transport and metabolism	Uroporphyrinogen-III synthase	hemD, UROS; uroporphyrinogen-III synthase [EC:4.2.1.75]	Uroporphyrinogen-III synthase HemD
4172	1.50612	3.36752	2.47925	1.35828	0.174375	NA	Function unknown	Uncharacterized conserved protein, DUF2062 family	K09928; uncharacterized protein	Uncharacterized protein conserved in bacteria (DUF2062)
4858	1.67502	3.36743	2.47568	1.3602	0.173766	NA	Translation, ribosomal structure and biogenesis	Ribosomal protein L15	RP-L15, MRPL15, rplO; large subunit ribosomal protein L15	Ribosomal proteins 50S-L15, 50S-L18e, 60S-L27A
5321	1.75947	3.3674	2.47449	1.36085	0.173562	NA	Amino acid transport and metabolismnergy production and conversion	FoF1-type ATP synthase, alpha subunit	ATPF1A, atpA; F-type H+/Na+-transporting ATPase subunit alpha [EC:7.1.2.2 7.2.2.1]	ATP synthase alpha/beta family, nucleotide-binding domain
4715	1.75947	3.3674	2.47449	1.36085	0.173562	NA	Inorganic ion transport and metabolismost-translational modification, protein turnover, and chaperones	ATP-dependent Lon protease, bacterial type	lon; ATP-dependent Lon protease [EC:3.4.21.53]	Lon protease (S16) C-terminal proteolytic domain
4432	0.79526	3.36603	2.97314	1.13215	0.257573	NA	General function prediction onlyeplication, recombination and repair	Excinuclease UvrABC, nuclease subunit	uvrC; excinuclease ABC subunit C	UvrC Helix-hairpin-helix N-terminal
4699	2.0141	3.36548	2.11849	1.58862	0.112146	0.176779	Coenzyme transport and metabolism	Na+/panthothenate symporter	panF; sodium/pantothenate symporter	Sodium:solute symporter family
5243	2.03849	3.36484	2.44007	1.37899	0.167897	0.222175	Nucleotide transport and metabolism	Guanylate kinase	E2.7.4.8, gmk; guanylate kinase [EC:2.7.4.8]	Guanylate kinase
809	3.03452	3.36331	2.31897	1.45035	0.146962	0.207585	NA	NA	NA	NA
5057	1.75997	3.36124	2.42495	1.38611	0.165714	NA	Amino acid transport and metabolism	ABC-type spermidine/putrescine transport system, permease component I	potB; spermidine/putrescine transport system permease protein	Binding-protein-dependent transport system inner membrane component
5042	2.75301	3.36059	2.12952	1.57809	0.114544	0.178448	NA	NA	NA	NA
5268	4.31243	3.35738	3.6117	0.929584	0.352586	0.39072	General function prediction onlyeplication, recombination and repair	ATP-dependent exoDNAse (exonuclease V), alpha subunit, helicase superfamily I!!!ATP-dependent exoDNAse (exonuclease V), alpha subunit, helicase superfamily I	NA	AAA domain
4574	3.28159	3.357	2.38888	1.40526	0.159944	0.215382	NA	NA	NA	NA
4770	1.3478	3.35411	2.68853	1.24756	0.212192	NA	Function unknownignal transduction mechanisms!!!Transcription	DNA-binding response regulator, OmpR family, contains REC and winged-helix (wHTH) domain!!!HPt (histidine-containing phosphotransfer) domain!!!K+-sensing histidine kinase KdpD	arcB; two-component system, OmpR family, aerobic respiration control sensor histidine kinase ArcB [EC:2.7.13.3]	Hpt domain
5476	2.02391	3.35398	2.62687	1.2768	0.201674	0.251056	NA	NA	NA	NA
5436	1.93945	3.35395	2.62608	1.27717	0.201543	0.251056	Amino acid transport and metabolismnergy production and conversionell wall/membrane/envelope biogenesis	UDP-N-acetylglucosamine enolpyruvyl transferase	murA; UDP-N-acetylglucosamine 1-carboxyvinyltransferase [EC:2.5.1.7]	EPSP synthase (3-phosphoshikimate 1-carboxyvinyltransferase)
4895	1.93945	3.35395	2.62608	1.27717	0.201543	0.251056	NA	NA	NA	Ankyrin repeat
4930	1.43225	3.35395	2.68022	1.25137	0.210799	NA	Amino acid transport and metabolismnergy production and conversionell wall/membrane/envelope biogenesis	ABC-type lipopolysaccharide export system, ATPase component	lptB; lipopolysaccharide export system ATP-binding protein [EC:3.6.3.-]	ABC transporter
4272	1.43225	3.35395	2.68022	1.25137	0.210799	NA	Defense mechanisms	Multidrug transporter EmrE and related cation transporters	NA	NA
4286	1.5167	3.35391	2.67606	1.2533	0.210096	NA	Amino acid transport and metabolism	Aspartate/methionine/tyrosine aminotransferase	alaA; alanine-synthesizing transaminase [EC:2.6.1.66 2.6.1.2]	Aminotransferase class I and II
4331	1.5167	3.35391	2.67606	1.2533	0.210096	NA	Amino acid transport and metabolism	3-deoxy-D-arabino-heptulosonate 7-phosphate (DAHP) synthase	E2.5.1.54, aroF, aroG, aroH; 3-deoxy-7-phosphoheptulonate synthase [EC:2.5.1.54]	DAHP synthetase I family
4434	1.5167	3.35391	2.67606	1.2533	0.210096	NA	Amino acid transport and metabolismnergy production and conversion	Na+-translocating ferredoxin:NAD+ oxidoreductase RNF, RnfA subunit	rnfA; Na+-translocating ferredoxin:NAD+ oxidoreductase subunit A	Rnf-Nqr subunit, membrane protein
4093	1.60115	3.35382	2.67369	1.25438	0.209704	NA	Amino acid transport and metabolismnergy production and conversion	Malate/lactate/ureidoglycolate dehydrogenase, LDH2 family	NA	Malate/L-lactate dehydrogenase
4393	1.60115	3.35382	2.67369	1.25438	0.209704	NA	General function prediction only	Predicted CDP-diglyceride synthetase/phosphatidate cytidylyltransferase	E2.7.7.41, CDS1, CDS2, cdsA; phosphatidate cytidylyltransferase [EC:2.7.7.41]	Cytidylyltransferase family
4634	1.60115	3.35382	2.67369	1.25438	0.209704	NA	General function prediction onlyeplication, recombination and repair	3-methyladenine DNA glycosylase/8-oxoguanine DNA glycosylase	alkA; DNA-3-methyladenine glycosylase II [EC:3.2.2.21]	HhH-GPD superfamily base excision DNA repair protein
4179	1.60115	3.35382	2.67369	1.25438	0.209704	NA	Inorganic ion transport and metabolismost-translational modification, protein turnover, and chaperones	Molecular chaperone DnaK (HSP70)	dnaK, HSPA9; molecular chaperone DnaK	Hsp70 protein
5560	1.60115	3.35382	2.67369	1.25438	0.209704	NA	Nucleotide transport and metabolism	Phosphoribosylformylglycinamidine (FGAM) synthase, synthetase domain!!!Phosphoribosylformylglycinamidine (FGAM) synthase, glutamine amidotransferase domain	PFAS, purL; phosphoribosylformylglycinamidine synthase [EC:6.3.5.3]	AIR synthase related protein, C-terminal domain
4349	1.60115	3.35382	2.67369	1.25438	0.209704	NA	Transcription	DNA-directed RNA polymerase, sigma subunit (sigma70/sigma32)	rpoD; RNA polymerase primary sigma factor	Sigma-70, region 4
4854	1.60115	3.35382	2.67369	1.25438	0.209704	NA	Translation, ribosomal structure and biogenesis	Ribosomal protein S11	RP-S11, MRPS11, rpsK; small subunit ribosomal protein S11	Ribosomal protein S11
5566	1.60115	3.35382	2.67369	1.25438	0.209704	NA	Translation, ribosomal structure and biogenesis	Glutamyl- or glutaminyl-tRNA synthetase	QARS, glnS; glutaminyl-tRNA synthetase [EC:6.1.1.18]	tRNA synthetases class I (E and Q), anti-codon binding domain
4526	1.60115	3.35382	2.67369	1.25438	0.209704	NA	NA	NA	K07126; uncharacterized protein	Sel1 repeat
4114	2.44616	3.35382	2.62219	1.27901	0.200893	0.250786	NA	NA	NA	NA
4399	1.6856	3.35378	2.67161	1.25534	0.209354	NA	Carbohydrate transport and metabolism	Pentose-5-phosphate-3-epimerase	rpe, RPE; ribulose-phosphate 3-epimerase [EC:5.1.3.1]	Ribulose-phosphate 3 epimerase family
4423	1.6856	3.35378	2.67161	1.25534	0.209354	NA	Defense mechanisms!!!Amino acid transport and metabolismnergy production and conversionell wall/membrane/envelope biogenesis	Multidrug efflux pump subunit AcrA (membrane-fusion protein)	rtxD, fitB; membrane fusion protein, RTX toxin transport system	HlyD family secretion protein
4759	1.6856	3.35378	2.67161	1.25534	0.209354	NA	Function unknown!!!Amino acid transport and metabolismnergy production and conversionell wall/membrane/envelope biogenesis	Murein DD-endopeptidase MepM and murein hydrolase activator NlpD, contain LysM domain!!!Cell envelope opacity-associated protein A (function unknown)	mepM; murein DD-endopeptidase [EC:3.4.24.-]	LysM domain
4512	1.6856	3.35378	2.67161	1.25534	0.209354	NA	Inorganic ion transport and metabolism	Voltage-gated potassium channel Kch!!!Predicted Kef-type K+ transport protein, K+/H+ antiporter domain	NA	Sodium/hydrogen exchanger family
5525	1.6856	3.35378	2.67161	1.25534	0.209354	NA	Inorganic ion transport and metabolismost-translational modification, protein turnover, and chaperones	Periplasmic serine protease, ClpP class!!!Periplasmic serine protease, ClpP class	sppA; protease IV [EC:3.4.21.-]	Peptidase family S49
4499	1.77005	3.35372	2.66865	1.25671	0.208859	NA	Amino acid transport and metabolismnergy production and conversionell wall/membrane/envelope biogenesis	UDP-N-acetyl-D-mannosaminuronate dehydrogenase	wecC; UDP-N-acetyl-D-mannosaminuronic acid dehydrogenase [EC:1.1.1.336]	UDP-glucose/GDP-mannose dehydrogenase family, central domain
5356	1.77005	3.35372	2.66865	1.25671	0.208859	NA	Translation, ribosomal structure and biogenesis!!!Transcription	Ribosomal protein S1!!!Transcriptional accessory protein Tex/SPT6	RP-S1, rpsA; small subunit ribosomal protein S1	S1 RNA binding domain
5466	1.93896	3.35358	2.6612	1.26018	0.207605	0.255533	Lipid transport and metabolism!!!Function unknownecondary metabolites biosynthesis, transport, and catabolism	Acyl carrier protein	acpP; acyl carrier protein	Phosphopantetheine attachment site
5005	2.02341	3.35351	2.65747	1.26192	0.206979	0.255511	NA	NA	NA	NA
5183	1.079	3.35241	2.7929	1.20033	0.23001	NA	Nucleotide transport and metabolism	GMP synthase - Glutamine amidotransferase domain!!!GMP synthase, PP-ATPase domain/subunit	guaA, GMPS; GMP synthase (glutamine-hydrolysing) [EC:6.3.5.2]	Glutamine amidotransferase class-I
5561	1.16345	3.35238	2.77259	1.20912	0.226618	NA	Coenzyme transport and metabolism	6-pyruvoyl-tetrahydropterin synthase	queD, ptpS, PTS; 6-pyruvoyltetrahydropterin/6-carboxytetrahydropterin synthase [EC:4.2.3.12 4.1.2.50]	6-pyruvoyl tetrahydropterin synthase
4532	1.16345	3.35238	2.77259	1.20912	0.226618	NA	Function unknown	Uncharacterized conserved protein, contains Zn finger domain	NA	NA
4218	1.16345	3.35238	2.77259	1.20912	0.226618	NA	General function prediction only	Uncharacterized pyridoxal phosphate-containing protein, affects Ilv metabolism, UPF0001 family	yggS, PROSC; PLP dependent protein	Alanine racemase, N-terminal domain
4776	1.16345	3.35238	2.77259	1.20912	0.226618	NA	General function prediction onlyeplication, recombination and repair	Single-stranded DNA-binding protein	ssb; single-strand DNA-binding protein	Single-strand binding protein family
4669	1.16345	3.35238	2.77259	1.20912	0.226618	NA	Inorganic ion transport and metabolism	Fe2+ transport system protein B	feoB; ferrous iron transport protein B	Nucleoside recognition
5087	1.16345	3.35238	2.77259	1.20912	0.226618	NA	Inorganic ion transport and metabolism!!!Amino acid transport and metabolism	ABC-type dipeptide/oligopeptide/nickel transport system, permease component	oppB; oligopeptide transport system permease protein	Binding-protein-dependent transport system inner membrane component
4317	1.16345	3.35238	2.77259	1.20912	0.226618	NA	Nucleotide transport and metabolism	Adenylosuccinate lyase	purB, ADSL; adenylosuccinate lyase [EC:4.3.2.2]	Lyase
4160	1.16345	3.35238	2.77259	1.20912	0.226618	NA	Translation, ribosomal structure and biogenesis	Pseudouridylate synthase, 23S rRNA- or tRNA-specific	rluD; 23S rRNA pseudouridine1911/1915/1917 synthase [EC:5.4.99.23]	S4 domain
4239	1.2479	3.35236	2.75853	1.21527	0.224263	NA	Amino acid transport and metabolism	Glycine/serine hydroxymethyltransferase	glyA, SHMT; glycine hydroxymethyltransferase [EC:2.1.2.1]	Serine hydroxymethyltransferase
5093	1.2479	3.35236	2.75853	1.21527	0.224263	NA	Amino acid transport and metabolism	Tetrahydrodipicolinate N-succinyltransferase	dapD; 2,3,4,5-tetrahydropyridine-2,6-dicarboxylate N-succinyltransferase [EC:2.3.1.117]	Tetrahydrodipicolinate N-succinyltransferase N-terminal
5475	1.2479	3.35236	2.75853	1.21527	0.224263	NA	General function prediction onlyeplication, recombination and repair	Deoxyribodipyrimidine photolyase	phrB; deoxyribodipyrimidine photo-lyase [EC:4.1.99.3]	FAD binding domain of DNA photolyase
4052	1.2479	3.35236	2.75853	1.21527	0.224263	NA	Lipid transport and metabolism	1-deoxy-D-xylulose 5-phosphate reductoisomerase	dxr; 1-deoxy-D-xylulose-5-phosphate reductoisomerase [EC:1.1.1.267]	1-deoxy-D-xylulose 5-phosphate reductoisomerase
4958	1.33235	3.35235	2.74766	1.22007	0.222437	NA	Amino acid transport and metabolismnergy production and conversion	Na+-transporting NADH:ubiquinone oxidoreductase, subunit NqrD	nqrD; Na+-transporting NADH:ubiquinone oxidoreductase subunit D [EC:7.2.1.1]	Rnf-Nqr subunit, membrane protein
4893	1.33235	3.35235	2.74766	1.22007	0.222437	NA	Defense mechanisms!!!Amino acid transport and metabolismnergy production and conversionell wall/membrane/envelope biogenesis	Multidrug efflux pump subunit AcrA (membrane-fusion protein)	acrA, mexA, adeI, smeD, mtrC, cmeA; membrane fusion protein, multidrug efflux system	Barrel-sandwich domain of CusB or HlyD membrane-fusion
5373	1.33235	3.35235	2.74766	1.22007	0.222437	NA	Function unknown	SH3-like domain	ygiM; SH3 domain protein	NA
4986	1.33235	3.35235	2.74766	1.22007	0.222437	NA	General function prediction only	ABC-type uncharacterized transport system, periplasmic component	ABC.X4.S; putative ABC transport system substrate-binding protein	ABC transporter substrate binding protein
4308	1.33235	3.35235	2.74766	1.22007	0.222437	NA	Inorganic ion transport and metabolismost-translational modification, protein turnover, and chaperones	Regulator of protease activity HflC, stomatin/prohibitin superfamily	NA	SPFH domain / Band 7 family
5510	1.33235	3.35235	2.74766	1.22007	0.222437	NA	Lipid transport and metabolism	4-hydroxy-3-methylbut-2-en-1-yl diphosphate synthase IspG/GcpE	gcpE, ispG; (E)-4-hydroxy-3-methylbut-2-enyl-diphosphate synthase [EC:1.17.7.1 1.17.7.3]	GcpE protein
4067	1.33235	3.35235	2.74766	1.22007	0.222437	NA	Lipid transport and metabolismntracellular trafficking, secretion, and vesicular transport	Type III secretory pathway, component EscU	yscU, sctU, hrcU, ssaU; type III secretion protein U	FlhB HrpN YscU SpaS Family
4849	1.33235	3.35235	2.74766	1.22007	0.222437	NA	Nucleotide transport and metabolism	AICAR transformylase/IMP cyclohydrolase PurH	purH; phosphoribosylaminoimidazolecarboxamide formyltransferase / IMP cyclohydrolase [EC:2.1.2.3 3.5.4.10]	AICARFT/IMPCHase bienzyme
4329	1.33235	3.35235	2.74766	1.22007	0.222437	NA	Translation, ribosomal structure and biogenesis	tRNA nucleotidyltransferase/poly(A) polymerase	pcnB; poly(A) polymerase [EC:2.7.7.19]	Polymerase A arginine-rich C-terminus
5205	1.41681	3.35234	2.73839	1.2242	0.220877	NA	Function unknown	Uncharacterized membrane protein DedA, SNARE-associated domain	dedA; membrane-associated protein	SNARE associated Golgi protein
4652	1.41681	3.35234	2.73839	1.2242	0.220877	NA	Inorganic ion transport and metabolismost-translational modification, protein turnover, and chaperones	ATP-dependent protease HslVU (ClpYQ), ATPase subunit	hslU; ATP-dependent HslUV protease ATP-binding subunit HslU	ATPase family associated with various cellular activities (AAA)
4053	1.13793	3.35213	2.56936	1.30465	0.192011	NA	Carbohydrate transport and metabolism	Periplasmic beta-glucosidase and related glycosidases	nagZ; beta-N-acetylhexosaminidase [EC:3.2.1.52]	NA
4144	1.39128	3.35209	2.53545	1.32209	0.186138	NA	Carbohydrate transport and metabolism	Phosphomannomutase	glmM; phosphoglucosamine mutase [EC:5.4.2.10]	Phosphoglucomutase/phosphomannomutase, alpha/beta/alpha domain II
4560	1.47573	3.35208	2.52846	1.32574	0.184925	NA	Amino acid transport and metabolismnergy production and conversionell wall/membrane/envelope biogenesis	dTDP-glucose pyrophosphorylase	rfbA, rmlA, rffH; glucose-1-phosphate thymidylyltransferase [EC:2.7.7.24]	Nucleotidyl transferase
5250	1.25695	3.35192	2.37572	1.41091	0.158272	NA	Amino acid transport and metabolismnergy production and conversionell wall/membrane/envelope biogenesis	Membrane protein insertase Oxa1/YidC/SpoIIIJ, required for the localization of integral membrane proteins	yidC, spoIIIJ, OXA1, ccfA; YidC/Oxa1 family membrane protein insertase	YidC periplasmic domain
4477	1.66008	3.34958	2.4728	1.35457	0.175554	NA	Amino acid transport and metabolismnergy production and conversionell wall/membrane/envelope biogenesis	ABC-type transporter Mla maintaining outer membrane lipid asymmetry, lipoprotein component MlaA	mlaA, vacJ; phospholipid-binding lipoprotein MlaA	MlaA lipoprotein
4288	1.74453	3.34955	2.47141	1.35532	0.175317	NA	Amino acid transport and metabolismnergy production and conversionell wall/membrane/envelope biogenesis	Cell wall-associated hydrolase, NlpC family	NA	SH3 domain (SH3b1 type)
4351	1.74453	3.34955	2.47141	1.35532	0.175317	NA	NA	NA	NA	NA
5513	2.54435	3.34817	2.41217	1.38803	0.165127	0.219949	Nucleotide transport and metabolism	Nucleoside diphosphate kinase	ndk, NME; nucleoside-diphosphate kinase [EC:2.7.4.6]	Nucleoside diphosphate kinase
5159	1.99838	3.34668	2.43339	1.37531	0.169034	0.223145	Inorganic ion transport and metabolismost-translational modification, protein turnover, and chaperones	Chaperonin GroEL (HSP60 family)	groEL, HSPD1; chaperonin GroEL	TCP-1/cpn60 chaperonin family
5326	1.91393	3.34659	2.43124	1.37649	0.168669	NA	Inorganic ion transport and metabolism!!!Amino acid transport and metabolismnergy production and conversion	Inorganic pyrophosphatase	ppa; inorganic pyrophosphatase [EC:3.6.1.1]	Inorganic pyrophosphatase
5323	3.41763	3.34398	2.3709	1.41043	0.158414	0.214684	Amino acid transport and metabolismnergy production and conversion	FoF1-type ATP synthase, membrane subunit b or b'	ATPF0B, atpF; F-type H+-transporting ATPase subunit b	ATP synthase B/B' CF(0)
4277	2.3999	3.3405	1.99813	1.67181	0.0945611	0.158634	Lipid transport and metabolismntracellular trafficking, secretion, and vesicular transport	Signal peptidase I	lepB; signal peptidase I [EC:3.4.21.89]	Peptidase S24-like
4844	1.84006	3.33881	2.62878	1.2701	0.20405	NA	Mobilome: prophages, transposons	Predicted transposase YbfD/YdcC associated with H repeats	NA	NA
5024	1.4173	3.33577	2.68349	1.24307	0.213841	NA	Inorganic ion transport and metabolismost-translational modification, protein turnover, and chaperones	C-terminal processing protease CtpA/Prc, contains a PDZ domain	NA	Domain of unknown function (DUF4150)
4314	1.4173	3.33577	2.68349	1.24307	0.213841	NA	Nucleotide transport and metabolism	Xanthine/uracil/vitamin C permease, AzgA family	pbuG, azgA, ghxP, ghxQ, adeQ; adenine/guanine/hypoxanthine permease	Permease family
4523	1.50175	3.33574	2.67891	1.24518	0.213064	NA	Amino acid transport and metabolismnergy production and conversionell wall/membrane/envelope biogenesis	Outer membrane protein OmpA and related peptidoglycan-associated (lipo)proteins	pal; peptidoglycan-associated lipoprotein	OmpA family
4905	1.50175	3.33574	2.67891	1.24518	0.213064	NA	Function unknownignal transduction mechanisms!!!Transcription	(p)ppGpp synthase/hydrolase, HD superfamily	relA; GTP pyrophosphokinase [EC:2.7.6.5]	HD domain
5357	1.50175	3.33574	2.67891	1.24518	0.213064	NA	Nucleotide transport and metabolism	Cytidylate kinase	cmk; CMP/dCMP kinase [EC:2.7.4.25]	Cytidylate kinase
4151	1.50175	3.33574	2.67891	1.24518	0.213064	NA	Translation, ribosomal structure and biogenesis	tRNA A37 threonylcarbamoyltransferase TsaD	KAE1, tsaD, QRI7; N6-L-threonylcarbamoyladenine synthase [EC:2.3.1.234]	Glycoprotease family
5541	1.58621	3.33564	2.67617	1.24642	0.212608	NA	Amino acid transport and metabolism	ABC-type arginine/histidine transport system, permease component	artM; arginine transport system permease protein	Binding-protein-dependent transport system inner membrane component
4568	1.58621	3.33564	2.67617	1.24642	0.212608	NA	Amino acid transport and metabolismnergy production and conversionell wall/membrane/envelope biogenesis	dTDP-4-amino-4,6-dideoxygalactose transaminase	wecE, rffA; dTDP-4-amino-4,6-dideoxygalactose transaminase [EC:2.6.1.59]	DegT/DnrJ/EryC1/StrS aminotransferase family
5371	1.58621	3.33564	2.67617	1.24642	0.212608	NA	Amino acid transport and metabolismnergy production and conversionell wall/membrane/envelope biogenesis	Glycosyltransferase involved in cell wall bisynthesis	arnC, pmrF; undecaprenyl-phosphate 4-deoxy-4-formamido-L-arabinose transferase [EC:2.4.2.53]	Glycosyl transferase family 2
4646	1.58621	3.33564	2.67617	1.24642	0.212608	NA	Inorganic ion transport and metabolismost-translational modification, protein turnover, and chaperones	FKBP-type peptidyl-prolyl cis-trans isomerase	fkpA; FKBP-type peptidyl-prolyl cis-trans isomerase FkpA [EC:5.2.1.8]	FKBP-type peptidyl-prolyl cis-trans isomerase
5509	1.58621	3.33564	2.67617	1.24642	0.212608	NA	Translation, ribosomal structure and biogenesis	Histidyl-tRNA synthetase	HARS, hisS; histidyl-tRNA synthetase [EC:6.1.1.21]	Histidyl-tRNA synthetase
4562	1.67066	3.3356	2.67377	1.24752	0.212205	NA	Carbohydrate transport and metabolism!!!Amino acid transport and metabolismnergy production and conversionell wall/membrane/envelope biogenesis	ABC-type polysaccharide/polyol phosphate export permease	ABC-2.LPSE.P; lipopolysaccharide transport system permease protein	ABC-2 type transporter
4223	1.67066	3.3356	2.67377	1.24752	0.212205	NA	Inorganic ion transport and metabolismost-translational modification, protein turnover, and chaperones	ATP-dependent Zn proteases	ftsH, hflB; cell division protease FtsH [EC:3.4.24.-]	ATPase family associated with various cellular activities (AAA)
5335	1.67066	3.3356	2.67377	1.24752	0.212205	NA	Mobilome: prophages, transposons!!!Function unknown	Prophage maintenance system killer protein!!!Uncharacterized conserved protein	NA	NA
4441	1.67066	3.3356	2.67377	1.24752	0.212205	NA	Translation, ribosomal structure and biogenesis	Tyrosyl-tRNA synthetase	YARS, tyrS; tyrosyl-tRNA synthetase [EC:6.1.1.1]	tRNA synthetases class I (W and Y)
4580	1.75511	3.33554	2.67055	1.24901	0.211661	NA	Function unknown	Uncharacterized conserved protein Smg, DUF494 family	smg; Smg protein	Protein of unknown function (DUF494)
4693	1.75511	3.33554	2.67055	1.24901	0.211661	NA	General function prediction onlyeplication, recombination and repair	Predicted transposase YdaD	NA	PD-(D/E)XK nuclease family transposase
5455	1.56068	3.33168	2.47561	1.3458	0.178367	NA	Coenzyme transport and metabolism	GTP cyclohydrolase II	ribA, RIB1; GTP cyclohydrolase II [EC:3.5.4.25]	GTP cyclohydrolase II
4992	1.56068	3.33168	2.47561	1.3458	0.178367	NA	Inorganic ion transport and metabolism	Trk-type K+ transport system, membrane component	trkH, trkG, ktrB; trk system potassium uptake protein	Cation transport protein
4119	1.95859	3.33155	2.4697	1.34897	0.177347	0.230464	NA	NA	NA	Haemolysin expression modulating protein
5418	1.98294	3.33148	2.46658	1.35065	0.176809	0.230214	NA	NA	NA	Ankyrin repeats (3 copies)
5281	1.52089	3.3295	2.52902	1.31652	0.188001	NA	NA	NA	NA	NA
5078	1.46079	3.3295	2.53092	1.31553	0.188331	NA	Amino acid transport and metabolismnergy production and conversion	Alcohol dehydrogenase, class IV	yiaY; alcohol dehydrogenase [EC:1.1.1.1]	Iron-containing alcohol dehydrogenase
4537	1.37634	3.32949	2.5383	1.3117	0.189621	NA	Amino acid transport and metabolismnergy production and conversionell cycle control, cell division, chromosome partitioning	Septum formation inhibitor-activating ATPase MinD	minD; septum site-determining protein MinD	CobQ/CobB/MinD/ParA nucleotide binding domain
5314	1.37634	3.32949	2.5383	1.3117	0.189621	NA	Translation, ribosomal structure and biogenesis	tRNA-binding EMAP/Myf domain!!!Methionyl-tRNA synthetase	MARS, metG; methionyl-tRNA synthetase [EC:6.1.1.10]	tRNA synthetases class I (M)
4981	1.40186	3.32933	2.74164	1.21436	0.224611	NA	Coenzyme transport and metabolism	Phosphopantothenoylcysteine synthetase/decarboxylase	coaBC, dfp; phosphopantothenoylcysteine decarboxylase / phosphopantothenate---cysteine ligase [EC:4.1.1.36 6.3.2.5]	Flavoprotein
5259	1.40186	3.32933	2.74164	1.21436	0.224611	NA	Function unknownecondary metabolites biosynthesis, transport, and catabolism	Catechol 2,3-dioxygenase or other lactoylglutathione lyase family enzyme	NA	Glyoxalase/Bleomycin resistance protein/Dioxygenase superfamily
5134	1.40186	3.32933	2.74164	1.21436	0.224611	NA	Lipid transport and metabolismntracellular trafficking, secretion, and vesicular transport	Signal recognition particle GTPase	SRP54, ffh; signal recognition particle subunit SRP54 [EC:3.6.5.4]	Signal peptide binding domain
5320	1.31741	3.32933	2.75141	1.21004	0.226263	NA	Amino acid transport and metabolismnergy production and conversion	FoF1-type ATP synthase, gamma subunit	ATPF1G, atpG; F-type H+-transporting ATPase subunit gamma	ATP synthase
5344	1.31741	3.32933	2.75141	1.21004	0.226263	NA	Transcription	DNA-directed RNA polymerase, sigma subunit (sigma70/sigma32)	rpoH; RNA polymerase sigma-32 factor	Sigma-70 region 2
4397	1.31741	3.32933	2.75141	1.21004	0.226263	NA	Translation, ribosomal structure and biogenesis	Elongation factor P--beta-lysine ligase (EF-P beta-lysylation pathway)	epmA, poxA; elongation factor P--(R)-beta-lysine ligase [EC:6.3.1.-]	tRNA synthetases class II (D, K and N)
5000	1.31741	3.32933	2.75141	1.21004	0.226263	NA	Translation, ribosomal structure and biogenesis	Methylase of polypeptide chain release factors	prmB; ribosomal protein L3 glutamine methyltransferase [EC:2.1.1.298]	Methyltransferase small domain
4435	1.23296	3.32932	2.76203	1.20539	0.228052	NA	Amino acid transport and metabolismnergy production and conversion	Na+-translocating ferredoxin:NAD+ oxidoreductase RNF, RnfB subunit	rnfB; Na+-translocating ferredoxin:NAD+ oxidoreductase subunit B [EC:7.2.1.2]	4Fe-4S dicluster domain
5270	1.23296	3.32932	2.76203	1.20539	0.228052	NA	Amino acid transport and metabolismnergy production and conversion	Succinyl-CoA synthetase, beta subunit	sucC; succinyl-CoA synthetase beta subunit [EC:6.2.1.5]	ATP-grasp domain
5040	1.23296	3.32932	2.76203	1.20539	0.228052	NA	Amino acid transport and metabolismnergy production and conversionell motility	Glycosyltransferase, catalytic subunit of cellulose synthase and poly-beta-1,6-N-acetylglucosamine synthase	NA	Glycosyl transferase family 2
4506	1.23296	3.32932	2.76203	1.20539	0.228052	NA	Amino acid transport and metabolismnergy production and conversionell wall/membrane/envelope biogenesis	Apolipoprotein N-acyltransferase	lnt; apolipoprotein N-acyltransferase [EC:2.3.1.269]	Carbon-nitrogen hydrolase
5279	1.23296	3.32932	2.76203	1.20539	0.228052	NA	Amino acid transport and metabolismnergy production and conversionell wall/membrane/envelope biogenesis	N-acetylmuramoyl-L-alanine amidase!!!LysM repeat!!!LysM repeat	amiABC; N-acetylmuramoyl-L-alanine amidase [EC:3.5.1.28]	N-acetylmuramoyl-L-alanine amidase
4961	1.23296	3.32932	2.76203	1.20539	0.228052	NA	Coenzyme transport and metabolism	Thiamine biosynthesis lipoprotein ApbE	apbE; FAD:protein FMN transferase [EC:2.7.1.180]	ApbE family
4781	1.23296	3.32932	2.76203	1.20539	0.228052	NA	Defense mechanisms	Multidrug resistance efflux pump	emrA; membrane fusion protein, multidrug efflux system	Barrel-sandwich domain of CusB or HlyD membrane-fusion
5304	1.23296	3.32932	2.76203	1.20539	0.228052	NA	Function unknownignal transduction mechanisms!!!Transcription	DNA-binding response regulator, NarL/FixJ family, contains REC and HTH domains	ssrB; two-component system, LuxR family, secretion system response regulator SsrB	Bacterial regulatory proteins, luxR family
4319	1.23296	3.32932	2.76203	1.20539	0.228052	NA	General function prediction onlyeplication, recombination and repair	Single-stranded DNA-specific exonuclease, DHH superfamily, may be involved in archaeal DNA replication intiation	recJ; single-stranded-DNA-specific exonuclease [EC:3.1.-.-]	RecJ OB domain
4521	1.23296	3.32932	2.76203	1.20539	0.228052	NA	General function prediction onlyeplication, recombination and repair	Replication-associated recombination protein RarA (DNA-dependent ATPase)	ycaJ; putative ATPase	AAA C-terminal domain
4752	1.23296	3.32932	2.76203	1.20539	0.228052	NA	Nucleotide transport and metabolism	Glutamine phosphoribosylpyrophosphate amidotransferase	purF, PPAT; amidophosphoribosyltransferase [EC:2.4.2.14]	Glutamine amidotransferase domain
5184	1.14851	3.32932	2.77767	1.1986	0.230684	NA	Nucleotide transport and metabolism!!!Function unknownignal transduction mechanisms!!!General function prediction only	IMP dehydrogenase/GMP reductase!!!CBS domain!!!NAD(P)H-dependent flavin oxidoreductase YrpB, nitropropane dioxygenase family	IMPDH, guaB; IMP dehydrogenase [EC:1.1.1.205]	CBS domain
5254	1.14851	3.32932	2.77767	1.1986	0.230684	NA	NA	NA	NA	NA
5468	1.06406	3.32931	2.79889	1.18951	0.234239	NA	Lipid transport and metabolism	Malonyl CoA-acyl carrier protein transacylase	fabD, MCAT, MCT1; [acyl-carrier-protein] S-malonyltransferase [EC:2.3.1.39]	Acyl transferase domain
4074	1.58513	3.31979	2.40958	1.37775	0.168282	NA	Translation, ribosomal structure and biogenesis	Translation elongation factor EF-Tu, a GTPase	tuf, TUFM; elongation factor Tu	Elongation factor Tu GTP binding domain
4764	1.48681	3.31743	2.68638	1.2349	0.216866	NA	Amino acid transport and metabolism	ABC-type oligopeptide transport system, periplasmic component	oppA, mppA; oligopeptide transport system substrate-binding protein	Bacterial extracellular solute-binding proteins, family 5 Middle
5533	1.57126	3.31733	2.68322	1.23632	0.216339	NA	General function prediction only	PhoPQ-activated pathogenicity-related protein	NA	PhoPQ-activated pathogenicity-related protein
5145	1.65571	3.31728	2.68046	1.23758	0.215873	NA	Amino acid transport and metabolism	ABC-type oligopeptide transport system, periplasmic component	oppA, mppA; oligopeptide transport system substrate-binding protein	NA
5386	1.65571	3.31728	2.68046	1.23758	0.215873	NA	Amino acid transport and metabolismnergy production and conversionell cycle control, cell division, chromosome partitioning	Cell division protein ZapA, inhibits GTPase activity of FtsZ	zapA; cell division protein ZapA	Cell division protein ZapA
5086	1.54574	3.31366	2.48258	1.33477	0.181953	NA	Amino acid transport and metabolism	ABC-type oligopeptide transport system, periplasmic component	oppA, mppA; oligopeptide transport system substrate-binding protein	Bacterial extracellular solute-binding proteins, family 5 Middle
4386	1.30247	3.30596	2.7634	1.19634	0.231564	NA	Amino acid transport and metabolismnergy production and conversionell wall/membrane/envelope biogenesis	Lipid A disaccharide synthetase	lpxB; lipid-A-disaccharide synthase [EC:2.4.1.182]	Lipid-A-disaccharide synthetase
5301	1.13356	3.3059	2.79121	1.1844	0.236256	NA	Translation, ribosomal structure and biogenesis	16S rRNA C1402 N4-methylase RsmH	mraW, rsmH; 16S rRNA (cytosine1402-N4)-methyltransferase [EC:2.1.1.199]	MraW methylase family
4475	1.37197	3.28222	2.78047	1.18045	0.23782	NA	NA	NA	NA	NA
5498	1.62582	3.28037	2.72139	1.2054	0.228048	NA	Mobilome: prophages, transposons	Transposase	NA	NA
4947	2.26295	3.26796	2.60963	1.25227	0.210472	0.258379	General function prediction onlyeplication, recombination and repair	Site-specific recombinase XerD	fimB; type 1 fimbriae regulatory protein FimB	Phage integrase family
4407	1.35609	3.25872	2.53165	1.2872	0.198026	NA	Amino acid transport and metabolismxtracellular structures!!!Amino acid transport and metabolismnergy production and conversionell motility	Tfp pilus assembly protein, ATPase PilM	hofM; pilus assembly protein HofM	Type IV pilus assembly protein PilM;
4112	2.29752	3.25827	2.42302	1.34471	0.178717	0.23154	Coenzyme transport and metabolism	Adenosylmethionine-8-amino-7-oxononanoate aminotransferase	bioA; adenosylmethionine---8-amino-7-oxononanoate aminotransferase [EC:2.6.1.62]	Aminotransferase class-III
4099	1.85514	3.25811	2.64897	1.22995	0.218714	NA	Mobilome: prophages, transposons	Transposase and inactivated derivatives, IS5 family	NA	Transposase DDE domain
5049	1.93959	3.25809	2.64846	1.23018	0.218628	0.264739	Amino acid transport and metabolismnergy production and conversionell wall/membrane/envelope biogenesis	N-acetyl-anhydromuramyl-L-alanine amidase AmpD	E3.5.1.28D, amiD; N-acetylmuramoyl-L-alanine amidase [EC:3.5.1.28]	N-acetylmuramoyl-L-alanine amidase
5420	2.02404	3.25805	2.64726	1.23073	0.218426	0.264739	Transcription	DNA-binding transcriptional regulator, Lrp family	lrp; Lrp/AsnC family transcriptional regulator, leucine-responsive regulatory protein	Lrp/AsnC ligand binding domain
5503	2.04416	3.25512	1.97922	1.64464	0.100043	0.16595	NA	NA	K07126; uncharacterized protein	Sel1 repeat
4520	2.10813	3.25382	2.46226	1.32148	0.186342	0.237217	NA	NA	NA	NA
5452	1.6171	3.25222	2.52874	1.28611	0.198406	NA	NA	NA	NA	Toxin co-regulated pilus biosynthesis protein Q
4189	3.60484	3.25214	1.85095	1.75701	0.0789161	0.138493	Inorganic ion transport and metabolismost-translational modification, protein turnover, and chaperones	Protein-disulfide isomerase	dsbC; thiol:disulfide interchange protein DsbC [EC:5.3.4.1]	Thioredoxin-like domain
5530	1.84019	3.24172	2.64549	1.22537	0.220434	NA	General function prediction onlyeplication, recombination and repair	Bacterial nucleoid DNA-binding protein	hupA; DNA-binding protein HU-alpha	Bacterial DNA-binding protein
5424	1.84019	3.24172	2.64549	1.22537	0.220434	NA	NA	NA	NA	NA
4410	1.75574	3.24169	2.64476	1.22571	0.22031	NA	Coenzyme transport and metabolism	4-hydroxybenzoate polyprenyltransferase	ubiA; 4-hydroxybenzoate polyprenyltransferase [EC:2.5.1.39]	UbiA prenyltransferase family
4070	1.75574	3.24169	2.64476	1.22571	0.22031	NA	NA	NA	NA	NA
4116	7.58821	3.22916	2.39754	1.34686	0.178025	0.23112	NA	NA	NA	NA
4884	3.45126	3.22718	2.38439	1.35346	0.17591	0.229717	NA	NA	NA	NA
4445	3.4931	3.227	2.36413	1.36499	0.172257	0.225833	NA	NA	NA	NA
5252	1.82525	3.22528	2.64554	1.21914	0.222791	NA	NA	NA	NA	Protein of unknown function (DUF2523)
4720	1.57189	3.22527	2.64506	1.21936	0.222709	NA	Translation, ribosomal structure and biogenesis	Prolyl-tRNA synthetase	PARS, proS; prolyl-tRNA synthetase [EC:6.1.1.15]	tRNA synthetase class II core domain (G, H, P, S and T)
5347	1.7408	3.22526	2.64503	1.21937	0.222705	NA	Inorganic ion transport and metabolism!!!Amino acid transport and metabolism	ABC-type dipeptide/oligopeptide/nickel transport system, ATPase component	oppD; oligopeptide transport system ATP-binding protein	Oligopeptide/dipeptide transporter, C-terminal region
4155	1.65635	3.22525	2.64453	1.21959	0.22262	NA	Lipid transport and metabolism	Phosphatidylserine synthase	CHO1, pssA; CDP-diacylglycerol---serine O-phosphatidyltransferase [EC:2.7.8.8]	CDP-alcohol phosphatidyltransferase
5164	1.65635	3.22525	2.64453	1.21959	0.22262	NA	NA	NA	NA	NA
4327	1.9097	3.22525	2.64453	1.21959	0.22262	NA	Defense mechanisms	ABC-type multidrug transport system, permease component	ABC-2.P; ABC-2 type transport system permease protein	ABC-2 type transporter
4852	1.99415	3.22519	2.64279	1.22037	0.222323	0.268238	Transcription	DNA-directed RNA polymerase, alpha subunit/40 kD subunit	rpoA; DNA-directed RNA polymerase subunit alpha [EC:2.7.7.6]	RNA polymerase Rpb3/RpoA insert domain
5151	1.54637	3.21806	2.45074	1.3131	0.18915	NA	Translation, ribosomal structure and biogenesis	Histidyl-tRNA synthetase	HARS, hisS; histidyl-tRNA synthetase [EC:6.1.1.21]	Histidyl-tRNA synthetase
4619	2.91737	3.21722	1.66776	1.92907	0.0537221	0.100081	Translation, ribosomal structure and biogenesis	Arginyl-tRNA synthetase	RARS, argS; arginyl-tRNA synthetase [EC:6.1.1.19]	DALR anticodon binding domain
4377	1.24853	3.21719	2.73682	1.17552	0.239786	NA	Inorganic ion transport and metabolismost-translational modification, protein turnover, and chaperones	Molecular chaperone GrpE (heat shock protein)	GRPE; molecular chaperone GrpE	GrpE
4181	1.50189	3.21669	2.71195	1.18612	0.235575	NA	Amino acid transport and metabolism	Na+/alanine symporter	TC.AGCS; alanine or glycine:cation symporter, AGCS family	Sodium:alanine symporter family
5491	2.30682	3.21617	2.01655	1.59489	0.110737	0.175388	Nucleotide transport and metabolism	Deoxycytidine triphosphate deaminase	dcd; dCTP deaminase [EC:3.5.4.13]	dUTPase
4444	2.11643	3.21466	1.9922	1.61363	0.106609	0.171916	Amino acid transport and metabolismnergy production and conversionell wall/membrane/envelope biogenesis!!!General function prediction only	LysM repeat!!!Uncharacterized conserved protein YjdB, contains Ig-like domain!!!Uncharacterized conserved protein YjdB, contains Ig-like domain	yeeJ; adhesin/invasin	Inverse autotransporter, beta-domain
5141	2.25655	3.21033	2.2794	1.40841	0.15901	0.214809	Amino acid transport and metabolismnergy production and conversionell wall/membrane/envelope biogenesis	O-antigen ligase	waaL, rfaL; O-antigen ligase [EC:2.4.1.-]	O-Antigen ligase
4212	1.6414	3.20878	2.6486	1.2115	0.225703	NA	Amino acid transport and metabolismnergy production and conversionell wall/membrane/envelope biogenesis	Outer membrane lipoprotein LolB, involved in outer membrane biogenesis	lolB; outer membrane lipoprotein LolB	Outer membrane lipoprotein LolB
5060	1.47688	3.20638	2.17275	1.47572	0.140018	NA	Amino acid transport and metabolism	Leucyl aminopeptidase	pepB; PepB aminopeptidase [EC:3.4.11.23]	Peptidase
5126	1.9302	3.19782	2.28887	1.39712	0.162378	NA	Amino acid transport and metabolismnergy production and conversionell wall/membrane/envelope biogenesis	Glucosamine 6-phosphate synthetase, contains amidotransferase and phosphosugar isomerase domains	glmS, GFPT; glutamine---fructose-6-phosphate transaminase (isomerizing) [EC:2.6.1.16]	SIS domain
4515	4.30928	3.19717	2.14543	1.49022	0.136165	0.195866	NA	NA	NA	NA
5293	1.23359	3.19704	2.73082	1.17072	0.24171	NA	Amino acid transport and metabolismnergy production and conversionell wall/membrane/envelope biogenesis	UDP-N-acetylglucosamine:LPS N-acetylglucosamine transferase	murG; UDP-N-acetylglucosamine--N-acetylmuramyl-(pentapeptide) pyrophosphoryl-undecaprenol N-acetylglucosamine transferase [EC:2.4.1.227]	Glycosyltransferase family 28 C-terminal domain
4518	1.31804	3.19681	2.71842	1.17598	0.239602	NA	Lipid transport and metabolismntracellular trafficking, secretion, and vesicular transport	Large exoprotein involved in heme utilization or adhesion!!!Large exoprotein involved in heme utilization or adhesion	NA	NA
4301	1.40249	3.19666	2.71057	1.17933	0.238266	NA	Amino acid transport and metabolismnergy production and conversionell cycle control, cell division, chromosome partitioning	Bacterial cell division protein FtsW, lipid II flippase	rodA, mrdB; rod shape determining protein RodA	Cell cycle protein
4705	1.40249	3.19666	2.71057	1.17933	0.238266	NA	Amino acid transport and metabolismnergy production and conversionell cycle control, cell division, chromosome partitioning	Cell shape-determining protein MreC	mreC; rod shape-determining protein MreC	rod shape-determining protein MreC
4801	1.40249	3.19666	2.71057	1.17933	0.238266	NA	Amino acid transport and metabolismnergy production and conversionell wall/membrane/envelope biogenesis!!!General function prediction only	LysM repeat!!!Uncharacterized conserved protein YjdB, contains Ig-like domain!!!Uncharacterized conserved protein YjdB, contains Ig-like domain	yeeJ; adhesin/invasin	Inverse autotransporter, beta-domain
4268	1.40249	3.19666	2.71057	1.17933	0.238266	NA	General function prediction onlyeplication, recombination and repair	Holliday junction resolvasome RuvABC DNA-binding subunit	ruvA; holliday junction DNA helicase RuvA [EC:3.6.4.12]	Helix-hairpin-helix domain
5216	1.40249	3.19666	2.71057	1.17933	0.238266	NA	Inorganic ion transport and metabolism	Superoxide dismutase	SOD2; superoxide dismutase, Fe-Mn family [EC:1.15.1.1]	Iron/manganese superoxide dismutases, C-terminal domain
4403	1.40249	3.19666	2.71057	1.17933	0.238266	NA	Lipid transport and metabolismntracellular trafficking, secretion, and vesicular transport	Type II secretory pathway, component HofQ	hofQ; protein transport protein HofQ	Bacterial type II/III secretion system short domain
4793	1.40249	3.19666	2.71057	1.17933	0.238266	NA	Translation, ribosomal structure and biogenesis	Polyribonucleotide nucleotidyltransferase (polynucleotide phosphorylase)	pnp, PNPT1; polyribonucleotide nucleotidyltransferase [EC:2.7.7.8]	3' exoribonuclease family, domain 1
4120	1.48694	3.19656	2.70501	1.18172	0.237317	NA	Amino acid transport and metabolism	Amino acid permease	lysP; lysine-specific permease	Amino acid permease
4917	1.5714	3.19647	2.70021	1.18378	0.236499	NA	Mobilome: prophages, transposons	Phage-related tail fibre protein	NA	Phage tail-collar fibre protein
4904	1.5714	3.19647	2.70021	1.18378	0.236499	NA	Nucleotide transport and metabolism	CTP synthase (UTP-ammonia lyase)	pyrG, CTPS; CTP synthase [EC:6.3.4.2]	CTP synthase N-terminus
4178	1.65585	3.19637	2.69491	1.18608	0.235592	NA	Inorganic ion transport and metabolismost-translational modification, protein turnover, and chaperones	DnaJ-class molecular chaperone with C-terminal Zn finger domain	dnaJ; molecular chaperone DnaJ	DnaJ domain
4292	1.7403	3.19626	2.68947	1.18844	0.234661	NA	Coenzyme transport and metabolism	Dephospho-CoA kinase	coaE; dephospho-CoA kinase [EC:2.7.1.24]	Dephospho-CoA kinase
5396	2.17757	3.19614	1.89546	1.68621	0.0917557	0.155891	General function prediction onlyeplication, recombination and repair	Endonuclease I	endA; deoxyribonuclease I [EC:3.1.21.1]	Endonuclease I
4448	3.37099	3.19471	2.24152	1.42524	0.154087	0.210338	Function unknownignal transduction mechanisms	Ankyrin repeat!!!Ankyrin repeat	NA	Ankyrin repeats (many copies)
5499	1.37697	3.19251	2.50899	1.27243	0.20322	NA	Lipid transport and metabolism	4-diphosphocytidyl-2C-methyl-D-erythritol kinase	ispE; 4-diphosphocytidyl-2-C-methyl-D-erythritol kinase [EC:2.7.1.148]	GHMP kinases C terminal
5088	1.63032	3.19221	2.49595	1.27896	0.200912	NA	Inorganic ion transport and metabolism!!!Amino acid transport and metabolism	ABC-type dipeptide/oligopeptide/nickel transport system, permease component	oppC; oligopeptide transport system permease protein	Binding-protein-dependent transport system inner membrane component
4142	1.97763	3.18977	2.46289	1.29513	0.195274	0.245382	Translation, ribosomal structure and biogenesis	Ribosome maturation factor RimP	rimP; ribosome maturation factor RimP	RimP N-terminal domain
4900	2.56131	3.18968	1.85501	1.7195	0.0855242	0.147946	Transcription	Transcription termination factor Rho	rho; transcription termination factor Rho	Rho termination factor, RNA-binding domain
5289	2.33532	3.18422	1.97929	1.60877	0.107668	0.172787	Amino acid transport and metabolismnergy production and conversionell cycle control, cell division, chromosome partitioning	Cell division GTPase FtsZ	ftsZ; cell division protein FtsZ	FtsZ family, C-terminal domain
5101	1.38755	3.17642	2.71115	1.17162	0.241351	NA	Amino acid transport and metabolismnergy production and conversion	2-oxoglutarate dehydrogenase complex, dehydrogenase (E1) component, and related enzymes	OGDH, sucA; 2-oxoglutarate dehydrogenase E1 component [EC:1.2.4.2]	2-oxoglutarate dehydrogenase N-terminus
4995	1.38755	3.17642	2.71115	1.17162	0.241351	NA	Amino acid transport and metabolismnergy production and conversionell wall/membrane/envelope biogenesis	Glutamate racemase	murI; glutamate racemase [EC:5.1.1.3]	Asp/Glu/Hydantoin racemase
4298	1.38755	3.17642	2.71115	1.17162	0.241351	NA	General function prediction onlyeplication, recombination and repair	DNA polymerase III, delta subunit	holA; DNA polymerase III subunit delta [EC:2.7.7.7]	DNA polymerase III, delta subunit
5540	1.38755	3.17642	2.71115	1.17162	0.241351	NA	General function prediction onlyeplication, recombination and repair	Superfamily II DNA helicase RecQ	recQ; ATP-dependent DNA helicase RecQ [EC:3.6.4.12]	RecQ zinc-binding
5015	1.38755	3.17642	2.71115	1.17162	0.241351	NA	NA	NA	K07483; transposase	NA
4976	1.472	3.17633	2.70501	1.17424	0.240299	NA	Coenzyme transport and metabolism	Nicotinate-nucleotide pyrophosphorylase	nadC, QPRT; nicotinate-nucleotide pyrophosphorylase (carboxylating) [EC:2.4.2.19]	Quinolinate phosphoribosyl transferase, N-terminal domain
4383	1.472	3.17633	2.70501	1.17424	0.240299	NA	Lipid transport and metabolism	Acetyl-CoA carboxylase alpha subunit	accA; acetyl-CoA carboxylase carboxyl transferase subunit alpha [EC:6.4.1.2 2.1.3.15]	Acetyl co-enzyme A carboxylase carboxyltransferase alpha subunit
4814	1.472	3.17633	2.70501	1.17424	0.240299	NA	Lipid transport and metabolismntracellular trafficking, secretion, and vesicular transport	Type III secretory pathway, lipoprotein EscJ	yscJ, sctJ, hrcJ, ssaJ; type III secretion protein J	Secretory protein of YscJ/FliF family
5113	1.472	3.17633	2.70501	1.17424	0.240299	NA	Lipid transport and metabolismntracellular trafficking, secretion, and vesicular transport	Preprotein translocase subunit SecF	secF; preprotein translocase subunit SecF	SecD/SecF GG Motif
5138	1.472	3.17633	2.70501	1.17424	0.240299	NA	Translation, ribosomal structure and biogenesis	Alanyl-tRNA synthetase	AARS, alaS; alanyl-tRNA synthetase [EC:6.1.1.7]	Threonyl and Alanyl tRNA synthetase second additional domain
4915	1.55645	3.17624	2.7	1.17638	0.239442	NA	Mobilome: prophages, transposons	Phage tail tube protein FII	K06908; uncharacterized protein	Phage tail tube protein FII
4891	1.6409	3.17614	2.69439	1.1788	0.238478	NA	Amino acid transport and metabolismnergy production and conversionell wall/membrane/envelope biogenesis!!!General function prediction onlyeplication, recombination and repair	DNA repair exonuclease SbcCD ATPase subunit!!!Small-conductance mechanosensitive channel	mscM, bspA; miniconductance mechanosensitive channel	Mechanosensitive ion channel
5133	1.72536	3.17604	2.68868	1.18126	0.237498	NA	NA	NA	NA	NA
5225	5.30397	3.17508	2.19568	1.44606	0.148162	0.207985	Mobilome: prophages, transposons	Transposase and inactivated derivatives, IS30 family	K07482; transposase, IS30 family	Integrase core domain
4449	4.47323	3.17449	2.09129	1.51795	0.129026	0.191807	Function unknownignal transduction mechanisms	Ankyrin repeat!!!Ankyrin repeat!!!Ankyrin repeat!!!Predicted NTPase, NACHT family domain	NA	NACHT domain
4260	1.14864	3.17258	2.82837	1.1217	0.26199	NA	Amino acid transport and metabolismnergy production and conversionell wall/membrane/envelope biogenesis	Membrane protein involved in colicin uptake	tolA; colicin import membrane protein	TolA C-terminal
5342	1.402	3.17244	2.78717	1.13823	0.255024	NA	Translation, ribosomal structure and biogenesis	16S rRNA G966 N2-methylase RsmD	rsmD; 16S rRNA (guanine966-N2)-methyltransferase [EC:2.1.1.171]	Conserved hypothetical protein 95
4490	1.53093	3.17236	2.49882	1.26954	0.204247	NA	Amino acid transport and metabolismnergy production and conversionell wall/membrane/envelope biogenesis	Outer membrane lipoprotein LpoA, binds and activates PBP1a	K07121; uncharacterized protein	LppC putative lipoprotein
4819	1.53093	3.17236	2.49882	1.26954	0.204247	NA	General function prediction onlyeplication, recombination and repair	Recombinational DNA repair ATPase RecF	recF; DNA replication and repair protein RecF	RecF/RecN/SMC N terminal domain
4217	1.03866	3.1719	2.64283	1.20019	0.230064	NA	Amino acid transport and metabolism	Pyrroline-5-carboxylate reductase	proC; pyrroline-5-carboxylate reductase [EC:1.5.1.2]	NADP oxidoreductase coenzyme F420-dependent
4125	5.8367	3.17131	2.22976	1.42227	0.154948	0.210818	Function unknownignal transduction mechanisms	Ankyrin repeat!!!Ankyrin repeat	NA	Ankyrin repeats (3 copies)
4729	3.63137	3.16915	2.55848	1.23868	0.215462	0.262817	Function unknown	Virulence-associated protein VagC (function unknown)	mvpT, vapB; antitoxin VapB	Antidote-toxin recognition MazE, bacterial antitoxin
4273	1.98776	3.16789	2.30837	1.37235	0.169955	0.224139	NA	NA	NA	NA
4084	2.99937	3.16625	1.74418	1.81532	0.0694747	0.12455	NA	NA	NA	PilS N terminal
5333	1.91033	3.16594	2.6212	1.20782	0.227116	NA	Lipid transport and metabolism	3-hydroxymyristoyl/3-hydroxydecanoyl-(acyl carrier protein) dehydratase	fabA; 3-hydroxyacyl-[acyl-carrier protein] dehydratase / trans-2-decenoyl-[acyl-carrier protein] isomerase [EC:4.2.1.59 5.3.3.14]	FabA-like domain
5515	2.26137	3.16581	2.43164	1.30193	0.192942	0.24351	Translation, ribosomal structure and biogenesis	Ribosomal protein L25 (general stress protein Ctc)	RP-L25, rplY; large subunit ribosomal protein L25	Ribosomal L25p family
4966	1.65698	3.1657	2.61597	1.21014	0.226225	NA	Function unknown	Uncharacterized conserved protein HemY, contains two TPR repeats	hemY; HemY protein	HemY protein N-terminus
5082	2.0784	3.15753	2.24634	1.40563	0.159833	0.215382	General function prediction onlyeplication, recombination and repair	DNA polymerase III, epsilon subunit or related 3'-5' exonuclease	dnaQ; DNA polymerase III subunit epsilon [EC:2.7.7.7]	Exonuclease
4219	1.2037	3.15643	2.74148	1.15136	0.249584	NA	Transcription	RNase H-fold protein, predicted Holliday junction resolvase in Firmicutes and mycoplasms, involved in anti-termination at Rho-dependent terminators	ruvX; putative holliday junction resolvase [EC:3.1.-.-]	Holliday junction resolvase
4059	1.28815	3.15619	2.72636	1.15766	0.247004	NA	Lipid transport and metabolismntracellular trafficking, secretion, and vesicular transport!!!Amino acid transport and metabolismnergy production and conversionell motility	Flagellar biosynthesis/type III secretory pathway ATPase	yscN, sctN, hrcN, ssaN; ATP synthase in type III secretion protein N [EC:7.4.2.8]	T3SS EscN ATPase C-terminal domain
4300	1.3726	3.15604	2.71744	1.1614	0.245478	NA	Amino acid transport and metabolismnergy production and conversionell wall/membrane/envelope biogenesis!!!Amino acid transport and metabolismnergy production and conversionell cycle control, cell division, chromosome partitioning	Cell division protein FtsI/penicillin-binding protein 2	mrdA; penicillin-binding protein 2 [EC:3.4.16.4]	Penicillin binding protein transpeptidase domain
4536	1.45706	3.15594	2.71081	1.16421	0.24434	NA	Amino acid transport and metabolismnergy production and conversionell cycle control, cell division, chromosome partitioning	Septum formation inhibitor MinC	minC; septum site-determining protein MinC	Septum formation inhibitor MinC, N-terminal domain
4337	1.71041	3.15566	2.69339	1.17163	0.241345	NA	NA	NA	NA	NA
4803	1.04889	3.15114	2.63662	1.19515	0.23203	NA	Coenzyme transport and metabolism	Protoheme ferro-lyase (ferrochelatase)	hemH, FECH; protoporphyrin/coproporphyrin ferrochelatase [EC:4.99.1.1 4.99.1.9]	Ferrochelatase
5522	1.89539	3.15094	2.62031	1.20251	0.229168	NA	Function unknownignal transduction mechanisms	cAMP-binding domain of CRP or a regulatory subunit of cAMP-dependent protein kinases	fnr; CRP/FNR family transcriptional regulator, anaerobic regulatory protein	Cyclic nucleotide-binding domain
5203	0.964794	3.1466	2.85975	1.10031	0.271199	NA	Amino acid transport and metabolismnergy production and conversionell wall/membrane/envelope biogenesis	ABC-type transport system, involved in lipoprotein release, permease component	lolC_E; lipoprotein-releasing system permease protein	FtsX-like permease family
5291	1.04925	3.14655	2.8315	1.11127	0.266453	NA	Amino acid transport and metabolismnergy production and conversionell cycle control, cell division, chromosome partitioning	Cell division septal protein FtsQ	ftsQ; cell division protein FtsQ	POTRA domain, FtsQ-type
4164	1.04925	3.14655	2.8315	1.11127	0.266453	NA	Coenzyme transport and metabolism	Dihydrofolate reductase	DHFR, folA; dihydrofolate reductase [EC:1.5.1.3]	Dihydrofolate reductase
4709	1.04925	3.14655	2.8315	1.11127	0.266453	NA	Translation, ribosomal structure and biogenesis	16S rRNA G966 N2-methylase RsmD	rsmJ; 16S rRNA (guanine1516-N2)-methyltransferase [EC:2.1.1.242]	Putative SAM-dependent methyltransferase
4955	1.1337	3.14652	2.81169	1.11908	0.263104	NA	Amino acid transport and metabolismnergy production and conversion	Na+-transporting NADH:ubiquinone oxidoreductase, subunit NqrA	nqrA; Na+-transporting NADH:ubiquinone oxidoreductase subunit A [EC:7.2.1.1]	NQRA C-terminal domain
5486	1.1337	3.14652	2.81169	1.11908	0.263104	NA	Coenzyme transport and metabolism	Geranylgeranyl pyrophosphate synthase	ispA; farnesyl diphosphate synthase [EC:2.5.1.1 2.5.1.10]	Polyprenyl synthetase
5233	1.1337	3.14652	2.81169	1.11908	0.263104	NA	General function prediction only	ABC-type uncharacterized transport system, ATPase component	ABC.X4.A; putative ABC transport system ATP-binding protein	ABC transporter
5269	1.21815	3.1465	2.79485	1.12582	0.260242	NA	Amino acid transport and metabolismnergy production and conversion	Pyruvate/2-oxoglutarate dehydrogenase complex, dihydrolipoamide acyltransferase (E2) component	DLST, sucB; 2-oxoglutarate dehydrogenase E2 component (dihydrolipoamide succinyltransferase) [EC:2.3.1.61]	2-oxoacid dehydrogenases acyltransferase (catalytic domain)
5458	1.21815	3.1465	2.79485	1.12582	0.260242	NA	General function prediction only!!!Coenzyme transport and metabolism	Pimeloyl-ACP methyl ester carboxylesterase	ybfF; esterase [EC:3.1.-.-]	Alpha/beta hydrolase family
4227	1.3026	3.14647	2.78117	1.13135	0.257908	NA	NA	NA	groEL, HSPD1; chaperonin GroEL	NA
5553	1.44598	3.14613	2.55585	1.23095	0.218341	NA	NA	NA	NA	NA
5105	1.97948	3.14375	2.4327	1.29229	0.196258	0.246154	Translation, ribosomal structure and biogenesis!!!Inorganic ion transport and metabolismost-translational modification, protein turnover, and chaperones	Protein N-acetyltransferase, RimJ/RimL family	rimJ; [ribosomal protein S5]-alanine N-acetyltransferase [EC:2.3.1.267]	Acetyltransferase (GNAT) domain
4906	1.93051	3.14261	2.05635	1.52824	0.126452	NA	NA	NA	NA	NA
4493	1.95431	3.14101	2.4283	1.2935	0.195838	0.245859	NA	NA	NA	NA
4859	1.96489	3.13601	2.6242	1.19504	0.232072	0.277487	Translation, ribosomal structure and biogenesis	Ribosomal protein L30/L7E	RP-L30, MRPL30, rpmD; large subunit ribosomal protein L30	Ribosomal protein L30p/L7e
4878	1.50104	3.13215	2.51656	1.24462	0.213273	NA	Translation, ribosomal structure and biogenesis	Ribosomal protein S10	RP-S10, MRPS10, rpsJ; small subunit ribosomal protein S10	Ribosomal protein S10p/S20e
4251	2.27717	3.12641	2.4342	1.28437	0.199012	0.248672	NA	NA	NA	NA
5312	1.77047	3.12586	2.42431	1.28938	0.197266	NA	General function prediction only	Predicted nucleic acid-binding protein, contains PIN domain	mvpA, vapC; tRNA(fMet)-specific endonuclease VapC [EC:3.1.-.-]	PIN domain
5378	1.40551	3.12041	2.52812	1.23428	0.217099	NA	NA	NA	NA	NA
4831	1.51548	3.12039	2.54388	1.22663	0.219963	NA	NA	NA	NA	NA
4639	1.34658	3.12036	2.56298	1.21747	0.223424	NA	NA	NA	NA	NA
4968	1.26213	3.12035	2.57389	1.21231	0.225394	NA	Lipid transport and metabolism	2-C-methyl-D-erythritol 4-phosphate cytidylyltransferase	ispD; 2-C-methyl-D-erythritol 4-phosphate cytidylyltransferase [EC:2.7.7.60]	2-C-methyl-D-erythritol 4-phosphate cytidylyltransferase
5013	1.54101	3.12018	2.74297	1.13752	0.255322	NA	NA	NA	NA	Protein of unknown function (DUF2924)
5068	1.45656	3.12017	2.75426	1.13285	0.257277	NA	Mobilome: prophages, transposons	Transposase	K07496; putative transposase	Helix-turn-helix domain
4817	1.37211	3.12016	2.76644	1.12786	0.259379	NA	General function prediction onlyeplication, recombination and repair	Chromosomal replication initiation ATPase DnaA	dnaA; chromosomal replication initiator protein	Bacterial dnaA protein helix-turn-helix
4842	1.37211	3.12016	2.76644	1.12786	0.259379	NA	NA	NA	NA	Rop protein
5391	1.28766	3.12015	2.77983	1.12242	0.261682	NA	Carbohydrate transport and metabolism	Fructose/tagatose bisphosphate aldolase	FBA, fbaA; fructose-bisphosphate aldolase, class II [EC:4.1.2.13]	Fructose-bisphosphate aldolase class-II
5150	1.2032	3.12014	2.79409	1.11669	0.264126	NA	General function prediction only	Uncharacterized membrane protein YbjL, putative transporter!!!Uncharacterized membrane protein YbjL, putative transporter	K07085; putative transport protein	Predicted Permease Membrane Region
4740	1.11875	3.12013	2.81097	1.10998	0.267006	NA	General function prediction only	Glyoxylase or a related metal-dependent hydrolase, beta-lactamase superfamily II	gloB, gloC, HAGH; hydroxyacylglutathione hydrolase [EC:3.1.2.6]	Hydroxyacylglutathione hydrolase C-terminus
5564	1.11875	3.12013	2.81097	1.10998	0.267006	NA	NA	NA	NA	NA
4135	1.0343	3.12012	2.83237	1.10159	0.270638	NA	Amino acid transport and metabolismnergy production and conversionell cycle control, cell division, chromosome partitioning!!!General function prediction onlyeplication, recombination and repair	DNA polymerase III, gamma/tau subunits!!!Cell division protein DamX, binds to the septal ring, contains C-terminal SPOR domain	dnaX; DNA polymerase III subunit gamma/tau [EC:2.7.7.7]	DNA polymerase III tau subunit V interacting with alpha
4297	1.0343	3.12012	2.83237	1.10159	0.270638	NA	Amino acid transport and metabolismnergy production and conversionell wall/membrane/envelope biogenesis	Outer membrane lipoprotein LptE/RlpB (LPS assembly)	lptE, rlpB; LPS-assembly lipoprotein	Lipopolysaccharide-assembly
4545	1.0343	3.12012	2.83237	1.10159	0.270638	NA	Lipid transport and metabolismntracellular trafficking, secretion, and vesicular transport	Autotransporter translocation and assembly factor TamB	NA	Dicarboxylate transport
4790	0.94985	3.12011	2.86179	1.09026	0.275597	NA	Inorganic ion transport and metabolism	ABC-type Mn2+/Zn2+ transport system, permease component	znuB; zinc transport system permease protein	ABC 3 transport family
4208	3.54557	3.11542	2.39404	1.30132	0.193148	0.24351	NA	NA	NA	Protein of unknown function (DUF2442)
5004	1.70088	3.11157	2.04301	1.52303	0.127752	NA	General function prediction onlyeplication, recombination and repair	DNA polymerase III, psi subunit	holD; DNA polymerase III subunit psi [EC:2.7.7.7]	DNA polymerase III psi subunit
4350	1.72599	3.10197	2.6707	1.16148	0.245447	NA	NA	NA	NA	NA
5029	0.864902	3.10113	2.97963	1.04078	0.29798	NA	NA	NA	NA	AMIN domain
4491	0.695999	3.1001	3.08379	1.00529	0.314757	NA	Translation, ribosomal structure and biogenesis	7-cyano-7-deazaguanine synthase (queuosine biosynthesis)	queC; 7-cyano-7-deazaguanine synthase [EC:6.3.4.20]	Queuosine biosynthesis protein QueC
5460	1.17237	3.09822	2.58488	1.19859	0.230686	NA	Translation, ribosomal structure and biogenesis!!!Coenzyme transport and metabolism	Glutathione synthase/RimK-type ligase, ATP-grasp superfamily	gshB; glutathione synthase [EC:6.3.2.3]	Prokaryotic glutathione synthetase, ATP-grasp domain
4247	2.66976	3.09564	1.67566	1.84742	0.0646868	0.117583	Amino acid transport and metabolism	Amino acid permease	sdaC; serine transporter	NA
4552	1.53156	3.09463	2.47522	1.25024	0.211211	NA	NA	NA	NA	Leucine Rich repeats (2 copies)
5313	2.03827	3.09431	2.46781	1.25387	0.209888	0.257907	Function unknown	Virulence-associated protein VagC (function unknown)	mvpT, vapB; antitoxin VapB	Antidote-toxin recognition MazE, bacterial antitoxin
5531	1.10381	3.09332	2.82186	1.0962	0.272992	NA	Coenzyme transport and metabolism	Uroporphyrinogen-III decarboxylase	hemE, UROD; uroporphyrinogen decarboxylase [EC:4.1.1.37]	Uroporphyrinogen decarboxylase (URO-D)
4340	1.01936	3.09326	2.8443	1.08753	0.276803	NA	General function prediction only	Putative Zn-dependent protease, contains TPR repeats	bepA; beta-barrel assembly-enhancing protease [EC:3.4.-.-]	Peptidase family M48
4789	1.01936	3.09326	2.8443	1.08753	0.276803	NA	General function prediction onlyeplication, recombination and repair	Excinuclease UvrABC, nuclease subunit	uvrC; excinuclease ABC subunit C	GIY-YIG catalytic domain
4062	1.01936	3.09326	2.8443	1.08753	0.276803	NA	Lipid transport and metabolismntracellular trafficking, secretion, and vesicular transport!!!Amino acid transport and metabolismnergy production and conversionell motility	Flagellar motor switch/type III secretory pathway protein FliN	NA	Type III flagellar switch regulator (C-ring) FliN C-term
4213	1.64205	3.09001	2.29802	1.34464	0.178741	NA	Coenzyme transport and metabolism	Coproporphyrinogen III oxidase or related Fe-S oxidoreductase	NA	Radical SAM superfamily
4663	1.62659	3.0839	2.66995	1.15504	0.248074	NA	Lipid transport and metabolismntracellular trafficking, secretion, and vesicular transport	Autotransporter translocation and assembly factor TamB	tamB; translocation and assembly module TamB	TamB, inner membrane protein subunit of TAM complex
4940	1.62659	3.0839	2.66995	1.15504	0.248074	NA	Translation, ribosomal structure and biogenesis	Queuine/archaeosine tRNA-ribosyltransferase	tgt, QTRT1; queuine tRNA-ribosyltransferase [EC:2.4.2.29]	Queuine tRNA-ribosyltransferase
4662	1.71104	3.08384	2.6683	1.15573	0.24779	NA	Amino acid transport and metabolismnergy production and conversionell wall/membrane/envelope biogenesis	Outer membrane translocation and assembly module TamA	tamA; translocation and assembly module TamA	POTRA domain TamA domain 1
4665	1.71104	3.08384	2.6683	1.15573	0.24779	NA	Coenzyme transport and metabolism	Biotin transporter BioY	bioY; biotin transport system substrate-specific component	BioY family
4332	1.71104	3.08384	2.6683	1.15573	0.24779	NA	Mobilome: prophages, transposons	Transposase	NA	InsA C-terminal domain
4355	1.71104	3.08384	2.6683	1.15573	0.24779	NA	Translation, ribosomal structure and biogenesis	Ribosomal protein L11	RP-L11, MRPL11, rplK; large subunit ribosomal protein L11	Ribosomal protein L11, RNA binding domain
5552	1.87995	3.08364	2.66217	1.15832	0.246735	NA	Amino acid transport and metabolismnergy production and conversion	ATP/ADP translocase	TC.AAA; ATP:ADP antiporter, AAA family	TLC ATP/ADP transporter
4379	2.08739	3.07832	2.14963	1.43203	0.152137	0.209703	Defense mechanisms	Multidrug transporter EmrE and related cation transporters	sugE; quaternary ammonium compound-resistance protein SugE	Small Multidrug Resistance protein
4656	0.824431	3.06659	2.75925	1.11139	0.266402	NA	Translation, ribosomal structure and biogenesis	tRNA G18 (ribose-2'-O)-methylase SpoU	rlmB; 23S rRNA (guanosine2251-2'-O)-methyltransferase [EC:2.1.1.185]	RNA 2'-O ribose methyltransferase substrate binding
5260	1.51112	3.06635	2.77537	1.10485	0.269227	NA	Defense mechanisms	mRNA-degrading endonuclease, toxin component of the MazEF toxin-antitoxin module	mazF, ndoA, chpA; mRNA interferase MazF [EC:3.1.-.-]	PemK-like, MazF-like toxin of type II toxin-antitoxin system
4980	1.5272	3.06581	2.67467	1.14624	0.251696	NA	General function prediction onlyeplication, recombination and repair	DNA repair protein RadC, contains a helix-hairpin-helix DNA-binding motif	radC; DNA repair protein RadC	RadC-like JAB domain
4501	1.61165	3.06573	2.67234	1.14721	0.251295	NA	Amino acid transport and metabolismnergy production and conversionell wall/membrane/envelope biogenesis	Glycosyltransferase involved in cell wall bisynthesis	NA	Glycosyl transferases group 1
5434	1.61165	3.06573	2.67234	1.14721	0.251295	NA	Inorganic ion transport and metabolismost-translational modification, protein turnover, and chaperones	Periplasmic serine protease, S1-C subfamily, contain C-terminal PDZ domain!!!Periplasmic serine protease, S1-C subfamily, contain C-terminal PDZ domain	degQ, hhoA; serine protease DegQ [EC:3.4.21.-]	PDZ domain
4509	1.61165	3.06573	2.67234	1.14721	0.251295	NA	Translation, ribosomal structure and biogenesis	tRNA A37 methylthiotransferase MiaB	miaB; tRNA-2-methylthio-N6-dimethylallyladenosine synthase [EC:2.8.4.3]	Uncharacterized protein family UPF0004
4907	0.919962	3.06569	2.90597	1.05496	0.291442	NA	Coenzyme transport and metabolism	Protoheme ferro-lyase (ferrochelatase)	hemH, FECH; protoporphyrin/coproporphyrin ferrochelatase [EC:4.99.1.1 4.99.1.9]	Ferrochelatase
5496	1.6961	3.06567	2.67039	1.14802	0.250958	NA	Defense mechanisms!!!Amino acid transport and metabolismnergy production and conversionell wall/membrane/envelope biogenesis	Multidrug efflux pump subunit AcrA (membrane-fusion protein)	macA; membrane fusion protein, macrolide-specific efflux system	Barrel-sandwich domain of CusB or HlyD membrane-fusion
5502	1.6961	3.06567	2.67039	1.14802	0.250958	NA	Function unknownignal transduction mechanisms!!!Transcription	(p)ppGpp synthase/hydrolase, HD superfamily	spoT; GTP diphosphokinase / guanosine-3',5'-bis(diphosphate) 3'-diphosphatase [EC:2.7.6.5 3.1.7.2]	TGS domain
5488	1.6961	3.06567	2.67039	1.14802	0.250958	NA	Inorganic ion transport and metabolism	Carbonic anhydrase	cynT, can; carbonic anhydrase [EC:4.2.1.1]	Carbonic anhydrase
5056	1.78055	3.06557	2.66719	1.14936	0.250407	NA	Amino acid transport and metabolism	ABC-type spermidine/putrescine transport system, permease component II	potC; spermidine/putrescine transport system permease protein	Binding-protein-dependent transport system inner membrane component
5142	1.865	3.06546	2.66382	1.15078	0.249824	NA	Amino acid transport and metabolismnergy production and conversionell wall/membrane/envelope biogenesis	Glycosyltransferase involved in cell wall bisynthesis	NA	Glycosyl transferases group 1
4505	2.05754	3.06386	2.14793	1.42642	0.153746	0.210338	General function prediction only!!!Coenzyme transport and metabolism	Phosphosulfolactate phosphohydrolase or related enzyme	NA	2-phosphosulpholactate phosphatase
5188	0.934409	3.06365	2.93787	1.04281	0.297035	NA	Amino acid transport and metabolismnergy production and conversionell wall/membrane/envelope biogenesis	Tetraacyldisaccharide-1-P 4'-kinase	lpxK; tetraacyldisaccharide 4'-kinase [EC:2.7.1.130]	Tetraacyldisaccharide-1-P 4'-kinase
4131	0.934409	3.06365	2.93787	1.04281	0.297035	NA	NA	NA	NA	NA
4908	0.849957	3.06312	2.97449	1.0298	0.303105	NA	Nucleotide transport and metabolism	Adenylate kinase or related kinase	adk, AK; adenylate kinase [EC:2.7.4.3]	Adenylate kinase
5189	0.765506	3.06247	3.02105	1.01371	0.310721	NA	Amino acid transport and metabolism	Amino acid permease	tyrP; tyrosine-specific transport protein	Tryptophan/tyrosine permease family
4514	2.51622	3.06186	2.41956	1.26546	0.205705	0.25441	Mobilome: prophages, transposons	Transposase	NA	DDE superfamily endonuclease
4834	2.02009	3.06016	2.59992	1.17702	0.239187	0.284018	Transcription	Cold shock protein, CspA family	cspA; cold shock protein	'Cold-shock' DNA-binding domain
4487	2.04692	3.05923	2.11829	1.4442	0.148683	0.207985	Function unknown	Osmotically-inducible protein OsmY, contains BON domain	NA	BON domain
5412	1.75502	3.05863	2.47013	1.23824	0.215626	NA	General function prediction onlyeplication, recombination and repair	DNA topoisomerase IA!!!ssDNA-binding Zn-finger and Zn-ribbon domains of topoisomerase 1!!!ssDNA-binding Zn-finger and Zn-ribbon domains of topoisomerase 1	topA; DNA topoisomerase I [EC:5.6.2.1]	Topoisomerase DNA binding C4 zinc finger
5077	1.669	3.05676	2.30455	1.3264	0.184707	NA	Translation, ribosomal structure and biogenesis	16S rRNA C1402 (ribose-2'-O) methylase RsmI	rsmI; 16S rRNA (cytidine1402-2'-O)-methyltransferase [EC:2.1.1.198]	Tetrapyrrole (Corrin/Porphyrin) Methylases
4730	3.01465	3.0496	2.39204	1.2749	0.202346	0.251354	General function prediction only	Predicted nucleic acid-binding protein, contains PIN domain	mvpA, vapC; tRNA(fMet)-specific endonuclease VapC [EC:3.1.-.-]	PIN domain
4249	2.28568	3.04883	2.47827	1.23023	0.218612	0.264739	Function unknown	Uncharacterized protein	NA	Phage derived protein Gp49-like (DUF891)
4874	1.69452	3.04871	2.48124	1.22871	0.219181	NA	Translation, ribosomal structure and biogenesis	Ribosomal protein L2	RP-L2, MRPL2, rplB; large subunit ribosomal protein L2	Ribosomal Proteins L2, RNA binding domain
4347	1.86343	3.04862	2.48339	1.22761	0.219595	NA	Translation, ribosomal structure and biogenesis	Ribosomal protein S21	RP-S21, MRPS21, rpsU; small subunit ribosomal protein S21	Ribosomal protein S21
5485	1.51225	3.04758	2.68202	1.1363	0.25583	NA	General function prediction onlyeplication, recombination and repair	Exonuclease VII small subunit	xseB; exodeoxyribonuclease VII small subunit [EC:3.1.11.6]	Exonuclease VII small subunit
4809	1.51225	3.04758	2.68202	1.1363	0.25583	NA	Lipid transport and metabolismntracellular trafficking, secretion, and vesicular transport	Type III secretory pathway, component EscV	yscV, sctV, hrcV, ssaV, invA; type III secretion protein V	FHIPEP family
4094	1.68115	3.04743	2.67698	1.13838	0.25496	NA	NA	NA	NA	S-adenosyl-l-methionine hydroxide adenosyltransferase
4415	1.76561	3.04732	2.67346	1.13984	0.254352	NA	Amino acid transport and metabolismnergy production and conversionell wall/membrane/envelope biogenesis	Outer membrane lipoprotein-sorting protein	lolA; outer membrane lipoprotein carrier protein	Outer membrane lipoprotein carrier protein LolA
4370	2.36092	3.04488	2.12898	1.4302	0.152658	0.209846	NA	NA	NA	NA
4163	1.5323	3.04379	2.0502	1.48463	0.137642	NA	Function unknownignal transduction mechanisms	Diadenosine tetraphosphatase ApaH/serine/threonine protein phosphatase, PP2A family	apaH; bis(5'-nucleosyl)-tetraphosphatase (symmetrical) [EC:3.6.1.41]	NA
4681	2.27922	3.0428	2.44711	1.24342	0.213711	0.261159	NA	NA	NA	NA
4624	1.62722	3.04027	2.64414	1.14982	0.250219	NA	NA	NA	K07126; uncharacterized protein	NA
5328	1.96751	3.03904	2.30883	1.31627	0.188083	0.238606	Coenzyme transport and metabolism	ABC-type thiamine transport system, ATPase component	thiQ; thiamine transport system ATP-binding protein	ABC transporter
4345	2.52688	3.03819	1.65366	1.83725	0.0661732	0.119759	Nucleotide transport and metabolism	Phosphoribosylaminoimidazole-succinocarboxamide synthase	purC; phosphoribosylaminoimidazole-succinocarboxamide synthase [EC:6.3.2.6]	SAICAR synthetase
5469	2.61133	3.03804	1.6578	1.83258	0.0668656	0.120848	Lipid transport and metabolism	3-oxoacyl-[acyl-carrier-protein] synthase III	fabH; 3-oxoacyl-[acyl-carrier-protein] synthase III [EC:2.3.1.180]	3-Oxoacyl-[acyl-carrier-protein (ACP)] synthase III
5403	1.67958	3.03107	2.47826	1.22306	0.221306	NA	NA	NA	NA	NA
5571	2.10841	3.03038	2.45274	1.23551	0.216642	0.264013	NA	NA	NA	NA
4667	1.75066	3.02904	2.68612	1.12766	0.259462	NA	NA	NA	NA	NA
4482	1.86563	3.02392	2.64276	1.14423	0.252528	NA	Translation, ribosomal structure and biogenesis	Phenylalanyl-tRNA synthetase alpha subunit	FARSA, pheS; phenylalanyl-tRNA synthetase alpha chain [EC:6.1.1.20]	Aminoacyl tRNA synthetase class II, N-terminal domain
4325	1.95008	3.02391	2.64235	1.1444	0.252458	0.294978	Nucleotide transport and metabolism	Hypoxanthine-guanine phosphoribosyltransferase	hprT, hpt, HPRT1; hypoxanthine phosphoribosyltransferase [EC:2.4.2.8]	Phosphoribosyl transferase domain
5465	0.835013	3.02386	2.99867	1.0084	0.313262	NA	Amino acid transport and metabolismnergy production and conversionell cycle control, cell division, chromosome partitioning	Cell division protein YceG, involved in septum cleavage	K07082; UPF0755 protein	YceG-like family
4857	2.03454	3.02386	2.64129	1.14484	0.252276	0.294978	Lipid transport and metabolismntracellular trafficking, secretion, and vesicular transport	Preprotein translocase subunit SecY	secY; preprotein translocase subunit SecY	SecY translocase
4666	2.03454	3.02386	2.64129	1.14484	0.252276	0.294978	NA	NA	NA	Bacterial shufflon protein, N-terminal constant region
4092	2.1925	3.02251	2.28784	1.32112	0.186461	0.237217	NA	NA	NA	NA
4919	0.66611	3.02191	3.11243	0.970916	0.33159	NA	Mobilome: prophages, transposons	Phage-related baseplate assembly protein	NA	Baseplate J-like protein
5052	1.20384	3.02019	2.76737	1.09135	0.275117	NA	Inorganic ion transport and metabolismost-translational modification, protein turnover, and chaperones	Heat shock protein HspQ	hspQ; heat shock protein HspQ	Hemimethylated DNA-binding protein YccV like
4585	1.28829	3.01995	2.75487	1.09622	0.272981	NA	Amino acid transport and metabolism	L-lysine 2,3-aminomutase (EF-P beta-lysylation pathway)	epmB; L-lysine 2,3-aminomutase [EC:5.4.3.-]	Radical SAM superfamily
5215	1.28829	3.01995	2.75487	1.09622	0.272981	NA	Coenzyme transport and metabolism	5,10-methylene-tetrahydrofolate dehydrogenase/Methenyl tetrahydrofolate cyclohydrolase	folD; methylenetetrahydrofolate dehydrogenase (NADP+) / methenyltetrahydrofolate cyclohydrolase [EC:1.5.1.5 3.5.4.9]	Tetrahydrofolate dehydrogenase/cyclohydrolase, catalytic domain
4901	1.28829	3.01995	2.75487	1.09622	0.272981	NA	Translation, ribosomal structure and biogenesis	tRNA/tmRNA/rRNA uracil-C5-methylase, TrmA/RlmC/RlmD family	trmA; tRNA (uracil-5-)-methyltransferase [EC:2.1.1.35]	tRNA (Uracil-5-)-methyltransferase
5526	1.28829	3.01995	2.75487	1.09622	0.272981	NA	Translation, ribosomal structure and biogenesis!!!Lipid transport and metabolismntracellular trafficking, secretion, and vesicular transport	L-asparaginase/archaeal Glu-tRNAGln amidotransferase subunit D	E3.5.1.1, ansA, ansB; L-asparaginase [EC:3.5.1.1]	Glutaminase/Asparaginase C-terminal domain
4156	1.37274	3.01978	2.74522	1.10001	0.271326	NA	Inorganic ion transport and metabolismost-translational modification, protein turnover, and chaperones	ATP-dependent Clp protease ATP-binding subunit ClpA	clpB; ATP-dependent Clp protease ATP-binding subunit ClpB	Clp amino terminal domain, pathogenicity island component
5130	1.37274	3.01978	2.74522	1.10001	0.271326	NA	NA	NA	NA	Ankyrin repeats (3 copies)
4954	1.57622	3.01529	2.52722	1.19313	0.23282	NA	NA	NA	NA	NA
5096	1.66067	3.01515	2.52123	1.1959	0.231735	NA	NA	NA	NA	NA
5537	1.65874	3.01263	2.16	1.39474	0.163095	NA	Defense mechanisms!!!Translation, ribosomal structure and biogenesis!!!Inorganic ion transport and metabolismost-translational modification, protein turnover, and chaperones	8-oxo-dGTP pyrophosphatase MutT and related house-cleaning NTP pyrophosphohydrolases, NUDIX family!!!Protein N-acetyltransferase, RimJ/RimL family	mutT, NUDT15, MTH2; 8-oxo-dGTP diphosphatase [EC:3.6.1.55]	NUDIX domain
4185	1.90791	3.01116	2.25999	1.33238	0.182736	NA	Function unknown	Uncharacterized conserved protein, DUF4415 family	NA	BrnA antitoxin of type II toxin-antitoxin system
4960	1.76624	3.00746	2.64232	1.13819	0.255042	NA	Amino acid transport and metabolismnergy production and conversion	Na+-transporting NADH:ubiquinone oxidoreductase, subunit NqrF	nqrF; Na+-transporting NADH:ubiquinone oxidoreductase subunit F [EC:7.2.1.1]	Oxidoreductase FAD-binding domain
5124	2.31657	3.00093	2.4056	1.24748	0.212223	0.259817	Mobilome: prophages, transposons	Transposase	K07484; transposase	IS66 Orf2 like protein
4543	1.10444	2.99765	2.78295	1.07715	0.281413	NA	Defense mechanisms	Na+-driven multidrug efflux pump	TC.MATE, SLC47A, norM, mdtK, dinF; multidrug resistance protein, MATE family	MatE
5422	1.10444	2.99765	2.78295	1.07715	0.281413	NA	Inorganic ion transport and metabolismost-translational modification, protein turnover, and chaperones!!!Amino acid transport and metabolismnergy production and conversion	ABC-type transport system involved in cytochrome bd biosynthesis, ATPase and permease components	cydD; ATP-binding cassette, subfamily C, bacterial CydD	ABC transporter transmembrane region
5376	1.18889	2.99734	2.76381	1.0845	0.278145	NA	Amino acid transport and metabolismnergy production and conversionell wall/membrane/envelope biogenesis	Glycerol-3-phosphate cytidylyltransferase, cytidylyltransferase family!!!ADP-heptose synthase, bifunctional sugar kinase/adenylyltransferase	gmhC, hldE, waaE, rfaE; D-beta-D-heptose 7-phosphate kinase / D-beta-D-heptose 1-phosphate adenosyltransferase [EC:2.7.1.167 2.7.7.70]	pfkB family carbohydrate kinase
4461	1.18889	2.99734	2.76381	1.0845	0.278145	NA	General function prediction onlyeplication, recombination and repair	Chromosomal replication initiation ATPase DnaA	hda; DnaA-homolog protein	Bacterial dnaA protein
4758	1.18889	2.99734	2.76381	1.0845	0.278145	NA	Inorganic ion transport and metabolism	ABC-type Zn2+ transport system, periplasmic component/surface adhesin	znuA; zinc transport system substrate-binding protein	Zinc-uptake complex component A periplasmic
4492	1.27334	2.99711	2.7508	1.08954	0.275915	NA	Inorganic ion transport and metabolism!!!Amino acid transport and metabolismnergy production and conversion	Na+/H+ antiporter NhaA	nhaA; Na+:H+ antiporter, NhaA family	Na+/H+ antiporter 1
5299	1.3578	2.99695	2.7407	1.0935	0.274176	NA	Amino acid transport and metabolismnergy production and conversionell wall/membrane/envelope biogenesis!!!Amino acid transport and metabolismnergy production and conversionell cycle control, cell division, chromosome partitioning	Cell division protein FtsI/penicillin-binding protein 2	ftsI; cell division protein FtsI (penicillin-binding protein 3) [EC:3.4.16.4]	Penicillin binding protein transpeptidase domain
4430	1.3578	2.99695	2.7407	1.0935	0.274176	NA	Inorganic ion transport and metabolism	Iron-binding protein CyaY, frataxin homolog	cyaY; CyaY protein	Frataxin-like domain
4078	1.3578	2.99695	2.7407	1.0935	0.274176	NA	Nucleotide transport and metabolism	Adenylosuccinate synthase	purA, ADSS; adenylosuccinate synthase [EC:6.3.4.4]	Adenylosuccinate synthetase
4843	1.44225	2.9968	2.73227	1.09682	0.27272	NA	NA	NA	NA	NA
4654	1.5267	2.99666	2.72375	1.10019	0.271248	NA	Amino acid transport and metabolismnergy production and conversionell cycle control, cell division, chromosome partitioning	Cell division protein FtsN	ftsN; cell division protein FtsN	Sporulation related domain
5451	1.5267	2.99666	2.72375	1.10019	0.271248	NA	Lipid transport and metabolismntracellular trafficking, secretion, and vesicular transport	Type II secretory pathway component GspD/PulD (secretin)	NA	Bacterial type II and III secretion system protein
4589	1.61115	2.99652	2.71554	1.10347	0.269823	NA	NA	NA	NA	Ankyrin repeats (3 copies)
5165	1.61115	2.99652	2.71554	1.10347	0.269823	NA	NA	NA	NA	NA
5472	1.56524	2.99466	2.48566	1.20478	0.22829	NA	Translation, ribosomal structure and biogenesis	Pseudouridylate synthase, 23S rRNA- or tRNA-specific	rluC; 23S rRNA pseudouridine955/2504/2580 synthase [EC:5.4.99.24]	RNA pseudouridylate synthase
5372	1.33227	2.99311	2.53554	1.18046	0.237817	NA	Translation, ribosomal structure and biogenesis	tRNA nucleotidyltransferase/poly(A) polymerase	cca; tRNA nucleotidyltransferase (CCA-adding enzyme) [EC:2.7.7.72 3.1.3.- 3.1.4.-]	Probable RNA and SrmB- binding site of polymerase A
5219	1.91849	2.99113	2.43892	1.22641	0.220043	NA	Inorganic ion transport and metabolismost-translational modification, protein turnover, and chaperones	Regulator of protease activity HflC, stomatin/prohibitin superfamily	hflK; modulator of FtsH protease HflK	SPFH domain / Band 7 family
4671	1.83574	2.99102	2.64621	1.1303	0.258349	NA	Transcription	Transcription elongation factor, GreA/GreB family	greB; transcription elongation factor GreB	Transcription elongation factor, GreA/GreB, C-term
4660	1.75129	2.99101	2.646	1.13039	0.258312	NA	Translation, ribosomal structure and biogenesis	Ribosomal protein L9	RP-L9, MRPL9, rplI; large subunit ribosomal protein L9	Ribosomal protein L9, C-terminal domain
5554	2.87428	2.99022	2.24683	1.33086	0.183236	0.235669	NA	NA	NA	NA
5018	2.21717	2.98845	2.39702	1.24674	0.212493	0.259909	Mobilome: prophages, transposons!!!Lipid transport and metabolismntracellular trafficking, secretion, and vesicular transport!!!General function prediction only	Uncharacterized conserved protein, implicated in type VI secretion and phage assembly	vgrG; type VI secretion system secreted protein VgrG	Phage late control gene D protein (GPD)
4778	1.78874	2.98797	2.18814	1.36553	0.172087	NA	NA	NA	NA	NA
4694	1.00504	2.97474	2.79712	1.0635	0.287555	NA	NA	NA	NA	NA
5247	1.00504	2.97474	2.79712	1.0635	0.287555	NA	NA	NA	NA	NA
4330	2.07415	2.97435	2.64876	1.12292	0.261471	0.30338	Translation, ribosomal structure and biogenesis	RNA polymerase-binding transcription factor DksA	dksA; DnaK suppressor protein	Prokaryotic dksA/traR C4-type zinc finger
4054	1.17395	2.97432	2.76819	1.07446	0.282616	NA	Carbohydrate transport and metabolism	Periplasmic beta-glucosidase and related glycosidases	nagZ; beta-N-acetylhexosaminidase [EC:3.2.1.52]	Glycosyl hydrolase family 3 N terminal domain
4341	1.17395	2.97432	2.76819	1.07446	0.282616	NA	General function prediction only	Predicted PurR-regulated permease PerM	perM; putative permease	AI-2E family transporter
5361	1.2584	2.97411	2.75499	1.07953	0.280349	NA	Amino acid transport and metabolism!!!Coenzyme transport and metabolism	Anthranilate/para-aminobenzoate synthases component I	pabB; para-aminobenzoate synthetase component I [EC:2.6.1.85]	NA
4087	1.2584	2.97411	2.75499	1.07953	0.280349	NA	Carbohydrate transport and metabolism	Enolase	ENO, eno; enolase [EC:4.2.1.11]	Enolase, C-terminal TIM barrel domain
4833	1.2584	2.97411	2.75499	1.07953	0.280349	NA	Nucleotide transport and metabolism	Dihydroorotate dehydrogenase	DHODH, pyrD; dihydroorotate dehydrogenase [EC:1.3.5.2]	Dihydroorotate dehydrogenase
4823	1.34285	2.97396	2.74433	1.08367	0.278509	NA	Amino acid transport and metabolismnergy production and conversion	Na+/H+ antiporter NhaC	nhaC; Na+:H+ antiporter, NhaC family	Na+/H+ antiporter family
5031	1.34285	2.97396	2.74433	1.08367	0.278509	NA	Translation, ribosomal structure and biogenesis	Cysteinyl-tRNA synthetase	CARS, cysS; cysteinyl-tRNA synthetase [EC:6.1.1.16]	DALR domain
4105	1.4273	2.97382	2.73539	1.08716	0.276965	NA	Function unknownignal transduction mechanisms!!!Transcription	DNA-binding response regulator, OmpR family, contains REC and winged-helix (wHTH) domain	arcA; two-component system, OmpR family, aerobic respiration control protein ArcA	Response regulator receiver domain
4400	1.4273	2.97382	2.73539	1.08716	0.276965	NA	General function prediction onlyeplication, recombination and repair	Site-specific DNA-adenine methylase	dam; DNA adenine methylase [EC:2.1.1.72]	D12 class N6 adenine-specific DNA methyltransferase
5300	1.51175	2.97368	2.72647	1.09067	0.275417	NA	Amino acid transport and metabolismnergy production and conversionell cycle control, cell division, chromosome partitioning	Cell division protein FtsL, interacts with FtsB, FtsL and FtsQ	ftsL; cell division protein FtsL	Cell division protein FtsL
5446	1.68066	2.97342	2.70981	1.09728	0.272518	NA	NA	NA	NA	PilS N terminal
5012	1.31732	2.97052	2.53875	1.17007	0.241972	NA	NA	NA	NA	NA
4136	1.40178	2.97038	2.53169	1.17328	0.240683	NA	Inorganic ion transport and metabolism	Fe2+ or Zn2+ uptake regulation protein	fur, zur, furB; Fur family transcriptional regulator, ferric uptake regulator	Ferric uptake regulator family
5544	1.48623	2.97026	2.5248	1.17643	0.239423	NA	Amino acid transport and metabolism	ABC-type arginine transport system, ATPase component	artP; arginine transport system ATP-binding protein [EC:7.4.2.1]	ABC transporter
4565	1.71523	2.96998	2.51048	1.18304	0.236795	NA	Carbohydrate transport and metabolism!!!Amino acid transport and metabolismnergy production and conversionell wall/membrane/envelope biogenesis	Glycosyltransferase involved in cell wall bisynthesis!!!Glycosyltransferase, GT2 family	rfbC; O-antigen biosynthesis protein [EC:2.4.1.-]	Glycosyl transferase family 2
5229	1.83638	2.95732	2.61219	1.13212	0.257583	NA	Translation, ribosomal structure and biogenesis	Ribosomal protein S12	RP-S12, MRPS12, rpsL; small subunit ribosomal protein S12	Ribosomal protein S12/S23
5115	1.24346	2.95089	2.76746	1.06628	0.286297	NA	General function prediction only	Predicted Rossmann fold nucleotide-binding protein	ppnN; pyrimidine/purine-5'-nucleotide nucleosidase [EC:3.2.2.10 3.2.2.-]	Pyrimidine/purine nucleotide 5'-monophosphate nucleosidases
5500	1.24346	2.95089	2.76746	1.06628	0.286297	NA	Nucleotide transport and metabolism!!!Amino acid transport and metabolism	Phosphoribosylpyrophosphate synthetase	PRPS, prsA; ribose-phosphate pyrophosphokinase [EC:2.7.6.1]	N-terminal domain of ribose phosphate pyrophosphokinase
5565	1.66571	2.95026	2.71944	1.08488	0.277977	NA	NA	NA	NA	NA
4911	1.78474	2.94717	2.51432	1.17215	0.241135	NA	NA	NA	NA	NA
4684	1.61178	2.94707	2.7035	1.0901	0.275671	NA	NA	NA	NA	NA
4718	2.04023	2.94421	2.08833	1.40984	0.158586	0.214684	Inorganic ion transport and metabolismost-translational modification, protein turnover, and chaperones	FKBP-type peptidyl-prolyl cis-trans isomerase (trigger factor)	tig; trigger factor	Bacterial trigger factor protein (TF) C-terminus
4731	3.39909	2.93962	2.06388	1.42431	0.154355	0.210338	Mobilome: prophages, transposons	Transposase	NA	TrfA protein
5397	4.6099	2.93251	1.83754	1.59589	0.110514	0.175243	Mobilome: prophages, transposons	Transposase	NA	Transposase DDE domain
4848	1.34348	2.92735	2.71249	1.07921	0.280493	NA	Amino acid transport and metabolismxtracellular structures!!!Lipid transport and metabolismntracellular trafficking, secretion, and vesicular transport!!!Amino acid transport and metabolismnergy production and conversionell motility	Type II secretory pathway, component PulF	hofC; protein transport protein HofC	Type II secretion system (T2SS), protein F
5306	1.42793	2.92712	2.70535	1.08197	0.279264	NA	Function unknown	Uncharacterized surface anchored protein	yeeJ; adhesin/invasin	Inverse autotransporter, beta-domain
5523	1.51239	2.92696	2.70048	1.08387	0.278424	NA	Amino acid transport and metabolismnergy production and conversionell wall/membrane/envelope biogenesis	UDP-glucose 6-dehydrogenase	UGDH, ugd; UDPglucose 6-dehydrogenase [EC:1.1.1.22]	UDP-glucose/GDP-mannose dehydrogenase family, NAD binding domain
5237	1.51239	2.92696	2.70048	1.08387	0.278424	NA	Carbohydrate transport and metabolism!!!Transcription	Mannose-6-phosphate isomerase, cupin superfamily!!!AraC-type DNA-binding domain and AraC-containing proteins	NA	Helix-turn-helix domain
4346	2.76597	2.92412	2.60635	1.12192	0.261895	0.303607	NA	NA	NA	NA
5144	2.27675	2.92121	1.97098	1.48211	0.138312	0.197841	Amino acid transport and metabolism	ABC-type oligopeptide transport system, periplasmic component	oppA, mppA; oligopeptide transport system substrate-binding protein	Bacterial extracellular solute-binding proteins, family 5 Middle
4640	1.57131	2.91963	2.49562	1.1699	0.24204	NA	NA	NA	NA	NA
5107	1.96922	2.91906	2.48145	1.17635	0.239453	0.284018	NA	NA	NA	NA
5271	1.65467	2.9173	2.03796	1.43148	0.152293	NA	Amino acid transport and metabolismnergy production and conversion	Succinyl-CoA synthetase, alpha subunit	sucD; succinyl-CoA synthetase alpha subunit [EC:6.2.1.5]	CoA-ligase
5276	2.4312	2.91047	1.93107	1.50718	0.131765	0.193215	Function unknown	Uncharacterized protein	NA	Putative bacterial lipoprotein (DUF799)
5009	2.24432	2.90997	2.60016	1.11915	0.263076	0.304667	Amino acid transport and metabolismnergy production and conversion	Trans-aconitate methyltransferase	bioC; malonyl-CoA O-methyltransferase [EC:2.1.1.197]	Methyltransferase domain
5449	2.07627	2.90808	1.79406	1.62095	0.105027	0.170398	NA	NA	NA	NA
4083	1.32854	2.90711	2.71342	1.07138	0.283998	NA	Amino acid transport and metabolismxtracellular structures!!!Lipid transport and metabolismntracellular trafficking, secretion, and vesicular transport!!!Amino acid transport and metabolismnergy production and conversionell motility	Type II secretory pathway ATPase GspE/PulE or T4P pilus assembly pathway ATPase PilB	NA	Type II/IV secretion system protein
5238	1.41299	2.90688	2.70583	1.0743	0.282687	NA	Carbohydrate transport and metabolism	Predicted arabinose efflux permease, MFS family	NA	Major Facilitator Superfamily
4124	3.43114	2.90687	2.39726	1.21258	0.22529	0.271441	NA	NA	NA	Ankyrin repeats (3 copies)
4245	1.58189	2.90657	2.69594	1.07813	0.280976	NA	Transcription	DNA-binding transcriptional regulator, LysR family	cysB; LysR family transcriptional regulator, cys regulon transcriptional activator	Bacterial regulatory helix-turn-helix protein, lysR family
4564	1.58189	2.90657	2.69594	1.07813	0.280976	NA	Translation, ribosomal structure and biogenesis!!!Amino acid transport and metabolismnergy production and conversionell wall/membrane/envelope biogenesis	16S rRNA A1518 and A1519 N6-dimethyltransferase RsmA/KsgA/DIM1 (may also have DNA glycosylase/AP lyase activity)!!!Glycosyltransferase involved in cell wall bisynthesis	NA	Methyltransferase domain
5135	1.66634	2.90641	2.6908	1.08013	0.280085	NA	Inorganic ion transport and metabolism	Mg2+ and Co2+ transporter CorB, contains DUF21, CBS pair, and CorC-HlyC domains	NA	Transporter associated domain
5395	1.66634	2.90641	2.6908	1.08013	0.280085	NA	NA	NA	NA	NA
4352	1.7508	2.90623	2.6851	1.08236	0.279094	NA	Translation, ribosomal structure and biogenesis	Translation elongation factor EF-Tu, a GTPase	tuf, TUFM; elongation factor Tu	Elongation factor Tu C-terminal domain
4192	3.17442	2.90579	2.57345	1.12914	0.258838	0.300616	NA	NA	NA	TraE protein
4320	1.72527	2.8994	2.48803	1.16534	0.243882	NA	Carbohydrate transport and metabolism	Predicted arabinose efflux permease, MFS family	bcr, tcaB; MFS transporter, DHA1 family, multidrug resistance protein	Major Facilitator Superfamily
4225	1.72527	2.8994	2.48803	1.16534	0.243882	NA	Transcription	Transcription elongation factor, GreA/GreB family	greA; transcription elongation factor GreA	Transcription elongation factor, N-terminal
4683	1.89417	2.89912	2.48089	1.16858	0.242572	NA	NA	NA	NA	NA
4166	1.28561	2.89522	2.26536	1.27804	0.201235	NA	Amino acid transport and metabolismnergy production and conversionell wall/membrane/envelope biogenesis	Soluble lytic murein transglycosylase and related regulatory proteins (some contain LysM/invasin domains)!!!LysM repeat	mltD, dniR; membrane-bound lytic murein transglycosylase D [EC:4.2.2.-]	NA
4696	1.31152	2.89406	2.61522	1.10663	0.268456	NA	Amino acid transport and metabolismnergy production and conversionell cycle control, cell division, chromosome partitioning	Cell division protein ZapB, interacts with FtsZ	zapB; cell division protein ZapB	Cell division protein ZapB
5116	4.27856	2.89344	1.79622	1.61085	0.107212	0.172472	Lipid transport and metabolismntracellular trafficking, secretion, and vesicular transport	Type IV secretory pathway, VirD4 component, TraG/TraD family ATPase	NA	Type IV secretion-system coupling protein DNA-binding domain
1876	2.00607	2.88952	2.09051	1.38221	0.166907	0.221215	NA	NA	NA	NA
4447	2.90725	2.88471	2.51099	1.14883	0.250624	0.294125	NA	NA	NA	NA
5172	2.00478	2.88403	2.65956	1.0844	0.278188	0.320541	NA	NA	NA	Type III secretion needle MxiH, YscF, SsaG, EprI, PscF, EscF
5041	2.47535	2.88396	2.26278	1.27452	0.20248	0.251354	Amino acid transport and metabolismnergy production and conversionell wall/membrane/envelope biogenesis	4-amino-4-deoxy-L-arabinose transferase or related glycosyltransferase of PMT family	NA	NA
4838	1.87815	2.88153	2.27988	1.26389	0.206269	NA	Amino acid transport and metabolismnergy production and conversion	Pyruvate dehydrogenase complex, dehydrogenase (E1) component	aceE; pyruvate dehydrogenase E1 component [EC:1.2.4.1]	Transketolase, thiamine diphosphate binding domain
4507	2.04705	2.88136	2.2853	1.26082	0.207372	0.255533	Inorganic ion transport and metabolism	Mg2+ and Co2+ transporter CorC, contains CBS pair and CorC-HlyC domains	corC; magnesium and cobalt transporter	Transporter associated domain
4510	1.82739	2.87948	2.03925	1.41202	0.157943	NA	Amino acid transport and metabolismnergy production and conversion!!!Coenzyme transport and metabolism	2-polyprenyl-6-methoxyphenol hydroxylase and related FAD-dependent oxidoreductases	ubiF; 3-demethoxyubiquinol 3-hydroxylase [EC:1.14.99.60]	FAD binding domain
5081	1.95882	2.87931	2.21882	1.29768	0.194398	0.244743	General function prediction onlyeplication, recombination and repair	Ribonuclease HI	rnhA, RNASEH1; ribonuclease HI [EC:3.1.26.4]	RNase H
5251	1.73477	2.87686	2.44782	1.17528	0.239884	NA	NA	NA	NA	NA
5170	1.06347	2.875	2.63808	1.08981	0.275797	NA	NA	NA	NA	Protein of unknown function (DUF1039)
4749	0.979022	2.87498	2.66146	1.08023	0.280041	NA	General function prediction onlyeplication, recombination and repair	Site-specific DNA recombinase related to the DNA invertase Pin	spoIVCA; site-specific DNA recombinase	Recombinase
4614	1.2579	2.87487	2.81124	1.02263	0.306481	NA	Translation, ribosomal structure and biogenesis!!!Transcription	Transcriptional and/or translational regulatory protein YebC/TACO1	NA	Transcriptional regulator
4429	1.17345	2.87486	2.82938	1.01608	0.309593	NA	Amino acid transport and metabolism	Diaminopimelate epimerase	dapF; diaminopimelate epimerase [EC:5.1.1.7]	Diaminopimelate epimerase
4269	1.00455	2.87484	2.87327	1.00055	0.317045	NA	General function prediction onlyeplication, recombination and repair	Holliday junction resolvasome RuvABC endonuclease subunit	ruvC; crossover junction endodeoxyribonuclease RuvC [EC:3.1.22.4]	Crossover junction endodeoxyribonuclease RuvC
4579	1.00455	2.87484	2.87327	1.00055	0.317045	NA	General function prediction onlyeplication, recombination and repair	Predicted Rossmann fold nucleotide-binding protein DprA/Smf involved in DNA uptake	smf; DNA processing protein	DNA recombination-mediator protein A
4648	1.00455	2.87484	2.87327	1.00055	0.317045	NA	Inorganic ion transport and metabolism	Sulfur relay (sulfurtransferase) complex TusC component, DsrF/TusC family	tusC, dsrF; tRNA 2-thiouridine synthesizing protein C	DsrE/DsrF-like family
5399	1.00455	2.87484	2.87327	1.00055	0.317045	NA	Mobilome: prophages, transposons	Phage baseplate assembly protein W	K06903; uncharacterized protein	Gene 25-like lysozyme
4553	1.00455	2.87484	2.87327	1.00055	0.317045	NA	Nucleotide transport and metabolism	Phosphoribosylaminoimidazole (AIR) synthetase	purM; phosphoribosylformylglycinamidine cyclo-ligase [EC:6.3.3.1]	AIR synthase related protein, N-terminal domain
4886	0.920096	2.87483	2.9034	0.990161	0.322095	NA	Amino acid transport and metabolismnergy production and conversion!!!Coenzyme transport and metabolism	2-polyprenyl-6-methoxyphenol hydroxylase and related FAD-dependent oxidoreductases	ubiH; 2-octaprenyl-6-methoxyphenol hydroxylase [EC:1.14.13.-]	FAD binding domain
4785	0.920096	2.87483	2.9034	0.990161	0.322095	NA	Amino acid transport and metabolismnergy production and conversionell wall/membrane/envelope biogenesis	Soluble lytic murein transglycosylase and related regulatory proteins (some contain LysM/invasin domains)	mltC; membrane-bound lytic murein transglycosylase C [EC:4.2.2.-]	Transglycosylase SLT domain
4534	0.835645	2.87481	2.94387	0.976542	0.328796	NA	Amino acid transport and metabolismnergy production and conversion	Ferredoxin	NA	4Fe-4S binding domain
5102	0.835645	2.87481	2.94387	0.976542	0.328796	NA	Coenzyme transport and metabolism	Putative GTP cyclohydrolase 1 type 2, NIF3 family	NA	NIF3 (NGG1p interacting factor 3)
4472	0.835645	2.87481	2.94387	0.976542	0.328796	NA	Mobilome: prophages, transposons	Transposase and inactivated derivatives, TnpA family	NA	Tn3 transposase DDE domain
4066	1.56537	2.87244	2.50454	1.14689	0.251425	NA	Lipid transport and metabolismntracellular trafficking, secretion, and vesicular transport	Type III secretory pathway, component EscT	yscT, sctT, hrcT, ssaT; type III secretion protein T	Bacterial export proteins, family 1
5193	1.98984	2.86585	2.65667	1.07874	0.280704	0.322882	NA	NA	NA	Ankyrin repeats (3 copies)
4395	2.07429	2.86571	2.65355	1.07996	0.280162	0.322537	NA	NA	KIDINS220, ARMS; ankyrin repeat-rich membrane spanning protein	Ankyrin repeats (3 copies)
4965	1.62863	2.86283	2.06132	1.38883	0.164885	NA	Function unknown	Uncharacterized conserved protein HemX (no evidence of involvement in heme biosynthesis)	NA	HemX, putative uroporphyrinogen-III C-methyltransferase
4255	5.65407	2.86049	1.83684	1.55729	0.119402	0.183019	NA	NA	NA	NA
4658	1.25611	2.85757	2.41191	1.18477	0.236107	NA	General function prediction onlyeplication, recombination and repair	Primosomal replication protein N	priB; primosomal replication protein N	Single-strand binding protein family
4437	1.63488	2.85261	2.50311	1.13962	0.254443	NA	Amino acid transport and metabolism	Aspartate/methionine/tyrosine aminotransferase	aspB; aspartate aminotransferase [EC:2.6.1.1]	Aminotransferase class I and II
4427	1.38153	2.85241	2.50763	1.13749	0.255332	NA	General function prediction onlyeplication, recombination and repair	Superfamily I DNA or RNA helicase	uvrD, pcrA; DNA helicase II / ATP-dependent DNA helicase PcrA [EC:3.6.4.12]	UvrD/REP helicase N-terminal domain
5001	1.29708	2.85213	2.5142	1.13441	0.256622	NA	Function unknownignal transduction mechanisms	Phosphohistidine phosphatase SixA	sixA; phosphohistidine phosphatase [EC:3.1.3.-]	Histidine phosphatase superfamily (branch 1)
5197	4.06467	2.84853	2.38144	1.19614	0.231643	0.277223	NA	NA	NA	Helix-turn-helix domain of resolvase
4815	2.07492	2.84728	2.64125	1.07801	0.281031	0.322979	NA	NA	NA	Type III secretion basal body protein I, YscI, HrpB, PscI
5482	1.25973	2.84407	2.59422	1.09631	0.272943	NA	Inorganic ion transport and metabolismost-translational modification, protein turnover, and chaperones	NifU homolog involved in Fe-S cluster formation	iscU, nifU; nitrogen fixation protein NifU and related proteins	NifU-like N terminal domain
4936	1.15851	2.84354	2.83439	1.00323	0.315751	NA	Translation, ribosomal structure and biogenesis	16S rRNA U516 pseudouridylate synthase RsuA and related 23S rRNA U2605, pseudouridylate synthases	rluB; 23S rRNA pseudouridine2605 synthase [EC:5.4.99.22]	S4 domain
4232	1.07405	2.84347	2.85523	0.99588	0.319308	NA	Lipid transport and metabolism	Phosphopantetheinyl transferase (holo-ACP synthase)	acpS; holo-[acyl-carrier protein] synthase [EC:2.7.8.7]	4'-phosphopantetheinyl transferase superfamily
4863	1.07405	2.84347	2.85523	0.99588	0.319308	NA	Translation, ribosomal structure and biogenesis	Ribosomal protein S8	RP-S8, rpsH; small subunit ribosomal protein S8	Ribosomal protein S8
4577	1.19718	2.84344	2.60377	1.09205	0.274813	NA	Translation, ribosomal structure and biogenesis	Methionyl-tRNA formyltransferase	MTFMT, fmt; methionyl-tRNA formyltransferase [EC:2.1.2.9]	Formyl transferase, C-terminal domain
4754	0.736249	2.84305	2.99017	0.950801	0.341705	NA	NA	NA	NA	Uncharacterised protein family (UPF0259)
5453	1.82341	2.84121	2.32955	1.21964	0.222602	NA	General function prediction onlyeplication, recombination and repair	Bacterial nucleoid DNA-binding protein	ihfA, himA; integration host factor subunit alpha	Bacterial DNA-binding protein
4716	2.18198	2.82653	2.01181	1.40497	0.160032	0.215382	Inorganic ion transport and metabolismost-translational modification, protein turnover, and chaperones	ATP-dependent protease Clp, ATPase subunit	clpX, CLPX; ATP-dependent Clp protease ATP-binding subunit ClpX	C-terminal, D2-small domain, of ClpB protein
4767	1.25853	2.818	2.80472	1.00473	0.315026	NA	Carbohydrate transport and metabolism!!!Nucleotide transport and metabolism!!!General function prediction only	Diadenosine tetraphosphate (Ap4A) hydrolase or other HIT family hydrolase	HINT1, hinT, hit; histidine triad (HIT) family protein	HIT domain
4975	1.31746	2.81358	2.58805	1.08714	0.276974	NA	Coenzyme transport and metabolism	4-hydroxybenzoate synthetase (chorismate-pyruvate lyase)	ubiC; chorismate--pyruvate lyase [EC:4.1.3.40]	Chorismate lyase
4971	2.86718	2.81305	1.62084	1.73555	0.0826437	0.143709	NA	NA	NA	Bacterial shufflon protein, N-terminal constant region
4685	2.1648	2.81097	2.26513	1.24098	0.214615	0.262023	NA	NA	NA	NA
5008	2.14506	2.80974	2.62175	1.0717	0.283853	0.32566	Function unknownignal transduction mechanisms	Fermentation-respiration switch protein FrsA, has esterase activity, DUF1100 family	NA	NA
4680	1.20432	2.80305	2.44686	1.14557	0.251972	NA	Function unknownignal transduction mechanisms	Diadenosine tetraphosphatase ApaH/serine/threonine protein phosphatase, PP2A family	apaH; bis(5'-nucleosyl)-tetraphosphatase (symmetrical) [EC:3.6.1.41]	Calcineurin-like phosphoesterase
4835	2.83257	2.80002	1.6304	1.71738	0.0859091	0.148287	Translation, ribosomal structure and biogenesis	tRNA-dihydrouridine synthase	dusA; tRNA-dihydrouridine synthase A [EC:1.-.-.-]	Dihydrouridine synthase (Dus)
5389	1.07469	2.79223	2.82093	0.989823	0.32226	NA	Function unknown	Uncharacterized conserved protein YggE, contains kinase-interacting SIMPL domain	K09807; uncharacterized protein	Protein of unknown function (DUF541)
4425	1.07469	2.79223	2.82093	0.989823	0.32226	NA	Inorganic ion transport and metabolismost-translational modification, protein turnover, and chaperones	Predicted ATPase with chaperone activity	comM; magnesium chelatase family protein	Magnesium chelatase, subunit ChlI C-terminal
4315	1.15914	2.79192	2.80178	0.99648	0.319017	NA	General function prediction onlyeplication, recombination and repair	Endonuclease IV	nfo; deoxyribonuclease IV [EC:3.1.21.2]	Xylose isomerase-like TIM barrel
5163	1.32804	2.79145	2.77399	1.00629	0.314274	NA	Amino acid transport and metabolism	Small neutral amino acid transporter SnatA, MarC family	marC; multiple antibiotic resistance protein	MarC family integral membrane protein
5383	1.32804	2.79145	2.77399	1.00629	0.314274	NA	NA	NA	NA	Ankyrin repeats (3 copies)
5194	1.41249	2.79125	2.76191	1.01062	0.312197	NA	NA	NA	NA	NA
5117	2.84431	2.79106	2.21471	1.26024	0.207582	0.255533	NA	NA	NA	Ribbon-helix-helix protein, copG family
4243	1.7503	2.79054	2.72137	1.02542	0.305166	NA	NA	NA	NA	Putative transposase, YhgA-like
5417	1.93569	2.78035	2.41648	1.15058	0.249907	0.293541	General function prediction only	Stringent starvation protein B	sspB; stringent starvation protein B	Stringent starvation protein B
4851	1.15977	2.77489	2.79648	0.992278	0.321062	NA	Translation, ribosomal structure and biogenesis	Ribosomal protein L17	RP-L17, MRPL17, rplQ; large subunit ribosomal protein L17	Ribosomal protein L17
4235	1.49758	2.77351	2.75321	1.00737	0.313755	NA	NA	NA	NA	Leucine rich repeat
4613	0.890839	2.76641	2.86701	0.96491	0.33459	NA	NA	NA	NA	NA
4328	1.05974	2.76578	2.82156	0.980229	0.326973	NA	Coenzyme transport and metabolism	7,8-dihydro-6-hydroxymethylpterin-pyrophosphokinase	folK; 2-amino-4-hydroxy-6-hydroxymethyldihydropteridine diphosphokinase [EC:2.7.6.3]	7,8-dihydro-6-hydroxymethylpterin-pyrophosphokinase (HPPK)
4939	1.05974	2.76578	2.82156	0.980229	0.326973	NA	Lipid transport and metabolismntracellular trafficking, secretion, and vesicular transport	Preprotein translocase subunit YajC	yajC; preprotein translocase subunit YajC	Preprotein translocase subunit
5354	1.05974	2.76578	2.82156	0.980229	0.326973	NA	Nucleotide transport and metabolism	Orotidine-5'-phosphate decarboxylase	pyrF; orotidine-5'-phosphate decarboxylase [EC:4.1.1.23]	Orotidine 5'-phosphate decarboxylase / HUMPS family
4336	1.14419	2.76551	2.80207	0.98695	0.323667	NA	Amino acid transport and metabolismxtracellular structures!!!Lipid transport and metabolismntracellular trafficking, secretion, and vesicular transport!!!Amino acid transport and metabolismnergy production and conversionell motility	Type II secretory pathway ATPase GspE/PulE or T4P pilus assembly pathway ATPase PilB	NA	Type II/IV secretion system protein
5017	1.14419	2.76551	2.80207	0.98695	0.323667	NA	Inorganic ion transport and metabolismost-translational modification, protein turnover, and chaperones	ATP-dependent Clp protease ATP-binding subunit ClpA	vasG, clpV; type VI secretion system protein VasG	ATPase family associated with various cellular activities (AAA)
4378	1.14419	2.76551	2.80207	0.98695	0.323667	NA	Nucleotide transport and metabolism	NAD kinase	ppnK, NADK; NAD+ kinase [EC:2.7.1.23]	ATP-NAD kinase
4743	1.14419	2.76551	2.80207	0.98695	0.323667	NA	Translation, ribosomal structure and biogenesis	Ribosomal protein L11 methylase PrmA	prmA; ribosomal protein L11 methyltransferase [EC:2.1.1.-]	Ribosomal protein L11 methyltransferase (PrmA)
4313	1.22865	2.76527	2.78578	0.992637	0.320887	NA	General function prediction onlyeplication, recombination and repair	Endonuclease III	NTH; endonuclease III [EC:4.2.99.18]	HhH-GPD superfamily base excision DNA repair protein
4791	1.3131	2.76507	2.7724	0.997358	0.318591	NA	NA	NA	NA	NA
4342	1.39755	2.76489	2.75995	1.00179	0.316446	NA	Inorganic ion transport and metabolismost-translational modification, protein turnover, and chaperones	Peroxiredoxin	BCP, PRXQ, DOT5; thioredoxin-dependent peroxiredoxin [EC:1.11.1.24]	AhpC/TSA family
4550	1.39755	2.76489	2.75995	1.00179	0.316446	NA	NA	NA	NA	PAP2 superfamily
4606	1.482	2.76471	2.74829	1.00598	0.314426	NA	NA	NA	NA	Type VI secretion system effector, Hcp
5479	2.04694	2.76411	1.98022	1.39586	0.162756	0.217858	Inorganic ion transport and metabolismost-translational modification, protein turnover, and chaperones	Molecular chaperone DnaK (HSP70)	hscA; molecular chaperone HscA	Hsp70 protein
4637	1.11867	2.7622	2.59314	1.0652	0.286787	NA	Amino acid transport and metabolismnergy production and conversionell cycle control, cell division, chromosome partitioning	Chromosome condensin MukBEF, ATPase and DNA-binding subunit MukB [Escherichia coli str. K-12 substr. MG1655	mukB; chromosome partition protein MukB	Putative exonuclease SbcCD, C subunit
4918	1.11867	2.7622	2.59314	1.0652	0.286787	NA	Mobilome: prophages, transposons	Bacteriophage P2-related tail formation protein	NA	Phage tail protein (Tail_P2_I)
4875	1.58101	2.76122	2.53865	1.08767	0.27674	NA	Translation, ribosomal structure and biogenesis	Ribosomal protein L23	RP-L23, MRPL23, rplW; large subunit ribosomal protein L23	Ribosomal protein L23
5098	2.9754	2.75655	1.6512	1.66943	0.0950331	0.158822	NA	NA	NA	NA
4069	1.48263	2.75036	2.73242	1.00657	0.314143	NA	NA	NA	NA	Bacterial shufflon protein, N-terminal constant region
5020	2.14272	2.74919	2.43489	1.12908	0.258864	0.300616	NA	NA	NA	NA
2476	0.956457	2.74597	2.92636	0.938354	0.348062	NA	NA	NA	NA	NA
5028	1.76395	2.73911	2.29763	1.19215	0.233203	NA	Lipid transport and metabolismntracellular trafficking, secretion, and vesicular transport	Type VI protein secretion system component VasK	impL, vasK, icmF; type VI secretion system protein ImpL	ImcF-related N-terminal domain
4651	1.8484	2.73906	2.29927	1.19128	0.233545	NA	Function unknown	Uncharacterized surface anchored protein	NA	Inverse autotransporter, beta-domain
4323	2.59435	2.73738	1.75626	1.55865	0.11908	0.182736	Translation, ribosomal structure and biogenesis	Protein chain release factor B	prfB; peptide chain release factor 2	RF-1 domain
4722	1.78947	2.73428	2.47442	1.10502	0.269153	NA	Amino acid transport and metabolismnergy production and conversionell wall/membrane/envelope biogenesis	Phosphoethanolamine transferase for periplasmic glucans (OPG), alkaline phosphatase superfamily	NA	Sulfatase
4608	1.78947	2.73428	2.47442	1.10502	0.269153	NA	Lipid transport and metabolismntracellular trafficking, secretion, and vesicular transport	Predicted component of the type VI protein secretion system	impB; type VI secretion system protein ImpB	Type VI secretion system, VipA, VC_A0107 or Hcp2
5273	1.21496	2.73075	2.72201	1.00321	0.315758	NA	General function prediction onlyeplication, recombination and repair	Site-specific DNA recombinase related to the DNA invertase Pin	spoIVCA; site-specific DNA recombinase	Resolvase, N terminal domain
4209	4.07517	2.73069	2.38023	1.14724	0.251283	0.294638	NA	NA	NA	NA
4263	1.72167	2.72958	2.6953	1.01272	0.311194	NA	Lipid transport and metabolismntracellular trafficking, secretion, and vesicular transport	Biopolymer transport protein ExbB/TolQ	tolQ; biopolymer transport protein TolQ	MotA/TolQ/ExbB proton channel family
5007	1.46769	2.72745	2.72736	1.00003	0.317295	NA	Coenzyme transport and metabolism	7-keto-8-aminopelargonate synthetase or related enzyme	bioF; 8-amino-7-oxononanoate synthase [EC:2.3.1.47]	Aminotransferase class I and II
4103	1.46769	2.72745	2.72736	1.00003	0.317295	NA	NA	NA	NA	NA
4169	1.63659	2.72697	2.71176	1.00561	0.314603	NA	Mobilome: prophages, transposons	Transposase and inactivated derivatives	K07483; transposase	Transposase
4455	1.44216	2.72062	2.52423	1.0778	0.281123	NA	Translation, ribosomal structure and biogenesis	Ribosomal 50S subunit-associated protein YjgA (function unknown), DUF615 family	yjgA; ribosome-associated protein	Protein of unknown function (DUF615)
5504	3.4376	2.71929	1.54044	1.76527	0.0775187	0.136761	NA	NA	NA	NA
4290	2.6082	2.71605	2.5882	1.0494	0.293995	0.335562	General function prediction onlyeplication, recombination and repair!!!Coenzyme transport and metabolism	Dephospho-CoA kinase!!!Endogenous inhibitor of DNA gyrase, YacG/DUF329 family	K09862; uncharacterized protein	DNA gyrase inhibitor YacG
5547	3.0063	2.71572	1.5713	1.72833	0.0839293	0.145565	Amino acid transport and metabolismnergy production and conversionell cycle control, cell division, chromosome partitioning	Chromosome segregation protein Spo0J, contains ParB-like nuclease domain	parB, spo0J; ParB family transcriptional regulator, chromosome partitioning protein	ParB-like nuclease domain
5195	1.64564	2.71278	2.33523	1.16167	0.245368	NA	NA	NA	NA	Ankyrin repeat
5411	2.3272	2.71213	2.42435	1.1187	0.263267	0.304667	Translation, ribosomal structure and biogenesis	Ribosomal protein L33	RP-L33, MRPL33, rpmG; large subunit ribosomal protein L33	Ribosomal protein L33
5046	1.53783	2.70961	2.69635	1.00492	0.314938	NA	Amino acid transport and metabolismnergy production and conversionell cycle control, cell division, chromosome partitioning	Cell division protein ZipA, interacts with FtsZ	zipA; cell division protein ZipA	ZipA, C-terminal FtsZ-binding domain
5027	1.53783	2.70961	2.69635	1.00492	0.314938	NA	NA	NA	NA	Type VI secretion system protein DotU
5349	1.70673	2.70924	2.68786	1.00795	0.313478	NA	Inorganic ion transport and metabolism!!!Amino acid transport and metabolism	ABC-type dipeptide/oligopeptide/nickel transport system, permease component	oppB; oligopeptide transport system permease protein	Binding-protein-dependent transport system inner membrane component
4928	1.11494	2.70586	2.7797	0.973435	0.330337	NA	NA	NA	NA	Lipopolysaccharide-assembly, LptC-related
4594	1.28384	2.70499	2.74834	0.984225	0.325005	NA	Carbohydrate transport and metabolism	Predicted arabinose efflux permease, MFS family	bcr, tcaB; MFS transporter, DHA1 family, multidrug resistance protein	NA
5246	1.45274	2.70448	2.73037	0.990518	0.321921	NA	NA	NA	NA	Ankyrin repeats (3 copies)
4291	2.1505	2.69868	1.99923	1.34986	0.177062	0.230319	Amino acid transport and metabolismnergy production and conversionell cycle control, cell division, chromosome partitioning	Cell division protein ZapD, interacts with FtsZ	zapD; cell division protein ZapD	Cell division protein
4692	1.57177	2.69778	2.51926	1.07086	0.284232	NA	NA	NA	NA	ABC-2 family transporter protein
4221	1.60733	2.68917	2.69227	0.99885	0.317867	NA	NA	NA	NA	NA
4177	1.69178	2.68896	2.68726	1.00063	0.317004	NA	Amino acid transport and metabolismnergy production and conversion	Na+/H+-dicarboxylate symporter	NA	Sodium:dicarboxylate symporter family
4089	1.69178	2.68896	2.68726	1.00063	0.317004	NA	NA	NA	NA	NA
4547	1.18444	2.68226	2.7741	0.966894	0.333597	NA	Function unknown	Uncharacterized conserved protein YdbL, DUF1318 family	K09978; uncharacterized protein	Protein of unknown function (DUF1318)
4381	1.52225	2.68118	2.73269	0.981149	0.326519	NA	Amino acid transport and metabolismnergy production and conversionell wall/membrane/envelope biogenesis	Outer membrane protein assembly factor BamE, lipoprotein component of the BamABCDE complex	bamE, smpA; outer membrane protein assembly factor BamE	SmpA / OmlA family
5311	1.7756	2.68051	2.70807	0.989824	0.32226	NA	Mobilome: prophages, transposons	Transposase InsO and inactivated derivatives	NA	Winged helix-turn helix
4373	2.3127	2.6789	1.65602	1.61768	0.105733	0.171125	Translation, ribosomal structure and biogenesis	Tyrosyl-tRNA synthetase	YARS, tyrS; tyrosyl-tRNA synthetase [EC:6.1.1.1]	tRNA synthetases class I (W and Y)
4597	1.07356	2.67804	2.93394	0.912778	0.361359	NA	NA	NA	NA	NA
4211	0.820203	2.67657	3.03859	0.880861	0.378393	NA	Lipid transport and metabolism	4-diphosphocytidyl-2C-methyl-D-erythritol kinase	ispE; 4-diphosphocytidyl-2-C-methyl-D-erythritol kinase [EC:2.7.1.148]	NA
4168	1.81442	2.66963	2.02955	1.31538	0.188382	NA	General function prediction onlyeplication, recombination and repair	Exonuclease VII, large subunit	xseA; exodeoxyribonuclease VII large subunit [EC:3.1.11.6]	Exonuclease VII, large subunit
4098	1.50794	2.66906	2.70186	0.987862	0.32322	NA	Function unknownecondary metabolites biosynthesis, transport, and catabolism	Ectoine hydroxylase-related dioxygenase, phytanoyl-CoA dioxygenase (PhyH) family	NA	Phytanoyl-CoA dioxygenase (PhyH)
4388	1.84574	2.66824	2.68155	0.995035	0.319719	NA	Lipid transport and metabolism	3-hydroxymyristoyl/3-hydroxydecanoyl-(acyl carrier protein) dehydratase	fabZ; 3-hydroxyacyl-[acyl-carrier-protein] dehydratase [EC:4.2.1.59]	FabA-like domain
5063	2.03828	2.66115	2.15615	1.23421	0.217124	0.264359	NA	NA	NA	NA
4246	2.40722	2.65358	1.88231	1.40975	0.158615	0.214684	Transcription	DNA-binding transcriptional regulator, LysR family	cysB; LysR family transcriptional regulator, cys regulon transcriptional activator	LysR substrate binding domain
4264	1.81959	2.65204	2.53334	1.04686	0.295165	NA	NA	NA	cydX; cytochrome bd-I ubiquinol oxidase subunit X [EC:7.1.1.7]	Membrane bound YbgT-like protein
4318	1.33683	2.64882	2.54077	1.04253	0.297167	NA	General function prediction onlyeplication, recombination and repair	Site-specific recombinase XerD	xerD; integrase/recombinase XerD	Phage integrase family
4556	2.9621	2.64173	1.54374	1.71126	0.0870337	0.149586	Amino acid transport and metabolismnergy production and conversionell wall/membrane/envelope biogenesis	Sugar transferase involved in LPS biosynthesis (colanic, teichoic acid)	NA	Bacterial sugar transferase
5120	2.76418	2.641	2.24447	1.17667	0.239328	0.284018	Inorganic ion transport and metabolismost-translational modification, protein turnover, and chaperones	Disulfide bond formation protein DsbB	dsbB; protein dithiol:quinone oxidoreductase [EC:1.8.5.9]	Disulfide bond formation protein DsbB
4866	2.07047	2.63599	2.63203	1.0015	0.316584	0.35919	Translation, ribosomal structure and biogenesis	Ribosomal protein L24	RP-L24, MRPL24, rplX; large subunit ribosomal protein L24	Ribosomal proteins 50S L24/mitochondrial 39S L24
5148	2.55166	2.62254	2.43538	1.07685	0.281547	0.323293	Mobilome: prophages, transposons	Transposase	NA	DDE superfamily endonuclease
4238	2.86657	2.6212	1.55051	1.69054	0.0909238	0.15527	General function prediction only!!!Coenzyme transport and metabolism	NH3-dependent NAD+ synthetase!!!Predicted amidohydrolase	E6.3.5.1, NADSYN1, QNS1, nadE; NAD+ synthase (glutamine-hydrolysing) [EC:6.3.5.1]	NAD synthase
4929	1.84467	2.60497	2.44434	1.06571	0.286553	NA	Amino acid transport and metabolismnergy production and conversionell wall/membrane/envelope biogenesis	Lipopolysaccharide export system protein LptA	lptA; lipopolysaccharide export system protein LptA	OstA-like protein
5228	1.16153	2.59476	2.29571	1.13027	0.258364	NA	Translation, ribosomal structure and biogenesis	Ribosomal protein S7	RP-S7, MRPS7, rpsG; small subunit ribosomal protein S7	Ribosomal protein S7p/S5e
5463	2.25064	2.59174	1.79484	1.444	0.14874	0.207985	General function prediction onlyeplication, recombination and repair	DNA polymerase III, delta prime subunit	holB; DNA polymerase III subunit delta' [EC:2.7.7.7]	DNA polymerase III, delta subunit
5153	1.66082	2.58869	2.44015	1.06088	0.288746	NA	Amino acid transport and metabolismnergy production and conversionell wall/membrane/envelope biogenesis	Outer membrane protein assembly factor BamB, contains PQQ-like beta-propeller repeat	bamB; outer membrane protein assembly factor BamB	PQQ-like domain
4794	2.17339	2.58591	2.10199	1.23022	0.218613	0.264739	Translation, ribosomal structure and biogenesis	Ribosomal protein S15P/S13E	RP-S15, MRPS15, rpsO; small subunit ribosomal protein S15	Ribosomal protein S15
5283	1.26236	2.5828	2.48558	1.03911	0.298752	NA	NA	NA	NA	NA
4133	1.46782	2.58099	2.99891	0.860643	0.389434	NA	NA	NA	NA	NA
5249	0.721439	2.57821	3.06032	0.842466	0.399527	NA	Amino acid transport and metabolismnergy production and conversionell wall/membrane/envelope biogenesis	Membrane-anchored protein YidD, putatitve component of membrane protein insertase Oxa1/YidC/SpoIIIJ	K08998; uncharacterized protein	Putative membrane protein insertion efficiency factor
4542	0.890342	2.57818	2.96241	0.870298	0.384138	NA	General function prediction onlyeplication, recombination and repair	O6-methylguanine-DNA--protein-cysteine methyltransferase	ogt, MGMT; methylated-DNA-[protein]-cysteine S-methyltransferase [EC:2.1.1.63]	6-O-methylguanine DNA methyltransferase, DNA binding domain
4926	0.890342	2.57818	2.96241	0.870298	0.384138	NA	NA	NA	NA	NA
4963	0.949268	2.57809	2.71515	0.949521	0.342356	NA	Coenzyme transport and metabolism	Porphobilinogen deaminase	hemC, HMBS; hydroxymethylbilane synthase [EC:2.5.1.61]	Porphobilinogen deaminase, dipyromethane cofactor binding domain
4957	3.00585	2.56509	1.51307	1.69528	0.0900216	0.153926	Amino acid transport and metabolismnergy production and conversion	Na+-transporting NADH:ubiquinone oxidoreductase, subunit NqrC	nqrC; Na+-transporting NADH:ubiquinone oxidoreductase subunit C [EC:7.2.1.1]	FMN-binding domain
4376	1.55034	2.56134	2.31784	1.10506	0.269135	NA	General function prediction onlyeplication, recombination and repair	Excinuclease UvrABC helicase subunit UvrB	uvrB; excinuclease ABC subunit B	UvrB interaction domain
4075	1.04493	2.55204	2.8742	0.887913	0.374588	NA	General function prediction onlyeplication, recombination and repair	Site-specific recombinase XerD	xerD; integrase/recombinase XerD	Phage integrase, N-terminal SAM-like domain
4127	2.6476	2.55169	1.65647	1.54044	0.123454	0.186806	General function prediction only	Predicted nucleic-acid-binding protein, contains PIN domain	NA	PIN domain
4816	1.21384	2.5514	2.8354	0.899839	0.368206	NA	NA	NA	NA	Bacterial shufflon protein, N-terminal constant region
4228	3.00502	2.5501	1.50057	1.69942	0.0892394	0.152785	Lipid transport and metabolism	Phosphatidylglycerophosphatase A	pgpA; phosphatidylglycerophosphatase A [EC:3.1.3.27]	Phosphatidylglycerophosphatase A
5549	4.8748	2.54772	1.72777	1.47457	0.140327	0.199696	Function unknownignal transduction mechanisms	Ankyrin repeat!!!Ankyrin repeat!!!Ankyrin repeat!!!Predicted NTPase, NACHT family domain	NA	Ankyrin repeats (3 copies)
4586	2.46497	2.54181	1.68686	1.50682	0.131856	0.193215	Translation, ribosomal structure and biogenesis	Translation elongation factor P (EF-P)/translation initiation factor 5A (eIF-5A)	efp; elongation factor P	Elongation factor P (EF-P) OB domain
5542	0.994423	2.54113	2.69345	0.943446	0.345453	NA	Amino acid transport and metabolism	ABC-type arginine transport system, permease component	artQ; arginine transport system permease protein	Binding-protein-dependent transport system inner membrane component
5322	0.875398	2.54006	2.95694	0.859016	0.390332	NA	Amino acid transport and metabolismnergy production and conversion	FoF1-type ATP synthase, delta subunit	ATPF1D, atpH; F-type H+-transporting ATPase subunit delta	ATP synthase delta (OSCP) subunit
5127	0.706495	2.53973	3.05909	0.830226	0.406411	NA	NA	NA	NA	NA
4446	5.34646	2.53921	1.59084	1.59614	0.110458	0.175243	General function prediction onlyeplication, recombination and repair	Site-specific DNA recombinase related to the DNA invertase Pin	NA	Helix-turn-helix domain of resolvase
4115	2.9174	2.53895	1.55388	1.63394	0.102272	0.168126	Function unknown	Uncharacterized surface anchored protein	NA	Inverse autotransporter, beta-domain
4703	2.13434	2.53837	2.015	1.25974	0.207765	0.255533	Amino acid transport and metabolism	3-dehydroquinate dehydratase	aroQ, qutE; 3-dehydroquinate dehydratase II [EC:4.2.1.10]	Dehydroquinase class II
4474	1.57821	2.53745	2.69705	0.940824	0.346795	NA	NA	NA	K07483; transposase	NA
4095	1.76143	2.53236	2.7068	0.935552	0.349504	NA	NA	NA	NA	Leucine Rich repeat
2029	2.00476	2.53134	1.74383	1.4516	0.146613	0.207533	NA	NA	NA	NA
5428	1.10013	2.52375	2.81119	0.897749	0.36932	NA	Inorganic ion transport and metabolism	Rhodanese-related sulfurtransferase	grxC, GLRX, GLRX2; glutaredoxin 3	Glutaredoxin
4949	1.18458	2.52325	2.79379	0.903162	0.36644	NA	Amino acid transport and metabolismnergy production and conversionell wall/membrane/envelope biogenesis	Outer membrane lipoprotein SlyB	slyB; outer membrane lipoprotein SlyB	Glycine zipper 2TM domain
5208	0.861085	2.52179	2.92794	0.861286	0.389081	NA	Function unknown	Uncharacterized membrane protein, required for colicin V production	cvpA; membrane protein required for colicin V production	Colicin V production protein
5137	0.945537	2.52129	2.89001	0.872416	0.382982	NA	Function unknownignal transduction mechanisms	sRNA-binding carbon storage regulator CsrA	csrA; carbon storage regulator	Global regulator protein family
4566	1.19889	2.52033	2.82063	0.893532	0.371572	NA	Amino acid transport and metabolismnergy production and conversionell motility	Glycosyltransferase, catalytic subunit of cellulose synthase and poly-beta-1,6-N-acetylglucosamine synthase	NA	Glycosyl transferase family 2
4616	1.40237	2.51641	2.57899	0.975734	0.329196	NA	NA	NA	NA	NA
5512	1.41241	2.51539	2.5537	0.984999	0.324625	NA	Translation, ribosomal structure and biogenesis	Adenine C2-methylase RlmN of 23S rRNA A2503 and tRNA A37	rlmN; 23S rRNA (adenine2503-C2)-methyltransferase [EC:2.1.1.192]	Radical SAM superfamily
4572	2.22357	2.50093	2.44266	1.02386	0.305903	0.347962	NA	NA	NA	NA
5461	1.55205	2.50074	2.51467	0.994461	0.319998	NA	Coenzyme transport and metabolism	Delta-aminolevulinic acid dehydratase, porphobilinogen synthase	hemB, ALAD; porphobilinogen synthase [EC:4.2.1.24]	Delta-aminolevulinic acid dehydratase
4321	1.72096	2.50021	2.50441	0.998323	0.318123	NA	NA	NA	NA	Peptidase M60, enhancin and enhancin-like
4502	1.71723	2.49626	2.68172	0.930844	0.351934	NA	Amino acid transport and metabolismnergy production and conversionell wall/membrane/envelope biogenesis	Glycosyltransferase involved in cell wall bisynthesis	NA	Glycosyl transferases group 1
4774	1.33854	2.49607	2.76643	0.902272	0.366912	NA	NA	NA	insB; insertion element IS1 protein InsB	NA
5180	2.32613	2.49575	1.63606	1.52546	0.127144	0.190655	NA	NA	NA	EspA-like secreted protein
5329	2.80692	2.49261	1.55526	1.60269	0.109003	0.173882	Inorganic ion transport and metabolism	ABC-type Fe3+ transport system, permease component	thiP; thiamine transport system permease protein	Binding-protein-dependent transport system inner membrane component
5256	1.01504	2.48952	2.86844	0.867901	0.385448	NA	Mobilome: prophages, transposons	Phage protein U	NA	Phage P2 GpU
4138	1.01504	2.48952	2.86844	0.867901	0.385448	NA	Translation, ribosomal structure and biogenesis	tRNA U55 pseudouridine synthase TruB, may also work on U342 of tmRNA	truB, PUS4, TRUB1; tRNA pseudouridine55 synthase [EC:5.4.99.25]	Pseudouridine synthase II TruB, C-terminal
4304	1.0995	2.48925	2.84411	0.875229	0.38145	NA	NA	NA	NA	NA
4846	1.30928	2.48797	2.7421	0.907322	0.364237	NA	Amino acid transport and metabolismxtracellular structures!!!Amino acid transport and metabolismnergy production and conversionell motility	Tfp pilus assembly protein, major pilin PilA	ppdD; prepilin peptidase dependent protein D	Prokaryotic N-terminal methylation motif
5288	1.47818	2.48733	2.72575	0.91253	0.36149	NA	Amino acid transport and metabolismnergy production and conversionell wall/membrane/envelope biogenesis	UDP-3-O-acyl-N-acetylglucosamine deacetylase	lpxC; UDP-3-O-[3-hydroxymyristoyl] N-acetylglucosamine deacetylase [EC:3.5.1.108]	UDP-3-O-acyl N-acetylglycosamine deacetylase
4375	1.56263	2.48703	2.71807	0.914999	0.360192	NA	NA	NA	GABPB; GA-binding protein transcription factor, beta	Ankyrin repeats (many copies)
4266	2.17596	2.48219	1.89318	1.31112	0.189817	0.240338	Amino acid transport and metabolismnergy production and conversion	Cytochrome bd-type quinol oxidase, subunit 1	cydA; cytochrome bd ubiquinol oxidase subunit I [EC:7.1.1.7]	Cytochrome bd terminal oxidase subunit I
4113	2.74565	2.4787	1.66889	1.48523	0.137482	0.197334	Coenzyme transport and metabolism	Dethiobiotin synthetase	bioD; dethiobiotin synthetase [EC:6.3.3.3]	AAA domain
5161	1.88804	2.47814	2.00746	1.23446	0.217031	NA	Carbohydrate transport and metabolism	Anaerobic C4-dicarboxylate transporter	dcuA; anaerobic C4-dicarboxylate transporter DcuA	Anaerobic c4-dicarboxylate membrane transporter
5432	2.11023	2.47626	2.64585	0.935903	0.349323	0.388072	Translation, ribosomal structure and biogenesis	Ribosomal protein L13	RP-L13, MRPL13, rplM; large subunit ribosomal protein L13	Ribosomal protein L13
4747	0.985787	2.47134	2.85028	0.867051	0.385914	NA	NA	NA	NA	NA
5036	1.23914	2.46985	2.78833	0.88578	0.375736	NA	General function prediction only	ABC-type uncharacterized transport system, periplasmic component	ABC.X4.S; putative ABC transport system substrate-binding protein	ABC transporter substrate binding protein
4733	3.01372	2.46278	2.23438	1.10222	0.270366	0.31234	Amino acid transport and metabolismnergy production and conversionell motility	Cellulose biosynthesis protein BcsQ	parA, soj; chromosome partitioning protein	CobQ/CobB/MinD/ParA nucleotide binding domain
5367	2.06201	2.46098	2.01008	1.22432	0.220831	0.266921	NA	NA	NA	NA
5364	0.845509	2.45849	3.24746	0.757049	0.449021	NA	NA	NA	NA	NA
4529	0.831197	2.45824	2.96711	0.828498	0.407389	NA	NA	NA	NA	FeoC like transcriptional regulator
4721	1.08455	2.45751	2.8704	0.856158	0.39191	NA	Lipid transport and metabolism	Diacylglycerol kinase	dgkA, DGK; diacylglycerol kinase (ATP) [EC:2.7.1.107]	Prokaryotic diacylglycerol kinase
5274	4140.91	2.45687	1.10757	2.21826	0.0265369	0.0521345	General function prediction onlyeplication, recombination and repair	DNA mismatch repair ATPase MutL	mutL; DNA mismatch repair protein MutL	Histidine kinase-, DNA gyrase B-, and HSP90-like ATPase
4935	1.77408	2.45663	2.13848	1.14877	0.250649	NA	General function prediction only	Predicted metal-dependent phosphoesterase TrpH, contains PHP domain	E3.1.3.97; 3',5'-nucleoside bisphosphate phosphatase [EC:3.1.3.97]	PHP domain
4910	1.32891	2.45661	2.54731	0.964393	0.334849	NA	NA	NA	NA	NA
5118	3.47118	2.455	2.09556	1.17152	0.241388	0.285619	NA	NA	NA	NA
5385	2.97607	2.45456	1.52023	1.6146	0.106398	0.171784	NA	NA	EFR3; protein EFR3	NA
2653	2.72066	2.44238	2.61867	0.932679	0.350986	0.389594	NA	NA	NA	Transposase-associated domain
4361	1.22262	2.43847	2.57864	0.945641	0.344332	NA	General function prediction onlyeplication, recombination and repair	DNA mismatch repair protein MutH	mutH; DNA mismatch repair protein MutH	DNA mismatch repair enzyme MutH
5454	2.00818	2.43382	2.05248	1.1858	0.235703	0.280568	NA	NA	NA	CaiF/GrlA transcriptional regulator
5272	2.1894	2.43297	1.94365	1.25175	0.21066	0.258379	Mobilome: prophages, transposons	Transposase	NA	NA
5439	1.88505	2.42604	2.43652	0.995697	0.319397	NA	Amino acid transport and metabolismnergy production and conversionell wall/membrane/envelope biogenesis	ABC-type transporter Mla maintaining outer membrane lipid asymmetry, periplasmic component MlaD	mlaD, linM; phospholipid/cholesterol/gamma-HCH transport system substrate-binding protein	MlaD protein
5429	1.88505	2.42604	2.43652	0.995697	0.319397	NA	Lipid transport and metabolismntracellular trafficking, secretion, and vesicular transport	Preprotein translocase subunit SecB	secB; preprotein translocase subunit SecB	Preprotein translocase subunit SecB
4985	2.73822	2.41441	1.99604	1.2096	0.226432	0.272209	NA	NA	NA	NA
4231	1.37658	2.41261	2.57141	0.938242	0.34812	NA	Function unknownignal transduction mechanisms	CheY chemotaxis protein or a CheY-like REC (receiver) domain!!!HPt (histidine-containing phosphotransfer) domain!!!K+-sensing histidine kinase KdpD!!!Signal transduction histidine kinase, nitrate/nitrite-specific!!!Uncharacterized domain of BarA-like signal transduction histidine kinase	barA, gacS, varS; two-component system, NarL family, sensor histidine kinase BarA [EC:2.7.13.3]	Hpt domain
5494	1.95456	2.40978	2.43974	0.987721	0.32329	0.365689	General function prediction onlyeplication, recombination and repair	DNA recombination-dependent growth factor C	rdgC; recombination associated protein RdgC	Putative exonuclease, RdgC
4256	2.36399	2.40906	2.42103	0.995053	0.319711	0.362429	NA	NA	NA	NA
4096	4.20811	2.40262	1.35172	1.77745	0.0754942	0.133721	Translation, ribosomal structure and biogenesis	Phenylalanyl-tRNA synthetase alpha subunit	FARSA, pheS; phenylalanyl-tRNA synthetase alpha chain [EC:6.1.1.20]	tRNA synthetases class II core domain (F)
4725	3.27555	2.399	2.57849	0.930389	0.35217	0.390583	NA	NA	NA	Resolvase, N terminal domain
4657	1.47661	2.39797	2.53203	0.947054	0.343611	NA	Translation, ribosomal structure and biogenesis	Ribosomal protein S6	RP-S6, MRPS6, rpsF; small subunit ribosomal protein S6	Ribosomal protein S6
5341	2.02407	2.39333	2.44514	0.978809	0.327674	0.36957	Amino acid transport and metabolism	Small neutral amino acid transporter SnatA, MarC family	NA	MarC family integral membrane protein
5011	2.16532	2.3909	2.49496	0.958293	0.337915	0.37792	Mobilome: prophages, transposons!!!Transcription	Predicted DNA-binding transcriptional regulator AlpA	NA	NA
5282	2.19456	2.38129	2.15572	1.10464	0.269316	0.311397	NA	NA	NA	NA
4811	1.46167	2.37575	2.52628	0.940416	0.347004	NA	NA	NA	NA	HrpJ-like domain
5038	1.63833	2.36255	2.31059	1.02249	0.306551	NA	NA	NA	NA	Domain of unknown function (DUF1911)
2099	0.769151	2.36106	2.92802	0.806366	0.420032	NA	NA	NA	NA	NA
4060	3.85148	2.36	1.49761	1.57584	0.115062	0.179046	NA	NA	NA	NA
2506	1518.72	2.35901	1.04275	2.26231	0.0236785	0.0468644	NA	NA	NA	NA
5548	3.72725	2.35449	2.4005	0.980833	0.326675	0.368755	Mobilome: prophages, transposons	Retron-type reverse transcriptase	ltrA; RNA-directed DNA polymerase [EC:2.7.7.49]	Group II intron, maturase-specific domain
4184	3.57253	2.35211	1.63895	1.43513	0.15125	0.209422	NA	NA	NA	NA
4188	3.74143	2.35204	1.64721	1.42789	0.153323	0.210338	NA	NA	NA	NA
4275	3.98946	2.33674	1.36208	1.71557	0.0862406	0.148414	Translation, ribosomal structure and biogenesis	GTPase Era, involved in 16S rRNA processing	era, ERAL1; GTPase	50S ribosome-binding GTPase
5362	2.85702	2.32692	1.66198	1.40009	0.161487	0.216617	Defense mechanisms!!!Amino acid transport and metabolismnergy production and conversionell wall/membrane/envelope biogenesis	CubicO group peptidase, beta-lactamase class C family!!!N-acetyl-anhydromuramyl-L-alanine amidase AmpD	NA	N-acetylmuramoyl-L-alanine amidase
4630	1.62169	2.32184	2.5544	0.908958	0.363372	NA	NA	NA	NA	Ankyrin repeats (many copies)
4236	1.21002	2.30657	2.78626	0.827837	0.407763	NA	Translation, ribosomal structure and biogenesis!!!Inorganic ion transport and metabolismost-translational modification, protein turnover, and chaperones	Protein N-acetyltransferase, RimJ/RimL family	speG, SAT; diamine N-acetyltransferase [EC:2.3.1.57]	Acetyltransferase (GNAT) domain
4860	1.74469	2.28905	2.31002	0.990921	0.321724	NA	Translation, ribosomal structure and biogenesis	Ribosomal protein S5	RP-S5, MRPS5, rpsE; small subunit ribosomal protein S5	Ribosomal protein S5, C-terminal domain
4165	1.57642	2.28679	2.2807	1.00267	0.316021	NA	Transcription	DNA-binding protein Fis (factor for inversion stimulation)	fis; Fis family transcriptional regulator, factor for inversion stimulation protein	Bacterial regulatory protein, Fis family
5055	1.77021	2.28451	2.48788	0.918257	0.358484	NA	Amino acid transport and metabolism	Spermidine/putrescine-binding periplasmic protein	potD; spermidine/putrescine transport system substrate-binding protein	Bacterial extracellular solute-binding protein
5421	1.51686	2.28449	2.4891	0.917795	0.358726	NA	Inorganic ion transport and metabolismost-translational modification, protein turnover, and chaperones	Thioredoxin reductase	trxB, TRR; thioredoxin reductase (NADPH) [EC:1.8.1.9]	Pyridine nucleotide-disulphide oxidoreductase
4489	1.07037	2.28408	2.86508	0.797212	0.425328	NA	General function prediction onlyeplication, recombination and repair	Predicted endonuclease distantly related to archaeal Holliday junction resolvase	yraN; putative endonuclease	Uncharacterised protein family UPF0102
5334	2.79389	2.28379	1.62571	1.4048	0.160081	0.215382	Inorganic ion transport and metabolismost-translational modification, protein turnover, and chaperones	Predicted ATP-dependent protease	lonH; Lon-like ATP-dependent protease [EC:3.4.21.-]	AAA domain
5435	2.16683	2.27462	2.00099	1.13674	0.255645	0.298153	Inorganic ion transport and metabolismost-translational modification, protein turnover, and chaperones	Periplasmic serine protease, S1-C subfamily, contain C-terminal PDZ domain	hhoB, degS; serine protease DegS [EC:3.4.21.-]	Trypsin-like peptidase domain
5067	1.79012	2.2731	2.1283	1.06804	0.285505	NA	Mobilome: prophages, transposons	REP element-mobilizing transposase RayT	K07491; putative transposase	Transposase IS200 like
4132	1.41723	2.26784	2.41274	0.939945	0.347246	NA	Translation, ribosomal structure and biogenesis!!!General function prediction only	Ribosomal protein S18 acetylase RimI and related acetyltransferases!!!GrpB domain, predicted nucleotidyltransferase, UPF0157 family	NA	GrpB protein
4959	1.84035	2.26762	2.45842	0.922389	0.356326	NA	Amino acid transport and metabolismnergy production and conversion	Na+-transporting NADH:ubiquinone oxidoreductase, subunit NqrE	nqrE; Na+-transporting NADH:ubiquinone oxidoreductase subunit E [EC:7.2.1.1]	Rnf-Nqr subunit, membrane protein
4988	1.84035	2.26762	2.45842	0.922389	0.356326	NA	Nucleotide transport and metabolism	Phosphoribosylcarboxyaminoimidazole (NCAIR) mutase	purE; 5-(carboxyamino)imidazole ribonucleotide mutase [EC:5.4.99.18]	AIR carboxylase
4123	1.58637	2.26421	2.49396	0.907879	0.363942	NA	Translation, ribosomal structure and biogenesis	Aspartyl/asparaginyl-tRNA synthetase	NARS, asnS; asparaginyl-tRNA synthetase [EC:6.1.1.22]	OB-fold nucleic acid binding domain
5462	0.970977	2.25342	2.87792	0.783002	0.433626	NA	Amino acid transport and metabolismnergy production and conversionell motility	Tat protein secretion system quality control protein TatD (DNase activity)	tatD; TatD DNase family protein [EC:3.1.21.-]	TatD related DNase
4293	0.970977	2.25342	2.87792	0.783002	0.433626	NA	Carbohydrate transport and metabolism	Triosephosphate isomerase	TPI, tpiA; triosephosphate isomerase (TIM) [EC:5.3.1.1]	Triosephosphate isomerase
4299	1.5543	2.24604	1.92759	1.1652	0.243937	NA	Coenzyme transport and metabolism	Nicotinic acid mononucleotide adenylyltransferase	nadD; nicotinate-nucleotide adenylyltransferase [EC:2.7.7.18]	Cytidylyltransferase-like
4700	0.863048	2.24234	2.93212	0.764749	0.444421	NA	Function unknown	Uncharacterized membrane protein YhdT	NA	Protein of unknown function (DUF997)
4157	3.14985	2.22902	1.61739	1.37816	0.168155	0.222205	NA	NA	CEP97; centrosomal protein CEP97	NA
4305	2.98135	2.22867	1.45081	1.53616	0.1245	0.187387	Amino acid transport and metabolismnergy production and conversion	Acetate kinase	ackA; acetate kinase [EC:2.7.2.1]	Acetokinase family
5315	7.00574	2.22167	1.22653	1.81134	0.0700882	0.125481	Nucleotide transport and metabolism!!!General function prediction only	5'-deoxynucleotidase YfbR and related HD superfamily hydrolases	yfbR; 5'-deoxynucleotidase [EC:3.1.3.89]	HD containing hydrolase-like enzyme
5204	1.04048	2.22145	2.85923	0.776939	0.437195	NA	Translation, ribosomal structure and biogenesis	tRNA U38,U39,U40 pseudouridine synthase TruA	truA, PUS1; tRNA pseudouridine38-40 synthase [EC:5.4.99.12]	tRNA pseudouridine synthase
5187	0.522782	2.20347	3.57729	0.61596	0.537921	NA	NA	NA	NA	NA
4845	2.44672	2.19264	1.85965	1.17906	0.238376	0.283497	NA	NA	NA	NA
5198	2.24659	2.1905	2.40844	0.909512	0.36308	0.401014	NA	NA	fur, zur, furB; Fur family transcriptional regulator, ferric uptake regulator	NA
4554	0.537095	2.18834	3.60587	0.606884	0.543928	NA	General function prediction onlyeplication, recombination and repair	Chromosomal replication initiation ATPase DnaA	hda; DnaA-homolog protein	NA
4372	1.15419	2.1861	2.85949	0.764507	0.444565	NA	Coenzyme transport and metabolism	Pyridoxine/pyridoxamine 5'-phosphate oxidase	pdxH, PNPO; pyridoxamine 5'-phosphate oxidase [EC:1.4.3.5]	Pyridoxamine 5'-phosphate oxidase
5550	3.06588	2.18442	1.46259	1.49353	0.135299	0.195428	General function prediction onlyeplication, recombination and repair	ATP-dependent exoDNAse (exonuclease V) beta subunit (contains helicase and exonuclease domains)	recB; exodeoxyribonuclease V beta subunit [EC:3.1.11.5]	UvrD-like helicase C-terminal domain
4934	3.69983	2.18106	1.41115	1.54559	0.122204	0.185817	Transcription!!!General function prediction onlyeplication, recombination and repair	Transcription-repair coupling factor (superfamily II helicase)	mfd; transcription-repair coupling factor (superfamily II helicase) [EC:3.6.4.-]	UvrB interaction domain
4500	1.26301	2.1689	2.57149	0.843442	0.398981	NA	Amino acid transport and metabolismnergy production and conversionell wall/membrane/envelope biogenesis	UDP-N-acetylglucosamine 2-epimerase	wecB; UDP-N-acetylglucosamine 2-epimerase (non-hydrolysing) [EC:5.1.3.14]	UDP-N-acetylglucosamine 2-epimerase
5267	3.78558	2.16544	1.38707	1.56116	0.118486	0.182244	NA	NA	NA	NA
4416	1.3056	2.16393	2.73483	0.791249	0.428799	NA	NA	NA	NA	NA
4563	1.93036	2.16114	2.14199	1.00894	0.313005	NA	Carbohydrate transport and metabolism!!!Amino acid transport and metabolismnergy production and conversionell wall/membrane/envelope biogenesis	ABC-type polysaccharide/polyol phosphate transport system, ATPase component	ABC-2.LPSE.A; lipopolysaccharide transport system ATP-binding protein	ABC transporter
5103	1.06952	2.15702	2.87161	0.751153	0.452561	NA	NA	NA	NA	NA
4504	1.13925	2.14768	2.87903	0.745973	0.455684	NA	NA	NA	NA	NA
5202	1.16361	2.14281	2.58005	0.830531	0.406238	NA	Amino acid transport and metabolismnergy production and conversionell wall/membrane/envelope biogenesis	ABC-type lipoprotein export system, ATPase component	lolD; lipoprotein-releasing system ATP-binding protein [EC:3.6.3.-]	ABC transporter
4531	0.353247	2.1373	3.6678	0.58272	0.560082	NA	Translation, ribosomal structure and biogenesis	tRNA(Arg) A34 adenosine deaminase TadA	tadA; tRNA(adenine34) deaminase [EC:3.5.4.33]	Cytidine and deoxycytidylate deaminase zinc-binding region
80	1.8095	2.13444	2.00455	1.06479	0.286969	NA	NA	NA	NA	NA
2322	139.903	2.13306	1.12657	1.89341	0.058303	0.106969	General function prediction only	HD superfamily phosphohydrolase	K06885; uncharacterized protein	HD domain
2443	2213.37	2.13061	1.14456	1.86151	NA	NA	NA	NA	NA	NA
5030	1.67095	2.12648	2.51795	0.84453	0.398373	NA	General function prediction only	Uncharacterized protein related to deoxyribodipyrimidine photolyase	K06876; deoxyribodipyrimidine photolyase-related protein	Deoxyribodipyrimidine photo-lyase-related protein
5218	1.4176	2.12632	2.52568	0.841881	0.399855	NA	Inorganic ion transport and metabolismost-translational modification, protein turnover, and chaperones	Regulator of protease activity HflC, stomatin/prohibitin superfamily	hflC; modulator of FtsH protease HflC	SPFH domain / Band 7 family
5555	2.19609	2.12556	2.24492	0.946832	0.343724	0.38249	NA	NA	NA	NA
4241	3.50632	2.11866	1.41091	1.50163	0.133193	0.194332	Transcription	Transcription termination factor NusB	nusB; transcription antitermination protein NusB	NusB family
4938	5.97827	2.1091	1.28473	1.64167	0.100658	0.166348	Lipid transport and metabolismntracellular trafficking, secretion, and vesicular transport	Preprotein translocase subunit SecD	secD; preprotein translocase subunit SecD	Protein export membrane protein
5236	2.21229	2.10551	1.99169	1.05715	0.290444	0.332649	NA	NA	NA	NA
4257	4.15237	2.10082	2.3906	0.878784	0.379519	0.417439	NA	NA	K07126; uncharacterized protein	NA
2192	0.253494	2.0982	3.80428	0.551537	0.581266	NA	NA	NA	NA	NA
4824	2.5195	2.09575	1.55717	1.34587	0.178343	0.231308	Defense mechanisms	Alkyl hydroperoxide reductase subunit AhpC (peroxiredoxin)	PRDX2_4, ahpC; peroxiredoxin 2/4 [EC:1.11.1.24]	C-terminal domain of 1-Cys peroxiredoxin
4999	1.38735	2.08935	2.34308	0.891713	0.372547	NA	Amino acid transport and metabolism	Chorismate synthase	aroC; chorismate synthase [EC:4.2.3.5]	Chorismate synthase
4689	2.04965	2.07415	1.71163	1.2118	0.22559	0.271441	NA	NA	NA	Secretion system effector C (SseC) like family
4570	3.0372	2.06125	1.5405	1.33804	0.180883	0.233466	NA	NA	NA	NA
5384	1.79418	2.04311	2.64099	0.773615	0.439159	NA	Mobilome: prophages, transposons	Transposase and inactivated derivatives, TnpA family	NA	Tn3 transposase DDE domain
4517	1.08087	2.0364	2.84079	0.716844	0.47347	NA	NA	NA	NA	NA
5545	2.96385	2.03224	1.50119	1.35375	0.175815	0.229717	Amino acid transport and metabolismnergy production and conversionell wall/membrane/envelope biogenesis	LysM repeat	yeeJ; adhesin/invasin	Inverse autotransporter, beta-domain
2991	32.5193	2.0319	1.21035	1.67877	0.0931969	0.157536	NA	NA	NA	Preprotein translocase subunit SecB
3347	454.314	2.02743	1.17162	1.73045	0.0835504	0.145097	NA	NA	NA	NA
4511	1.85668	2.02576	1.95517	1.03611	0.300151	NA	Inorganic ion transport and metabolism	Voltage-gated potassium channel Kch!!!Predicted Kef-type K+ transport protein, K+/H+ antiporter domain	NA	TrkA-N domain
5065	3.00665	2.00196	1.47211	1.35992	0.173854	0.227479	Function unknown	Uncharacterized conserved protein, DUF1778 family	NA	Protein of unknown function (DUF1778)
3047	0.787935	2.00045	2.75927	0.724992	0.468457	NA	NA	NA	NA	NA
4912	3.24015	1.97946	1.44414	1.37068	0.170474	0.224176	General function prediction onlyeplication, recombination and repair	Predicted transposase YdaD	NA	Putative transposase, YhgA-like
4302	2.20777	1.97372	1.74512	1.13099	0.258058	0.300204	NA	NA	NA	NA
5538	4.63934	1.9673	1.29249	1.5221	0.127984	0.191115	Amino acid transport and metabolismnergy production and conversionell wall/membrane/envelope biogenesis	LysM repeat	yeeJ; adhesin/invasin	Inverse autotransporter, beta-domain
4946	2.24697	1.9417	1.58523	1.22487	0.220625	0.266914	Translation, ribosomal structure and biogenesis	Peptidyl-tRNA hydrolase	PTH1, pth, spoVC; peptidyl-tRNA hydrolase, PTH1 family [EC:3.1.1.29]	Peptidyl-tRNA hydrolase
4111	2.64504	1.93963	1.99434	0.972569	0.330768	0.371676	NA	NA	NA	NA
5061	1.8653	1.93213	2.5025	0.772081	0.440067	NA	Lipid transport and metabolismntracellular trafficking, secretion, and vesicular transport	Autotransporter translocation and assembly factor TamB	NA	Inverse autotransporter, beta-domain
4945	252.558	1.9191	1.40684	1.36413	0.172528	0.225965	Nucleotide transport and metabolism!!!Amino acid transport and metabolism	Carbamoylphosphate synthase large subunit	carB, CPA2; carbamoyl-phosphate synthase large subunit [EC:6.3.5.5]	MGS-like domain
5507	2.24369	1.9144	1.59664	1.19902	0.23052	0.276126	NA	NA	NA	NA
4659	1.12976	1.91257	2.65246	0.721053	0.470877	NA	Translation, ribosomal structure and biogenesis	Ribosomal protein S18	RP-S18, MRPS18, rpsR; small subunit ribosomal protein S18	Ribosomal protein S18
4885	4.15926	1.90534	2.38883	0.797602	0.425101	0.462233	NA	NA	NA	NA
4463	2.15374	1.9049	1.60518	1.18672	0.23534	0.280387	Nucleotide transport and metabolism!!!General function prediction only	5'-deoxynucleotidase YfbR and related HD superfamily hydrolases	NA	HD containing hydrolase-like enzyme
4735	4.27956	1.89258	1.51535	1.24893	0.211689	0.259402	NA	NA	NA	NA
1849	100.34	1.88367	1.03088	1.82723	0.0676645	0.121888	NA	NA	FLRT; leucine-rich repeat transmembrane protein FLRT	NA
5559	1.18519	1.86758	2.46095	0.758886	0.447921	NA	NA	NA	NA	NA
2655	62.5777	1.86048	1.17826	1.579	0.114336	0.178448	NA	NA	NA	NA
4546	4.44454	1.85479	1.37176	1.35213	0.176335	0.230047	NA	NA	NA	YnbE-like lipoprotein
5393	2.11489	1.84788	2.09453	0.882243	0.377646	0.416066	Carbohydrate transport and metabolism	Transketolase	E2.2.1.1, tktA, tktB; transketolase [EC:2.2.1.1]	Transketolase, thiamine diphosphate binding domain
4850	1.89978	1.84564	1.86646	0.988848	0.322737	NA	Amino acid transport and metabolismnergy production and conversionell wall/membrane/envelope biogenesis	Membrane protein insertase Oxa1/YidC/SpoIIIJ, required for the localization of integral membrane proteins	yidC, spoIIIJ, OXA1, ccfA; YidC/Oxa1 family membrane protein insertase	YidC periplasmic domain
4755	9406.85	1.82373	1.13588	1.60556	0.10837	0.173287	NA	NA	NA	NA
5404	1.82476	1.82223	2.15361	0.84613	0.39748	NA	Translation, ribosomal structure and biogenesis	Ribosomal protein S16	RP-S16, MRPS16, rpsP; small subunit ribosomal protein S16	Ribosomal protein S16
1433	30.8137	1.81162	1.11038	1.63153	0.102778	0.168126	Inorganic ion transport and metabolism!!!Amino acid transport and metabolismnergy production and conversion	NADH:ubiquinone oxidoreductase subunit 5 (chain L)/Multisubunit Na+/H+ antiporter, MnhA subunit	ND5; NADH-ubiquinone oxidoreductase chain 5 [EC:7.1.1.2]	Proton-conducting membrane transporter
5316	3.25284	1.80946	1.40705	1.286	0.198443	0.248193	Amino acid transport and metabolismnergy production and conversionell wall/membrane/envelope biogenesis	Glucosamine 6-phosphate synthetase, contains amidotransferase and phosphosugar isomerase domains	glmS, GFPT; glutamine---fructose-6-phosphate transaminase (isomerizing) [EC:2.6.1.16]	Glutamine amidotransferase domain
2714	916.365	1.8059	1.00509	1.79676	0.0723743	0.128684	Mobilome: prophages, transposons	Retron-type reverse transcriptase	NA	Reverse transcriptase (RNA-dependent DNA polymerase)
4923	3.31712	1.80089	2.36793	0.760534	0.446935	0.483212	NA	NA	NA	NA
4285	0.955536	1.80087	2.96842	0.606677	0.544066	NA	Nucleotide transport and metabolism	NADH pyrophosphatase NudC, Nudix superfamily	E3.6.1.22, NUDT12, nudC; NAD+ diphosphatase [EC:3.6.1.22]	NUDIX domain
4295	7.78746	1.79143	1.18682	1.50944	0.131186	0.192843	Coenzyme transport and metabolism	Coproporphyrinogen III oxidase or related Fe-S oxidoreductase	hemN, hemZ; oxygen-independent coproporphyrinogen III oxidase [EC:1.3.98.3]	HemN C-terminal domain
4158	2.73865	1.78918	1.56926	1.14014	0.254227	0.296784	NA	NA	NA	Leucine rich repeat
4972	2.15675	1.77353	2.10843	0.841159	0.400259	0.438441	Function unknownignal transduction mechanisms!!!Coenzyme transport and metabolism	Predicted unusual protein kinase regulating ubiquinone biosynthesis, AarF/ABC1/UbiB family	ubiB, aarF; ubiquinone biosynthesis protein	ABC1 family
5570	1.62415	1.76702	2.7212	0.649355	0.516109	NA	NA	NA	NA	NA
4516	0.602785	1.75255	3.20035	0.547611	0.583959	NA	NA	NA	NA	NA
3275	0.523913	1.75182	3.31954	0.527728	0.597688	NA	NA	NA	NA	NA
4795	1.81299	1.75179	1.88169	0.930966	0.351871	NA	General function prediction onlyeplication, recombination and repair	Predicted transposase YdaD	NA	Putative transposase, YhgA-like
5025	0.797761	1.74464	3.00244	0.581075	0.56119	NA	Lipid transport and metabolismntracellular trafficking, secretion, and vesicular transport	Predicted component of the type VI protein secretion system	NA	Type VI secretion lipoprotein, VasD, EvfM, TssJ, VC_A0113
2969	0.611323	1.74222	3.00192	0.580368	0.561666	NA	NA	NA	NA	NA
799	1.11752	1.73786	2.0326	0.854992	0.392556	NA	NA	NA	NA	NA
3098	22.3293	1.70639	1.0938	1.56005	0.118748	0.182436	NA	NA	NA	NA
2346	8.78558	1.69833	1.18626	1.43167	0.152239	0.209703	NA	NA	NA	NA
2079	1284.09	1.69598	1.12945	1.50159	0.133202	0.194332	NA	NA	NA	NA
5355	2.63231	1.6901	1.59136	1.06205	0.288214	0.33038	General function prediction onlyeplication, recombination and repair	Bacterial nucleoid DNA-binding protein	ihfB, himD; integration host factor subunit beta	Bacterial DNA-binding protein
4987	1.88567	1.681	1.84313	0.912038	0.361749	NA	Function unknown	Uncharacterized protein YerC	NA	Trp repressor protein
4661	1.18897	1.67981	2.37505	0.707271	0.479398	NA	NA	NA	NA	Protein of unknown function (DUF1107)
5147	2.92617	1.67802	1.61586	1.03847	0.299051	0.340458	NA	NA	NA	NA
2082	2.63573	1.65894	1.6457	1.00805	0.313432	0.356221	NA	NA	NA	NA
211	109.3	1.65486	1.0944	1.51212	0.130503	0.192743	NA	NA	NA	NA
1353	0.539003	1.62495	2.85876	0.568412	0.569755	NA	Mobilome: prophages, transposons	IS4 transposase	NA	Transposase DDE domain group 1
276	3.11268	1.6112	1.37034	1.17576	0.239689	0.284044	General function prediction onlyeplication, recombination and repair	RecA/RadA recombinase	recA; recombination protein RecA	recA bacterial DNA recombination protein
5473	1.50762	1.59955	1.94483	0.822463	0.410813	NA	Translation, ribosomal structure and biogenesis	Pseudouridylate synthase, 23S rRNA- or tRNA-specific	rluC; 23S rRNA pseudouridine955/2504/2580 synthase [EC:5.4.99.24]	RNA pseudouridylate synthase
4371	1.56661	1.59604	2.56194	0.622982	0.533296	NA	NA	NA	NA	NA
2967	2.60295	1.58796	1.66819	0.951906	0.341145	0.380531	NA	NA	NA	NA
5257	0.617098	1.5729	3.50549	0.448697	0.65365	NA	Mobilome: prophages, transposons	P2-like prophage tail protein X	NA	Phage Tail Protein X
4717	1.7491	1.57072	2.28892	0.68623	0.492568	NA	Inorganic ion transport and metabolismost-translational modification, protein turnover, and chaperones	ATP-dependent protease ClpP, protease subunit	clpP, CLPP; ATP-dependent Clp protease, protease subunit [EC:3.4.21.92]	Clp protease
1470	1.68132	1.56983	1.95188	0.804267	0.421243	NA	NA	NA	NA	snoRNA binding domain, fibrillarin
5413	2.78013	1.56919	1.56278	1.0041	0.315331	0.358074	Lipid transport and metabolism!!!Function unknownecondary metabolites biosynthesis, transport, and catabolism!!!General function prediction only	NAD(P)-dependent dehydrogenase, short-chain alcohol dehydrogenase family	NA	Enoyl-(Acyl carrier protein) reductase
2347	1522.79	1.55424	1.0943	1.42031	0.155519	0.211379	Carbohydrate transport and metabolism	Phosphotransferase system, mannitol-specific IIBC component!!!Phosphotransferase system, mannitol-specific IIBC component	mtlA, cmtA; mannitol PTS system EIICBA or EIICB component [EC:2.7.1.197]	PTS system, Lactose/Cellobiose specific IIB subunit
4745	5.93972	1.545	1.21324	1.27346	0.202856	0.251587	Amino acid transport and metabolismnergy production and conversionell wall/membrane/envelope biogenesis	Membrane protein involved in the export of O-antigen and teichoic acid	wzxE; enterobacterial common antigen flippase	Polysaccharide biosynthesis protein
4250	0.727622	1.53605	3.08502	0.497907	0.61855	NA	Transcription	Predicted transcriptional regulator with C-terminal CBS domains	NA	Helix-turn-helix domain
519	1.00794	1.52233	2.30393	0.660755	0.508769	NA	NA	NA	NA	NA
2142	0.62031	1.52094	3.12726	0.486349	0.62672	NA	NA	NA	NA	NA
2456	1056.8	1.51029	1.16596	1.29532	0.195211	0.245382	Translation, ribosomal structure and biogenesis	16S rRNA G527 N7-methylase RsmG (former glucose-inhibited division protein B)	gidB, rsmG; 16S rRNA (guanine527-N7)-methyltransferase [EC:2.1.1.170]	rRNA small subunit methyltransferase G
1535	4548.63	1.51014	1.18805	1.2711	0.203691	0.252388	NA	NA	NA	NA
1368	18.5641	1.48906	1.07452	1.38579	0.165811	0.21998	General function prediction onlyeplication, recombination and repair	Site-specific DNA recombinase related to the DNA invertase Pin	NA	Resolvase, N terminal domain
2596	0.117851	1.46216	3.81693	0.383073	0.701666	NA	NA	NA	NA	NA
1424	0.253355	1.46216	3.81693	0.383072	0.701667	NA	NA	NA	NA	NA
2567	0.366915	1.46216	3.81693	0.383071	0.701667	NA	Function unknown	Uncharacterized membrane protein YhgE, phage infection protein (PIP) family	yhgE; putative membrane protein	NA
2408	0.625734	1.46215	3.76434	0.388421	0.697704	NA	NA	NA	NA	Phage tail tube protein
3851	1.18232	1.46215	3.63416	0.402335	0.687437	NA	NA	NA	NA	NA
912	0.255979	1.46048	3.80739	0.383592	0.701281	NA	NA	NA	NA	NA
4175	0.407945	1.45221	3.80705	0.381452	0.702868	NA	NA	NA	NA	NA
4576	6.96651	1.4416	1.17064	1.23146	0.21815	0.264739	Lipid transport and metabolismntracellular trafficking, secretion, and vesicular transport	Large exoprotein involved in heme utilization or adhesion	fhaB; filamentous hemagglutinin	haemagglutination activity domain
2087	2.40237	1.43391	1.50216	0.954566	0.339797	0.379388	NA	NA	NA	NA
202	868.664	1.42223	0.998541	1.4243	0.154358	0.210338	NA	NA	NA	NA
5106	3.00572	1.42216	1.45453	0.977747	0.328199	0.369849	NA	NA	E2.7.7.41, CDS1, CDS2, cdsA; phosphatidate cytidylyltransferase [EC:2.7.7.41]	NA
5505	1.70232	1.42082	2.04725	0.694016	0.487672	NA	NA	NA	NA	NA
2749	7.65706	1.42072	1.15398	1.23115	0.218266	0.264739	NA	NA	NA	NA
2687	0.992192	1.40805	2.13903	0.658263	0.510369	NA	NA	NA	assT; arylsulfate sulfotransferase [EC:2.8.2.22]	Arylsulfotransferase Ig-like domain
1379	1.19586	1.39808	2.03688	0.68638	0.492473	NA	NA	NA	NA	NA
3247	1.2391	1.39758	2.02049	0.691704	0.489123	NA	General function prediction onlyeplication, recombination and repair	Site-specific DNA-adenine methylase!!!Adenine-specific DNA methylase	NA	NA
1763	974.102	1.39757	1.14288	1.22285	0.221387	0.267351	Coenzyme transport and metabolism	Nicotinic acid phosphoribosyltransferase	pncB, NAPRT1; nicotinate phosphoribosyltransferase [EC:6.3.4.21]	Nicotinate phosphoribosyltransferase C-terminal domain
1020	0.878242	1.38222	2.26781	0.609495	0.542196	NA	Translation, ribosomal structure and biogenesis	Ribosomal protein S6	RP-S6, MRPS6, rpsF; small subunit ribosomal protein S6	Ribosomal protein S6
3295	0.680301	1.38114	2.76029	0.500362	0.61682	NA	NA	NA	NA	NA
2072	1.43515	1.34853	2.04499	0.659429	0.50962	NA	Mobilome: prophages, transposons	Transposase InsO and inactivated derivatives	NA	Integrase core domain
3421	0.860946	1.33728	2.27559	0.587665	0.556757	NA	Amino acid transport and metabolism	Amino acid permease	NA	NA
2340	2.37089	1.32793	1.50657	0.881425	0.378088	0.416209	Amino acid transport and metabolismnergy production and conversionell wall/membrane/envelope biogenesis	Sortase (surface protein transpeptidase)	srtA; sortase A [EC:3.4.22.70]	NA
5146	0.837514	1.31972	3.01601	0.437572	0.661696	NA	Amino acid transport and metabolism	ABC-type oligopeptide transport system, periplasmic component	oppA, mppA; oligopeptide transport system substrate-binding protein	NA
154	2.22525	1.3196	1.98713	0.664071	0.506645	0.542484	NA	NA	NA	NA
4687	0.759358	1.31844	3.13335	0.420777	0.673918	NA	NA	NA	NA	NA
4339	1.21582	1.31058	2.41143	0.543488	0.586794	NA	Amino acid transport and metabolism	Prephenate dehydratase!!!Chorismate mutase	pheA; chorismate mutase / prephenate dehydratase [EC:5.4.99.5 4.2.1.51]	Chorismate mutase type II
2101	0.789534	1.30415	2.58659	0.504197	0.614123	NA	NA	NA	NA	NA
2753	1.99449	1.29721	1.69803	0.76395	0.444897	0.481936	Transcription	DNA-directed RNA polymerase, delta subunit	rpoE; DNA-directed RNA polymerase subunit delta	HB1, ASXL, restriction endonuclease HTH domain
402	1.248	1.27556	1.81111	0.704296	0.481248	NA	NA	NA	NA	NA
967	109.053	1.26575	1.00297	1.262	0.206948	0.255511	Inorganic ion transport and metabolism	Ammonia channel protein AmtB	amt, AMT, MEP; ammonium transporter, Amt family	Ammonium Transporter Family
3109	0.880422	1.26298	2.55208	0.494881	0.620684	NA	NA	NA	NA	NA
5348	5.39457	1.25778	1.29878	0.968427	0.332831	0.373489	Inorganic ion transport and metabolism!!!Amino acid transport and metabolism	ABC-type dipeptide/oligopeptide/nickel transport system, permease component	oppC; oligopeptide transport system permease protein	Binding-protein-dependent transport system inner membrane component
2416	11.3329	1.24889	1.07705	1.15955	0.246233	0.29025	NA	NA	NA	NA
4057	5.94969	1.23225	1.25159	0.98455	0.324845	0.367	General function prediction only	Uncharacterized membrane protein YbjL, putative transporter!!!Uncharacterized membrane protein YbjL, putative transporter	K07085; putative transport protein	Predicted Permease Membrane Region
1848	242.643	1.22852	1.02968	1.19311	0.232827	0.278139	NA	NA	NA	NA
193	92.1834	1.22385	1.05793	1.15684	0.247338	0.291295	NA	NA	NA	NA
1334	414.337	1.21604	0.953555	1.27526	0.202216	0.251354	NA	NA	NA	NA
1196	2928.91	1.1893	1.02969	1.15501	0.248088	0.291761	Amino acid transport and metabolism	Dipeptide/tripeptide permease	TC.POT; proton-dependent oligopeptide transporter, POT family	POT family
4771	2533.48	1.18908	1.02969	1.1548	0.248172	0.291761	General function prediction onlyeplication, recombination and repair	Predicted transposase YdaD	NA	PD-(D/E)XK nuclease family transposase
2880	392.711	1.15451	0.952655	1.21188	0.225558	0.271441	NA	NA	NA	NA
790	2.99601	1.15086	1.40161	0.821102	0.411588	0.448638	NA	NA	NA	NA
225	2.90529	1.13743	1.47161	0.772916	0.439572	0.477188	NA	NA	NA	NA
1718	137.815	1.12926	0.97232	1.16141	0.245475	0.289613	Lipid transport and metabolism	Biotin carboxylase	accC; acetyl-CoA carboxylase, biotin carboxylase subunit [EC:6.4.1.2 6.3.4.14]	Carbamoyl-phosphate synthase L chain, ATP binding domain
1521	150.896	1.12572	1.17024	0.961958	0.336071	0.376173	Function unknown	Uncharacterized surface anchored protein	NA	NA
1829	3.75564	1.12177	1.45081	0.773204	0.439402	0.477188	NA	NA	NA	NA
1473	1.5125	1.12099	1.72417	0.650161	0.515588	NA	NA	NA	NA	NA
5037	71.8877	1.10572	0.966148	1.14447	0.252431	0.294978	NA	NA	NA	NA
1030	0.596856	1.10387	2.87403	0.384083	0.700917	NA	Lipid transport and metabolism	Glycerophosphoryl diester phosphodiesterase	E3.1.4.46, glpQ, ugpQ; glycerophosphoryl diester phosphodiesterase [EC:3.1.4.46]	Glycerophosphoryl diester phosphodiesterase family
3092	4.55294	1.08793	1.30747	0.832086	0.40536	0.4433	NA	NA	NA	NA
5182	1.39327	1.08659	2.30521	0.471363	0.637382	NA	Amino acid transport and metabolismnergy production and conversionell wall/membrane/envelope biogenesis	CMP-2-keto-3-deoxyoctulosonic acid synthetase	kdsB; 3-deoxy-manno-octulosonate cytidylyltransferase (CMP-KDO synthetase) [EC:2.7.7.38]	Cytidylyltransferase
267	4.99447	1.06789	1.28173	0.833162	0.404753	0.443001	Lipid transport and metabolism!!!Amino acid transport and metabolismnergy production and conversionell wall/membrane/envelope biogenesis	Glycosyltransferase involved in cell wall bisynthesis!!!CDP-glycerol glycerophosphotransferase, TagB/SpsB family	tagF; CDP-glycerol glycerophosphotransferase [EC:2.7.8.12]	CDP-Glycerol:Poly(glycerophosphate) glycerophosphotransferase
1871	5.13531	1.05674	1.50292	0.703128	0.481976	0.517735	NA	NA	NA	NA
1706	73.7666	1.04952	0.998358	1.05125	0.293144	0.335453	Transcription	Transcriptional accessory protein Tex/SPT6	tex; protein Tex	S1 RNA binding domain
2261	1.98917	1.04842	1.5408	0.680435	0.496229	0.532188	NA	NA	NA	NA
3402	1.96379	1.0408	1.65236	0.629887	0.528768	0.560931	NA	NA	NA	NA
1614	1.12072	1.02992	1.90603	0.540347	0.588958	NA	Nucleotide transport and metabolism	Phosphoribosylaminoimidazole-succinocarboxamide synthase	purC; phosphoribosylaminoimidazole-succinocarboxamide synthase [EC:6.3.2.6]	SAICAR synthetase
978	1395.01	1.0183	1.04739	0.97223	0.330936	0.371676	Inorganic ion transport and metabolism	Phosphoribosyl 1,2-cyclic phosphodiesterase	NA	NA
1059	1844.45	1.01444	1.04136	0.974149	0.329983	0.371231	NA	NA	NA	NA
33	1.03496	1.01318	2.01609	0.502549	0.615282	NA	NA	NA	NA	NA
2818	3.42158	1.00741	1.31908	0.763725	0.445031	0.481936	Inorganic ion transport and metabolism	ABC-type Mn2+/Zn2+ transport system, permease component	ABC.ZM.P; zinc/manganese transport system permease protein	ABC 3 transport family
5245	239.738	0.998489	0.951416	1.04948	0.293959	0.335562	Function unknownignal transduction mechanisms!!!Transcription	(p)ppGpp synthase/hydrolase, HD superfamily	spoT; GTP diphosphokinase / guanosine-3',5'-bis(diphosphate) 3'-diphosphatase [EC:2.7.6.5 3.1.7.2]	HD domain
742	10.9131	0.991043	1.12953	0.877391	0.380274	0.417925	NA	NA	NA	NA
5255	1386.74	0.990486	0.949444	1.04323	0.296843	0.338523	Mobilome: prophages, transposons	Phage protein U	NA	Phage P2 GpU
2284	839.897	0.981065	0.944287	1.03895	0.298829	0.340458	NA	NA	NA	NA
744	1.08634	0.979884	2.09246	0.468294	0.639575	NA	Defense mechanisms	CubicO group peptidase, beta-lactamase class C family	NA	NA
1785	1.4153	0.973698	1.7481	0.557005	0.577524	NA	NA	NA	NA	NA
254	3.58835	0.963326	1.35906	0.708819	0.478437	0.514348	NA	NA	NA	NA
1460	5.46597	0.94717	1.23558	0.766582	0.44333	0.480876	NA	NA	NA	NA
1367	0.297167	0.945673	3.78898	0.249585	0.802908	NA	NA	NA	NA	NA
1007	0.333274	0.945671	3.78898	0.249584	0.802909	NA	NA	NA	NA	NA
2033	0.368205	0.938227	3.36514	0.278808	0.780392	NA	NA	NA	NA	Replication initiation factor
3257	0.197326	0.935188	3.78867	0.246838	0.805033	NA	NA	NA	NA	NA
3266	0.197326	0.935188	3.78867	0.246838	0.805033	NA	NA	NA	NA	NA
3169	0.33399	0.935178	3.78867	0.246836	0.805035	NA	NA	NA	NA	NA
823	96.4352	0.921304	0.95761	0.962087	0.336006	0.376173	Amino acid transport and metabolism	Aspartate ammonia-lyase	aspA; aspartate ammonia-lyase [EC:4.3.1.1]	Lyase
2896	345.192	0.886275	0.994686	0.89101	0.372924	0.411204	Function unknownignal transduction mechanisms	Diadenylate cyclase (c-di-AMP synthetase), DisA_N domain	dacA; diadenylate cyclase [EC:2.7.7.85]	DisA bacterial checkpoint controller nucleotide-binding
1587	154.633	0.884015	1.02304	0.86411	0.387528	0.425195	Function unknown	Uncharacterized membrane protein YvbJ	NA	NA
5573	1.1176	0.876723	2.58267	0.339464	0.73426	NA	Amino acid transport and metabolismnergy production and conversion!!!Coenzyme transport and metabolism	2-polyprenyl-6-methoxyphenol hydroxylase and related FAD-dependent oxidoreductases	ubiH; 2-octaprenyl-6-methoxyphenol hydroxylase [EC:1.14.13.-]	FAD binding domain
1413	136.308	0.871837	0.945059	0.922521	0.356257	0.394459	Amino acid transport and metabolismnergy production and conversion!!!General function prediction only	NADPH:quinone reductase or related Zn-dependent oxidoreductase	NA	Zinc-binding dehydrogenase
622	0.8603	0.869739	2.7239	0.319299	0.7495	NA	NA	NA	NA	NA
130	3.91121	0.865866	1.49764	0.578155	0.56316	0.592519	NA	NA	NA	NA
1993	3.12985	0.852842	1.38387	0.616275	0.537713	0.568891	Transcription	DNA-binding transcriptional regulator, ArsR family	NA	NA
1354	3.62161	0.836216	1.35183	0.618581	0.536193	0.567733	NA	NA	NA	NA
700	10.1638	0.836094	1.14877	0.727817	0.466726	0.503384	NA	NA	NA	NA
637	232.773	0.828488	0.948117	0.873824	0.382214	0.419711	NA	NA	NA	WxL domain surface cell wall-binding
407	1.10949	0.815637	1.80792	0.451146	0.651884	NA	Carbohydrate transport and metabolism	Na+/melibiose symporter or related transporter	NA	MFS/sugar transport protein
338	5.82609	0.81493	1.20262	0.677631	0.498005	0.533663	NA	NA	NA	NA
3215	1.07456	0.813854	1.89095	0.430394	0.666909	NA	NA	NA	NA	NA
2966	1.64502	0.812877	1.84362	0.440913	0.659276	NA	NA	NA	NA	NA
3425	2.51209	0.80759	1.44721	0.558032	0.576822	0.605936	NA	NA	NA	NA
1898	8.42598	0.807197	1.12326	0.718622	0.472374	0.508652	NA	NA	NA	NA
3236	1.62609	0.800404	1.7269	0.463492	0.643012	NA	Carbohydrate transport and metabolism!!!Transcription	Sugar kinase of the NBD/HSP70 family, may contain an N-terminal HTH domain	NA	ROK family
337	0.538746	0.787814	3.03908	0.259228	0.795459	NA	General function prediction onlyeplication, recombination and repair	Superfamily II DNA and RNA helicase	NA	NA
4058	44.2534	0.784454	0.968164	0.810249	0.417797	0.455033	Lipid transport and metabolismntracellular trafficking, secretion, and vesicular transport	Type III secretory pathway, component EscV	yscV, sctV, hrcV, ssaV, invA; type III secretion protein V	FHIPEP family
2466	0.512862	0.782377	2.84965	0.274552	0.783661	NA	Amino acid transport and metabolism	Isoaspartyl peptidase or L-asparaginase, Ntn-hydrolase superfamily	NA	Asparaginase
100	0.512862	0.782377	2.84965	0.274552	0.783661	NA	Lipid transport and metabolismntracellular trafficking, secretion, and vesicular transport	Preprotein translocase subunit SecE	secE; preprotein translocase subunit SecE	SecE/Sec61-gamma subunits of protein translocation complex
3360	1.45858	0.781364	1.77726	0.439646	0.660194	NA	NA	NA	NA	NA
2292	5.19318	0.764849	1.23556	0.619029	0.535897	0.567733	NA	NA	NA	NA
1469	10233.6	0.755829	1.08047	0.699538	0.484216	0.519723	NA	NA	NA	NA
2530	1.09996	0.740856	1.95521	0.378914	0.704752	NA	Function unknown	Uncharacterized protein YrzB, UPF0473 family	NA	Protein of unknown function (DUF1292)
1902	0.834274	0.740088	3.03271	0.244035	0.807204	NA	NA	NA	NA	NA
3362	0.71525	0.739577	3.38338	0.218591	0.826969	NA	NA	NA	NA	NA
2962	0.0250828	0.739154	3.80739	0.194136	0.846069	NA	Amino acid transport and metabolismnergy production and conversionell wall/membrane/envelope biogenesis!!!General function prediction only	Penicillin V acylase or related amidase, Ntn superfamily	NA	NA
1356	0.0250828	0.739154	3.80739	0.194136	0.846069	NA	Coenzyme transport and metabolism	Riboflavin transporter FmnP	NA	NA
954	0.0250828	0.739154	3.80739	0.194136	0.846069	NA	NA	NA	NA	NA
1839	0.0250828	0.739154	3.80739	0.194136	0.846069	NA	NA	NA	NA	NA
1921	0.0250828	0.739154	3.80739	0.194136	0.846069	NA	NA	NA	NA	NA
2569	0.0250828	0.739154	3.80739	0.194136	0.846069	NA	NA	NA	NA	NA
1048	0.20854	0.739148	3.80739	0.194135	0.84607	NA	NA	NA	NA	NA
1111	0.109534	0.739148	3.80739	0.194135	0.84607	NA	NA	NA	NA	NA
3250	0.142934	0.739145	3.80739	0.194134	0.846071	NA	NA	NA	NA	NA
527	0.193986	0.739143	3.80739	0.194133	0.846071	NA	NA	NA	NA	NA
2071	0.263132	0.73914	3.80739	0.194133	0.846072	NA	NA	NA	NA	NA
1344	0.313011	0.739138	3.80739	0.194132	0.846072	NA	Defense mechanisms	mRNA-degrading endonuclease, toxin component of the MazEF toxin-antitoxin module	mazF, ndoA, chpA; mRNA interferase MazF [EC:3.1.-.-]	PemK-like, MazF-like toxin of type II toxin-antitoxin system
300	0.482271	0.731054	3.68852	0.198197	0.842891	NA	NA	NA	NA	NA
3398	165.481	0.731001	1.00746	0.725585	0.468093	0.50445	Amino acid transport and metabolismnergy production and conversion	Pyruvate/2-oxoglutarate dehydrogenase complex, dihydrolipoamide dehydrogenase (E3) component or related enzyme	GSR, gor; glutathione reductase (NADPH) [EC:1.8.1.7]	Pyridine nucleotide-disulphide oxidoreductase
3300	0.0254405	0.730886	3.80705	0.191982	0.847756	NA	Carbohydrate transport and metabolism	Broad specificity phosphatase PhoE	NA	Histidine phosphatase superfamily (branch 1)
640	0.0254405	0.730886	3.80705	0.191982	0.847756	NA	NA	NA	NA	NA
1974	0.0254405	0.730886	3.80705	0.191982	0.847756	NA	NA	NA	pgaC, icaA; poly-beta-1,6-N-acetyl-D-glucosamine synthase [EC:2.4.1.-]	NA
2337	0.0254405	0.730886	3.80705	0.191982	0.847756	NA	NA	NA	NA	NA
2987	0.0254405	0.730886	3.80705	0.191982	0.847756	NA	NA	NA	NA	NA
3267	0.0843661	0.730881	3.80705	0.191981	0.847757	NA	NA	NA	NA	NA
2286	0.168818	0.730876	3.80705	0.19198	0.847758	NA	NA	NA	NA	NA
2450	0.194343	0.730875	3.80705	0.191979	0.847758	NA	NA	NA	NA	NA
748	0.363247	0.730869	3.80705	0.191978	0.84776	NA	NA	NA	NA	NA
468	8.83795	0.729967	1.10659	0.659654	0.509476	0.544641	Amino acid transport and metabolism	Amino acid permease	mmuP; S-methylmethionine transporter	Amino acid permease
1881	8.73226	0.72606	1.12529	0.645219	0.518785	0.552376	NA	NA	NA	NA
1442	0.759645	0.721516	2.52451	0.285805	0.775028	NA	NA	NA	NA	NA
339	0.611526	0.718411	2.95164	0.243394	0.8077	NA	NA	NA	NA	NA
5173	310.826	0.715144	0.978782	0.730647	0.464995	0.501923	NA	NA	NA	NA
332	356.496	0.714841	0.939466	0.760902	0.446716	0.483212	NA	NA	NA	GAG-pre-integrase domain
810	0.891506	0.713095	2.56312	0.278213	0.780849	NA	NA	NA	NA	NA
3263	224.202	0.703586	0.941006	0.747696	0.454644	0.491148	NA	NA	NA	NA
2138	1.40213	0.687237	1.69638	0.405119	0.68539	NA	NA	NA	NA	NA
1919	3.21265	0.677059	1.407	0.481207	0.630369	0.657004	NA	NA	NA	NA
2640	5.89603	0.672032	1.21985	0.550913	0.581693	0.610091	NA	NA	NA	NA
3286	12.2447	0.665365	1.11869	0.594769	0.551998	0.582154	Nucleotide transport and metabolism!!!Amino acid transport and metabolism	Carbamoylphosphate synthase large subunit	carB, CPA2; carbamoyl-phosphate synthase large subunit [EC:6.3.5.5]	Carbamoyl-phosphate synthetase large chain, oligomerisation domain
877	4.20273	0.664988	1.3141	0.50604	0.612829	0.640226	NA	NA	NA	NA
1742	0.824002	0.662737	2.32055	0.285594	0.775189	NA	NA	NA	NA	NA
1570	0.975968	0.657093	2.27977	0.288228	0.773172	NA	Amino acid transport and metabolismnergy production and conversionell wall/membrane/envelope biogenesis	Glycosyltransferase involved in cell wall bisynthesis	NA	NA
4675	1595.93	0.65534	0.998417	0.65638	0.51158	0.546451	Transcription	DNA-directed RNA polymerase, beta subunit/140 kD subunit!!!DNA-directed RNA polymerase, beta subunit/140 kD subunit	rpoB; DNA-directed RNA polymerase subunit beta [EC:2.7.7.6]	RNA polymerase Rpb2, domain 7
3800	4253.12	0.642953	0.981836	0.654848	0.512566	0.547065	NA	NA	NA	NA
3128	365.846	0.624356	0.979201	0.637618	0.523723	0.556299	Defense mechanisms	ABC-type multidrug transport system, ATPase and permease component	patB, rscB, lmrC, satB; ATP-binding cassette, subfamily B, multidrug efflux pump	ABC transporter
1695	0.34028	0.6215	3.70297	0.167838	0.86671	NA	General function prediction onlyeplication, recombination and repair	Exonuclease VII, large subunit	xseA; exodeoxyribonuclease VII large subunit [EC:3.1.11.6]	OB-fold nucleic acid binding domain
2810	323.502	0.619513	0.936488	0.661528	0.508274	0.543792	NA	NA	NA	Integrase core domain
3699	2568.38	0.610707	0.950267	0.642669	0.520439	0.553694	NA	NA	NA	C-5 cytosine-specific DNA methylase
911	1.27197	0.597878	1.86801	0.320061	0.748922	NA	NA	NA	NA	NA
2349	0.22093	0.593348	3.77938	0.156996	0.875248	NA	Transcription	DNA-binding transcriptional regulator, MarR family	NA	MarR family
3251	0.60113	0.59332	3.23513	0.183399	0.854485	NA	NA	NA	NA	YozE SAM-like fold
2860	2.06517	0.593061	1.57367	0.376864	0.706275	0.731538	NA	NA	NA	NA
1355	0.374017	0.591453	3.61868	0.163444	0.870169	NA	Translation, ribosomal structure and biogenesis	16S rRNA U516 pseudouridylate synthase RsuA and related 23S rRNA U2605, pseudouridylate synthases	rluB; 23S rRNA pseudouridine2605 synthase [EC:5.4.99.22]	S4 domain
2954	3.00752	0.590998	1.71232	0.345146	0.729985	0.752003	NA	NA	NA	NA
2705	0.662119	0.588043	2.73868	0.214717	0.829988	NA	Translation, ribosomal structure and biogenesis	Ribosomal protein S17	RP-S17, MRPS17, rpsQ; small subunit ribosomal protein S17	Ribosomal protein S17
1524	32.1616	0.585981	1.02048	0.574222	0.565817	0.594845	NA	NA	yhgE; putative membrane protein	NA
653	9.04989	0.584069	1.36264	0.428631	0.668192	0.694794	NA	NA	NA	NA
2731	21.0808	0.582716	1.10821	0.525816	0.599016	0.626287	Carbohydrate transport and metabolism	Dihydroxyacetone kinase	dhaK; phosphoenolpyruvate---glycerone phosphotransferase subunit DhaK [EC:2.7.1.121]	Dak1 domain
1352	0.9154	0.581612	2.74184	0.212125	0.83201	NA	NA	NA	NA	NA
3218	1.19032	0.577387	1.84276	0.313328	0.754031	NA	Amino acid transport and metabolismnergy production and conversionell wall/membrane/envelope biogenesis	dTDP-4-dehydrorhamnose 3,5-epimerase or related enzyme	rfbC, rmlC; dTDP-4-dehydrorhamnose 3,5-epimerase [EC:5.1.3.13]	dTDP-4-dehydrorhamnose 3,5-epimerase
1211	300.048	0.569158	0.927207	0.613841	0.53932	0.570139	NA	NA	NA	Adenine-specific methyltransferase EcoRI
2031	1.54623	0.565873	1.67203	0.338434	0.735036	NA	NA	NA	NA	NA
20	1.66562	0.564489	1.65824	0.340416	0.733543	NA	NA	NA	NA	NA
2905	2651.35	0.560946	0.954711	0.587555	0.556831	0.586787	Defense mechanisms	Organic hydroperoxide reductase OsmC/OhrA	NA	OsmC-like protein
1653	2.22827	0.559919	1.49385	0.374816	0.707797	0.732545	Inorganic ion transport and metabolism!!!Amino acid transport and metabolism	ABC-type dipeptide/oligopeptide/nickel transport system, permease component	ABC.PE.P1; peptide/nickel transport system permease protein	Binding-protein-dependent transport system inner membrane component
3083	10.5245	0.555287	1.13126	0.490855	0.623529	0.650384	Coenzyme transport and metabolism	Thiamine biosynthesis lipoprotein ApbE	apbE; FAD:protein FMN transferase [EC:2.7.1.180]	ApbE family
2600	1.88725	0.553168	1.54409	0.358249	0.720157	NA	NA	NA	NA	NA
2438	1.85461	0.547093	1.55807	0.351135	0.725487	NA	NA	NA	NA	NA
1112	1.59625	0.544789	1.62031	0.336225	0.736701	NA	NA	NA	NA	NA
1498	53.8037	0.536858	1.00744	0.532892	0.594108	0.621644	Amino acid transport and metabolismnergy production and conversionell wall/membrane/envelope biogenesis	Capsular polysaccharide biosynthesis protein	NA	G-rich domain on putative tyrosine kinase
584	0.791329	0.533917	2.83905	0.188062	0.850828	NA	NA	NA	NA	NA
1026	1.38435	0.522087	1.90824	0.273596	0.784395	NA	NA	NA	NA	NA
1567	0.909342	0.517733	2.07688	0.249283	0.803142	NA	Carbohydrate transport and metabolism	Ribose 5-phosphate isomerase	rpiA; ribose 5-phosphate isomerase A [EC:5.3.1.6]	Ribose 5-phosphate isomerase A (phosphoriboisomerase A)
1688	0.450411	0.515678	3.37564	0.152765	0.878584	NA	Carbohydrate transport and metabolism	Predicted arabinose efflux permease, MFS family	NA	Major Facilitator Superfamily
857	6.36276	0.486303	1.21031	0.4018	0.687831	0.712989	Transcription	DNA-binding transcriptional regulator, MarR family	NA	NA
2386	3.34408	0.482766	1.35574	0.356089	0.721774	0.74412	Inorganic ion transport and metabolism	Predicted Fe2+/Mn2+ transporter, VIT1/CCC1 family	VIT; vacuolar iron transporter family protein	VIT family
284	0.96813	0.47675	2.18469	0.218223	0.827255	NA	Transcription	DNA-binding transcriptional regulator, ArsR family	NA	Bacterial regulatory protein, arsR family
1075	4.22035	0.473358	1.28225	0.369163	0.712006	0.735188	NA	NA	CLSTN1; calsyntenin 1	NA
3399	1.32631	0.466735	1.856	0.251474	0.801447	NA	NA	NA	NA	NA
1959	0.56903	0.457531	2.81286	0.162657	0.870789	NA	Defense mechanisms!!!Amino acid transport and metabolismnergy production and conversionell wall/membrane/envelope biogenesis	ABC-type antimicrobial peptide transport system, permease component!!!ABC-type lipoprotein export system, ATPase component	ABC.CD.P; putative ABC transport system permease protein	NA
1096	1.36784	0.45567	1.69685	0.268539	0.788285	NA	NA	NA	NA	NA
247	1.42712	0.453952	1.66697	0.272321	0.785375	NA	Function unknownignal transduction mechanisms	Sensor histidine kinase regulating citrate/malate metabolism	agrC, blpH, fsrC; two-component system, LytTR family, sensor histidine kinase AgrC [EC:2.7.13.3]	GHKL domain
1053	1.36856	0.452842	1.68294	0.269078	0.787869	NA	Defense mechanisms	ABC-type multidrug transport system, ATPase and permease component	abcA, bmrA; ATP-binding cassette, subfamily B, bacterial AbcA/BmrA [EC:7.6.2.2]	ABC transporter transmembrane region
1864	1.22504	0.447728	2.03028	0.220526	0.825462	NA	Mobilome: prophages, transposons	Transposase (or an inactivated derivative)	K07493; putative transposase	Transposase, Mutator family
793	1.00934	0.442284	2.15275	0.20545	0.83722	NA	Carbohydrate transport and metabolism	Predicted arabinose efflux permease, MFS family	NA	Major Facilitator Superfamily
1282	1.61712	0.426544	1.61892	0.263475	0.792185	NA	NA	NA	NA	Reverse transcriptase (RNA-dependent DNA polymerase)
1503	2.38981	0.413549	1.42593	0.290022	0.7718	0.792627	Amino acid transport and metabolismnergy production and conversionell motility	Glycosyltransferase, catalytic subunit of cellulose synthase and poly-beta-1,6-N-acetylglucosamine synthase	NA	Glycosyl transferase family 2
304	0.563028	0.411551	2.78314	0.147873	0.882443	NA	NA	NA	NA	NA
562	1.05336	0.397545	2.03481	0.195372	0.845102	NA	NA	NA	NA	NA
1160	110.832	0.395561	1.06923	0.36995	0.71142	0.735153	Amino acid transport and metabolismnergy production and conversionell wall/membrane/envelope biogenesis	Glycosyltransferase involved in cell wall bisynthesis	tagE; poly(glycerol-phosphate) alpha-glucosyltransferase [EC:2.4.1.52]	Glycosyl transferases group 1
2883	0.763017	0.385906	2.47344	0.15602	0.876018	NA	NA	NA	NA	NA
1989	1.09752	0.384024	1.84759	0.207851	0.835345	NA	Defense mechanisms!!!Amino acid transport and metabolismnergy production and conversionell wall/membrane/envelope biogenesis	Multidrug efflux pump subunit AcrA (membrane-fusion protein)	NA	HlyD family secretion protein
586	1.2109	0.351322	1.75767	0.19988	0.841575	NA	NA	NA	NA	Protein of unknown function (DUF1516)
2795	1.53702	0.350743	1.63759	0.214183	0.830405	NA	Function unknown	Uncharacterized protein YvpB	NA	Peptidase_C39 like family
1411	1.5166	0.34979	1.71077	0.204464	0.837991	NA	Inorganic ion transport and metabolismost-translational modification, protein turnover, and chaperones	Peptide methionine sulfoxide reductase MsrA	DNAH; dynein heavy chain, axonemal	Enterocin A Immunity
970	1.47881	0.349029	1.66425	0.209722	0.833885	NA	NA	NA	NA	NA
231	1.5723	0.348537	1.64619	0.211724	0.832323	NA	NA	NA	NA	NA
540	2.07074	0.347558	1.51067	0.230068	0.818039	0.836245	NA	NA	NA	NA
1855	4.85934	0.345718	1.32698	0.260531	0.794454	0.81276	NA	NA	NA	NA
2225	0.245297	0.340641	3.7737	0.0902672	0.928075	NA	NA	NA	NA	NA
1200	0.298988	0.340637	3.7737	0.0902661	0.928076	NA	NA	NA	NA	NA
2678	0.299346	0.337546	3.77363	0.0894486	0.928725	NA	NA	NA	NA	NA
1759	990.454	0.335214	0.929	0.360833	0.718224	0.741034	NA	NA	NA	NA
786	0.246012	0.334467	3.77357	0.0886341	0.929373	NA	NA	NA	NA	NA
1233	0.314648	0.334207	3.75832	0.0889248	0.929142	NA	Amino acid transport and metabolismnergy production and conversion	Electron transfer flavoprotein, alpha and beta subunits	NA	NA
639	0.384155	0.330896	3.57676	0.0925128	0.926291	NA	NA	NA	NA	NA
138	1.54046	0.327832	1.68616	0.194425	0.845843	NA	NA	NA	NA	NA
2927	2.25989	0.326136	1.53189	0.212898	0.831406	0.848608	NA	NA	NA	NA
1992	6.90244	0.321634	1.22141	0.263331	0.792296	0.811174	NA	NA	NA	NA
2928	31.6354	0.321569	0.979042	0.328453	0.74257	0.763786	NA	NA	NA	NA
2638	0.389747	0.321329	3.28687	0.0977613	0.922122	NA	NA	NA	POLRMT, RPO41; DNA-directed RNA polymerase, mitochondrial [EC:2.7.7.6]	NA
1762	9.49893	0.321182	1.20186	0.267237	0.789287	0.808715	NA	NA	NA	NA
2680	0.449794	0.320658	3.15152	0.101747	0.918957	NA	NA	NA	ppc; phosphoenolpyruvate carboxylase [EC:4.1.1.31]	Phosphoenolpyruvate carboxylase
131	12.4072	0.309905	1.1108	0.278994	0.78025	0.800688	NA	NA	NA	NA
2993	1.05032	0.295877	2.02692	0.145974	0.883942	NA	Amino acid transport and metabolismnergy production and conversionell motility	Cellulose biosynthesis protein BcsQ	parA, soj; chromosome partitioning protein	AAA domain
1638	0.53626	0.277626	2.78429	0.0997116	0.920573	NA	Amino acid transport and metabolismnergy production and conversion	NAD(P)H-dependent FMN reductase	NA	NADPH-dependent FMN reductase
2915	1.00578	0.2737	1.947	0.140575	0.888205	NA	Lipid transport and metabolism	Membrane-associated phospholipid phosphatase	NA	PAP2 superfamily
1543	2.46509	0.263784	1.50364	0.17543	0.860742	0.873197	General function prediction onlyeplication, recombination and repair	DNA mismatch repair ATPase MutS	mutS; DNA mismatch repair protein MutS	MutS domain I
1149	0.529185	0.262446	3.01086	0.0871663	0.930539	NA	NA	NA	NA	NA
5520	80.6717	0.258909	0.951462	0.272117	0.785532	0.805488	General function prediction onlyeplication, recombination and repair	DNA mismatch repair ATPase MutS	mutS; DNA mismatch repair protein MutS	MutS family domain IV
2788	1.98172	0.257872	1.60061	0.161109	0.872008	0.883281	NA	NA	NA	NA
2650	0.530258	0.254985	2.99961	0.085006	0.932257	NA	Carbohydrate transport and metabolism	Phosphomannomutase	pgm; phosphoglucomutase [EC:5.4.2.2]	NA
2221	0.530615	0.253316	3.009	0.0841859	0.932909	NA	NA	NA	NA	NA
1129	0.877721	0.242123	2.4694	0.0980493	0.921893	NA	NA	NA	NA	NA
2606	0.554193	0.2406	3.05252	0.0788203	0.937176	NA	NA	NA	NA	NA
770	0.50005	0.239026	3.12405	0.0765117	0.939012	NA	NA	NA	NA	NA
2634	1.07406	0.238693	1.9243	0.124042	0.901282	NA	NA	NA	NA	NA
1357	0.69577	0.234647	3.10558	0.0755564	0.939772	NA	NA	NA	NA	NA
1078	1.88398	0.227718	1.58874	0.143332	0.886028	NA	NA	NA	NA	NA
112	0.0501657	0.224343	3.78898	0.0592093	0.952785	NA	Coenzyme transport and metabolism	1,4-dihydroxy-2-naphthoate octaprenyltransferase	NA	NA
2624	0.0501657	0.224343	3.78898	0.0592093	0.952785	NA	Function unknownignal transduction mechanisms	Sensor histidine kinase regulating citrate/malate metabolism	NA	NA
1176	0.0501657	0.224343	3.78898	0.0592093	0.952785	NA	Inorganic ion transport and metabolismost-translational modification, protein turnover, and chaperones	Negative regulator of GroEL, contains thioredoxin-like and TPR-like domains	trxA; thioredoxin 1	NA
2327	0.0501657	0.224343	3.78898	0.0592093	0.952785	NA	Lipid transport and metabolism	Acetyl esterase/lipase	NA	NA
1743	0.0501657	0.224343	3.78898	0.0592093	0.952785	NA	NA	NA	NA	NA
2076	0.0501657	0.224343	3.78898	0.0592093	0.952785	NA	NA	NA	NA	NA
2841	0.0501657	0.224343	3.78898	0.0592093	0.952785	NA	NA	NA	NA	NA
3052	0.0501657	0.224343	3.78898	0.0592093	0.952785	NA	NA	NA	NA	NA
3366	0.109091	0.224338	3.78898	0.0592081	0.952786	NA	Amino acid transport and metabolism	ABC-type methionine transport system, permease component	metI; D-methionine transport system permease protein	Binding-protein-dependent transport system inner membrane component
301	0.109091	0.224338	3.78898	0.0592081	0.952786	NA	Carbohydrate transport and metabolism!!!Function unknownignal transduction mechanisms!!!Transcription	Phosphotransferase system mannitol/fructose-specific IIA domain (Ntr-type)!!!Transcriptional antiterminator	NA	Mga helix-turn-helix domain
1620	0.109091	0.224338	3.78898	0.0592081	0.952786	NA	Inorganic ion transport and metabolism	NhaP-type Na+/H+ or K+/H+ antiporter	NA	NA
1750	0.134617	0.224338	3.78898	0.059208	0.952786	NA	Function unknown	Uncharacterized membrane protein YqgA, affects biofilm formation	K07150; uncharacterized protein	Protein of unknown function (DUF554)
264	0.134617	0.224338	3.78898	0.059208	0.952786	NA	General function prediction only	Predicted amidophosphoribosyltransferases	comFC; competence protein ComFC	Phosphoribosyl transferase domain
3334	0.134617	0.224338	3.78898	0.059208	0.952786	NA	NA	NA	NA	NA
871	0.16919	0.224338	3.78898	0.059208	0.952786	NA	NA	NA	NA	NA
2998	0.168017	0.224335	3.78898	0.0592073	0.952787	NA	NA	NA	NA	NA
2964	0.228116	0.224334	3.78898	0.0592069	0.952787	NA	NA	NA	NA	NA
2140	0.338093	0.22433	3.78898	0.0592058	0.952788	NA	Function unknown!!!General function prediction only	Secreted protein containing bacterial Ig-like domain and vWFA domain!!!Uncharacterized surface anchored protein	NA	NA
2323	0.0505233	0.219085	3.78882	0.0578241	0.953889	NA	Amino acid transport and metabolismnergy production and conversionell wall/membrane/envelope biogenesis	Glycosyltransferase involved in cell wall bisynthesis	rgpA; rhamnosyltransferase [EC:2.4.1.-]	Domain of unknown function (DUF1972)
3150	0.0505233	0.219085	3.78882	0.0578241	0.953889	NA	General function prediction only!!!Coenzyme transport and metabolism	Hydroxymethylpyrimidine pyrophosphatase and other HAD family phosphatases	NA	haloacid dehalogenase-like hydrolase
3248	0.0505233	0.219085	3.78882	0.0578241	0.953889	NA	Lipid transport and metabolism	Acetyl esterase/lipase	NA	NA
1384	0.0505233	0.219085	3.78882	0.0578241	0.953889	NA	Transcription	DNA-binding transcriptional regulator, MerR family	NA	NA
250	0.0505233	0.219085	3.78882	0.0578241	0.953889	NA	NA	NA	NA	NA
2773	0.0505233	0.219085	3.78882	0.0578241	0.953889	NA	NA	NA	NA	NA
3041	0.109449	0.219081	3.78882	0.0578229	0.95389	NA	NA	NA	NA	Phage tail tube protein
2299	0.134975	0.21908	3.78882	0.0578228	0.95389	NA	Amino acid transport and metabolismnergy production and conversionell wall/membrane/envelope biogenesis	ABC-type lipoprotein export system, ATPase component	ABC.CD.A; putative ABC transport system ATP-binding protein	ABC transporter
747	0.254	0.219075	3.78882	0.0578214	0.953891	NA	NA	NA	NA	Putative transposase
2032	0.303878	0.219073	3.78882	0.0578209	0.953891	NA	NA	NA	NA	NA
2407	0.303878	0.219073	3.78882	0.0578209	0.953891	NA	NA	NA	NA	Phage tail assembly chaperone proteins, TAC
3000	0.050881	0.21385	3.78867	0.0564447	0.954988	NA	General function prediction only	Predicted amidohydrolase	NA	NA
607	0.050881	0.21385	3.78867	0.0564447	0.954988	NA	Lipid transport and metabolism	Acetyl esterase/lipase	DNAH; dynein heavy chain, axonemal	NA
306	0.050881	0.21385	3.78867	0.0564447	0.954988	NA	NA	NA	NA	NA
2154	0.050881	0.21385	3.78867	0.0564447	0.954988	NA	NA	NA	NA	NA
981	0.135332	0.213845	3.78867	0.0564434	0.954989	NA	NA	NA	NA	NA
2935	0.169906	0.213845	3.78867	0.0564434	0.954989	NA	NA	NA	NA	NA
714	0.168732	0.213843	3.78867	0.0564427	0.954989	NA	NA	NA	NA	NA
144	0.708566	0.213103	2.50261	0.0851526	0.93214	NA	NA	NA	NA	NA
411	0.816811	0.212351	2.67733	0.0793145	0.936782	NA	NA	NA	NA	NA
3084	0.908387	0.207675	2.31408	0.0897442	0.92849	NA	NA	NA	NA	Retrotransposon gag protein
2983	1.50945	0.200867	1.63635	0.122753	0.902303	NA	Amino acid transport and metabolismnergy production and conversion!!!General function prediction only	NADPH:quinone reductase or related Zn-dependent oxidoreductase	NA	Zinc-binding dehydrogenase
1886	396.444	0.200582	0.954241	0.210201	0.833511	0.850105	Transcription	DNA-binding transcriptional regulator, GntR family	K03710; GntR family transcriptional regulator	UTRA domain
3848	3743.59	0.192288	0.937943	0.20501	0.837564	0.852932	NA	NA	NA	NA
360	1.02148	0.189913	2.18022	0.0871075	0.930586	NA	Amino acid transport and metabolism	ABC-type oligopeptide transport system, periplasmic component	oppA, mppA; oligopeptide transport system substrate-binding protein	Bacterial extracellular solute-binding proteins, family 5 Middle
1817	16.0597	0.188372	1.14126	0.165057	0.868899	0.880802	NA	NA	NA	NA
1482	1.70585	0.170211	1.6184	0.105172	0.916239	NA	NA	NA	NA	NA
771	1.50309	0.169152	1.64075	0.103095	0.917888	NA	NA	NA	NA	NA
3439	1556.76	0.165294	0.937504	0.176313	0.860048	0.873159	General function prediction only	Predicted O-methyltransferase YrrM	NA	O-methyltransferase
1319	1.147	0.158442	2.27775	0.0695605	0.944543	NA	NA	NA	NA	NA
1777	0.953154	0.143776	2.15089	0.0668449	0.946705	NA	Transcription	DNA-binding transcriptional regulator, LysR family	NA	Bacterial regulatory helix-turn-helix protein, lysR family
1889	5.83843	0.140445	1.2711	0.110491	0.91202	0.922407	NA	NA	NA	NA
3320	4.5618	0.128164	1.3155	0.097426	0.922388	0.932186	NA	NA	NA	NA
3335	0.270738	0.128112	3.76959	0.0339857	0.972889	NA	NA	NA	NA	NA
2260	0.272217	0.128112	3.76959	0.0339857	0.972889	NA	NA	NA	NA	NA
2755	0.240335	0.125545	3.76954	0.033305	0.973431	NA	Coenzyme transport and metabolism	Lipoate-protein ligase A	lipL; octanoyl-[GcvH]:protein N-octanoyltransferase [EC:2.3.1.204]	Biotin/lipoate A/B protein ligase family
95	0.324787	0.124431	3.71848	0.033463	0.973305	NA	Defense mechanisms	Chloramphenicol O-acetyltransferase	catA; chloramphenicol O-acetyltransferase type A [EC:2.3.1.28]	Chloramphenicol acetyltransferase
2641	0.299618	0.122978	3.7695	0.0326246	0.973974	NA	NA	NA	NA	NA
3196	0.355904	0.119556	3.61833	0.0330418	0.973641	NA	NA	NA	NA	NA
2449	0.424182	0.118422	3.47513	0.0340771	0.972816	NA	NA	NA	NA	RNase H-like domain found in reverse transcriptase
1396	12.0706	0.118154	1.48525	0.0795519	0.936594	0.944393	NA	NA	NA	NA
2387	0.42454	0.115852	3.47444	0.0333439	0.9734	NA	NA	NA	NA	NA
2771	0.383354	0.115821	3.30189	0.0350771	0.972018	NA	Mobilome: prophages, transposons	Protein involved in initiation of plasmid replication	NA	Initiator Replication protein
2814	0.560628	0.113165	2.77345	0.040803	0.967453	NA	General function prediction onlyeplication, recombination and repair	Exonuclease III	E3.1.11.2, xthA; exodeoxyribonuclease III [EC:3.1.11.2]	Endonuclease/Exonuclease/phosphatase family
2783	1.56244	0.10358	1.63944	0.06318	0.949623	NA	General function prediction onlyeplication, recombination and repair	Adenine specific DNA methylase Mod	mod; adenine-specific DNA-methyltransferase [EC:2.1.1.72]	DNA methylase
2746	0.593596	0.100931	2.97758	0.0338969	0.972959	NA	NA	NA	NA	Retrotransposon gag protein
2168	90.3106	0.0983261	1.08229	0.0908502	0.927612	0.936754	Inorganic ion transport and metabolism	Cation transport ATPase!!!Copper chaperone CopZ	zntA; Zn2+/Cd2+-exporting ATPase [EC:7.2.2.12 7.2.2.21]	E1-E2 ATPase
1197	1.89636	0.0982424	1.54797	0.0634655	0.949396	NA	Function unknownignal transduction mechanisms	3',5'-cyclic AMP phosphodiesterase CpdA	NA	Calcineurin-like phosphoesterase
764	3.77979	0.0979755	1.33583	0.0733443	0.941532	0.948654	Transcription	DNA-binding transcriptional regulator, IscR family	NA	Transcriptional regulator
3134	0.799712	0.0805753	2.61056	0.0308651	0.975377	NA	NA	NA	NA	NA
3133	0.882006	0.0797705	2.60183	0.0306594	0.975541	NA	NA	NA	NA	NA
1243	0.664298	0.0790686	2.6647	0.0296726	0.976328	NA	NA	NA	NA	NA
375	1.7677	0.0672895	1.75475	0.0383471	0.969411	NA	General function prediction only	Predicted nucleotidyltransferase	NA	Domain of unknown function (DUF4111)
90	0.856808	0.0492803	2.31292	0.0213065	0.983001	NA	NA	NA	NA	NA
5528	423.381	0.0362164	0.940579	0.0385044	0.969286	0.973671	Amino acid transport and metabolismnergy production and conversionell motility	Tat protein secretion system quality control protein TatD (DNase activity)	tatD; TatD DNase family protein [EC:3.1.21.-]	TatD related DNase
1478	1.50033	0.0361874	1.64662	0.0219767	0.982467	NA	Defense mechanisms	ABC-type multidrug transport system, ATPase component	ABC-2.A; ABC-2 type transport system ATP-binding protein	ABC transporter
1055	5097.05	0.03128	1.10023	0.0284305	0.977319	0.979525	NA	NA	NA	NA
3880	1800.32	0.0304423	0.944422	0.0322338	0.974286	0.97722	NA	NA	NA	NA
2440	0.926973	0.023781	2.55162	0.00931995	0.992564	NA	NA	NA	NA	NA
2224	11.2268	0.00919381	1.33898	0.00686629	0.994522	0.995269	NA	NA	NA	NA
242	1.05841	0.00790938	2.01672	0.0039219	0.996871	NA	Nucleotide transport and metabolism	ADP-ribose pyrophosphatase YjhB, NUDIX family	NA	NUDIX domain
2572	2.13578	0.00113835	1.49238	0.000762771	0.999391	0.999391	Nucleotide transport and metabolism	GMP synthase - Glutamine amidotransferase domain	NA	Glutamine amidotransferase class-I
1375	1.88436	-0.00394041	1.5968	-0.00246769	0.998031	NA	Function unknownignal transduction mechanisms	Tryptophan-rich sensory protein (mitochondrial benzodiazepine receptor homolog)	TSPO, BZRP; translocator protein	TspO/MBR family
3095	4.08818	-0.0123755	1.26923	-0.00975035	0.99222	0.993713	Amino acid transport and metabolismnergy production and conversion!!!General function prediction only	NADPH:quinone reductase or related Zn-dependent oxidoreductase	NA	Alcohol dehydrogenase GroES-like domain
854	0.770737	-0.01322	2.31706	-0.00570551	0.995448	NA	Coenzyme transport and metabolism	Thiamine kinase and related kinases	NA	NA
2809	1.70721	-0.0153067	1.67577	-0.00913416	0.992712	NA	NA	NA	NA	Zinc knuckle
2059	1.27943	-0.0170544	1.80218	-0.00946323	0.99245	NA	NA	NA	NA	NA
1735	0.483494	-0.0259213	3.30644	-0.00783964	0.993745	NA	NA	NA	NA	Retrotransposon gag protein
1541	1.78817	-0.0406918	1.5853	-0.0256683	0.979522	NA	Inorganic ion transport and metabolismost-translational modification, protein turnover, and chaperones	Periplasmic serine protease, S1-C subfamily, contain C-terminal PDZ domain	NA	PDZ domain
2828	0.556084	-0.0407426	2.64242	-0.0154186	0.987698	NA	Amino acid transport and metabolismnergy production and conversionell wall/membrane/envelope biogenesis	Lipopolysaccharide biosynthesis protein, LPS:glycosyltransferase	NA	Glycosyl transferase family 8
1909	0.5609	-0.0414417	2.73889	-0.0151308	0.987928	NA	Translation, ribosomal structure and biogenesis	Ribosomal protein S18 acetylase RimI and related acetyltransferases	ribT; riboflavin biosynthesis RibT protein	NA
627	0.586426	-0.0422996	2.71108	-0.0156025	0.987552	NA	NA	NA	NA	NA
2250	0.6288	-0.0425604	3.116	-0.0136587	0.989102	NA	NA	NA	NA	NA
850	0.747896	-0.0471095	2.86131	-0.0164643	0.986864	NA	NA	NA	NA	NA
3301	0.383727	-0.0493195	3.76601	-0.013096	0.989551	NA	Defense mechanisms!!!General function prediction onlyeplication, recombination and repair	Adenine-specific DNA methylase!!!Type II restriction/modification system, DNA methylase subunit YeeA	NA	NA
3181	1.20592	-0.0514184	1.90536	-0.0269862	0.978471	NA	Transcription	DNA-binding transcriptional regulator, MarR family	NA	MarR family
1914	2.39105	-0.0558415	1.54674	-0.0361026	0.971201	0.97486	NA	NA	NA	NA
1571	0.324701	-0.0586028	3.7124	-0.0157857	0.987405	NA	Carbohydrate transport and metabolism	Glycosyltransferase, GT2 family	rfbN; rhamnosyltransferase [EC:2.4.1.-]	Glycosyl transferase family 2
2481	0.355104	-0.0589579	3.61877	-0.0162923	0.987001	NA	Amino acid transport and metabolismnergy production and conversionell wall/membrane/envelope biogenesis!!!Amino acid transport and metabolism	Peptidoglycan/LPS O-acetylase OafA/YrhL, contains acyltransferase and SGNH-hydrolase domains!!!Lysophospholipase L1 or related esterase	NA	Acyltransferase family
397	0.297251	-0.0621612	3.76553	-0.016508	0.986829	NA	NA	NA	NA	NA
143	0.29873	-0.0621612	3.76553	-0.016508	0.986829	NA	NA	NA	NA	NA
1082	161.254	-0.0664849	1.00312	-0.0662779	0.947157	0.9536	General function prediction only	Predicted acyl esterase	NA	X-Prolyl dipeptidyl aminopeptidase PepX, N-terminal
1372	1.96841	-0.0717222	1.52531	-0.0470214	0.962496	0.967581	NA	NA	NA	NA
1944	0.408795	-0.0741783	3.22407	-0.0230077	0.981644	NA	Transcription	Predicted DNA-binding protein YlxM, UPF0122 family	K09787; uncharacterized protein	Putative helix-turn-helix protein, YlxM / p13 like
1626	2.29361	-0.0749723	1.5083	-0.0497064	0.960356	0.966159	NA	NA	lolD; lipoprotein-releasing system ATP-binding protein [EC:3.6.3.-]	NA
1916	0.902315	-0.084967	2.5909	-0.0327944	0.973839	NA	NA	NA	NA	NA
662	0.508516	-0.0874447	3.05738	-0.0286012	0.977183	NA	NA	NA	NA	NA
2289	0.650376	-0.0932738	2.91289	-0.032021	0.974455	NA	NA	NA	NA	NA
169	1.47276	-0.0934201	1.71505	-0.0544708	0.95656	NA	Lipid transport and metabolism!!!Coenzyme transport and metabolism	Biotin carboxyl carrier protein	accB, bccP; acetyl-CoA carboxylase biotin carboxyl carrier protein	Biotin-requiring enzyme
299	0.394977	-0.0966465	3.57073	-0.0270663	0.978407	NA	NA	NA	NA	NA
567	4.2202	-0.101364	1.25062	-0.0810509	0.935402	0.943905	Defense mechanisms	Restriction endonuclease S subunit!!!Restriction endonuclease S subunit	hsdS; type I restriction enzyme, S subunit [EC:3.1.21.3]	Type I restriction modification DNA specificity domain
2336	0.107049	-0.101541	3.78003	-0.0268626	0.978569	NA	NA	NA	NA	NA
3350	0.0752485	-0.120234	3.77957	-0.0318116	0.974622	NA	Amino acid transport and metabolismnergy production and conversion	FoF1-type ATP synthase, gamma subunit	ATPF1G, atpG; F-type H+-transporting ATPase subunit gamma	ATP synthase
52	0.0752485	-0.120234	3.77957	-0.0318116	0.974622	NA	Carbohydrate transport and metabolism	Phosphotransferase system cellobiose-specific component IIA	celC, chbA; cellobiose PTS system EIIA component [EC:2.7.1.196 2.7.1.205]	PTS system, Lactose/Cellobiose specific IIA subunit
215	0.0752485	-0.120234	3.77957	-0.0318116	0.974622	NA	General function prediction onlyeplication, recombination and repair	DNA polymerase III, epsilon subunit or related 3'-5' exonuclease!!!Rad3-related DNA helicase	dinG; ATP-dependent DNA helicase DinG [EC:3.6.4.12]	Helicase C-terminal domain
2547	0.0752485	-0.120234	3.77957	-0.0318116	0.974622	NA	General function prediction onlyeplication, recombination and repair	Recombinational DNA repair protein RecR	recR; recombination protein RecR	NA
1911	0.0752485	-0.120234	3.77957	-0.0318116	0.974622	NA	Transcription	Chromosome segregation and condensation protein ScpB	scpB; segregation and condensation protein B	NA
960	0.0752485	-0.120234	3.77957	-0.0318116	0.974622	NA	Translation, ribosomal structure and biogenesis	23S rRNA pseudoU1915 N3-methylase RlmH	rlmH; 23S rRNA (pseudouridine1915-N3)-methyltransferase [EC:2.1.1.177]	Predicted SPOUT methyltransferase
2133	0.0752485	-0.120234	3.77957	-0.0318116	0.974622	NA	Translation, ribosomal structure and biogenesis	S-adenosylmethionine:tRNA-ribosyltransferase-isomerase (queuine synthetase)	queA; S-adenosylmethionine:tRNA ribosyltransferase-isomerase [EC:2.4.99.17]	Queuosine biosynthesis protein
3036	0.0752485	-0.120234	3.77957	-0.0318116	0.974622	NA	Translation, ribosomal structure and biogenesis	Ribosomal protein L10	RP-L10, MRPL10, rplJ; large subunit ribosomal protein L10	NA
44	0.0752485	-0.120234	3.77957	-0.0318116	0.974622	NA	NA	NA	NA	NA
148	0.0752485	-0.120234	3.77957	-0.0318116	0.974622	NA	NA	NA	NA	Protein of unknown function (DUF2712)
188	0.0752485	-0.120234	3.77957	-0.0318116	0.974622	NA	NA	NA	NA	NA
368	0.0752485	-0.120234	3.77957	-0.0318116	0.974622	NA	NA	NA	mraW, rsmH; 16S rRNA (cytosine1402-N4)-methyltransferase [EC:2.1.1.199]	NA
487	0.0752485	-0.120234	3.77957	-0.0318116	0.974622	NA	NA	NA	NA	EcsC protein family
1332	0.0752485	-0.120234	3.77957	-0.0318116	0.974622	NA	NA	NA	NA	NA
2677	0.0752485	-0.120234	3.77957	-0.0318116	0.974622	NA	NA	NA	NA	NA
2826	0.0752485	-0.120234	3.77957	-0.0318116	0.974622	NA	NA	NA	E3.1.3.48; protein-tyrosine phosphatase [EC:3.1.3.48]	NA
505	0.134174	-0.120238	3.77957	-0.0318127	0.974621	NA	Amino acid transport and metabolism	ABC-type amino acid transport system, permease component	tcyB, yecS; L-cystine transport system permease protein	NA
3341	0.134174	-0.120238	3.77957	-0.0318127	0.974621	NA	Amino acid transport and metabolism	3-dehydroquinate dehydratase	NA	Type I 3-dehydroquinase
3104	0.134174	-0.120238	3.77957	-0.0318127	0.974621	NA	Function unknown	Uncharacterized conserved protein YqeY	K09117; uncharacterized protein	Yqey-like protein
3373	0.134174	-0.120238	3.77957	-0.0318127	0.974621	NA	Function unknownignal transduction mechanisms	Nucleotide-binding universal stress protein, UspA family	NA	Universal stress protein family
1345	0.1597	-0.120238	3.77957	-0.0318127	0.974621	NA	NA	NA	NA	NA
1486	0.363176	-0.120246	3.77957	-0.0318147	0.97462	NA	NA	NA	NA	NA
2022	0.0756061	-0.124118	3.77947	-0.03284	0.973802	NA	Amino acid transport and metabolism	Amino acid transporter	NA	Amino acid permease
2394	0.0756061	-0.124118	3.77947	-0.03284	0.973802	NA	Amino acid transport and metabolism	Na+/proline symporter	TC.SSS; solute:Na+ symporter, SSS family	Sodium:solute symporter family
316	0.0756061	-0.124118	3.77947	-0.03284	0.973802	NA	Amino acid transport and metabolismnergy production and conversionell wall/membrane/envelope biogenesis	Nucleoside-diphosphate-sugar epimerase	NA	NAD dependent epimerase/dehydratase family
40	0.0756061	-0.124118	3.77947	-0.03284	0.973802	NA	Carbohydrate transport and metabolism	Glyceraldehyde-3-phosphate dehydrogenase/erythrose-4-phosphate dehydrogenase	GAPDH, gapA; glyceraldehyde 3-phosphate dehydrogenase [EC:1.2.1.12]	Glyceraldehyde 3-phosphate dehydrogenase, NAD binding domain
3412	0.0756061	-0.124118	3.77947	-0.03284	0.973802	NA	Carbohydrate transport and metabolism	Phosphotransferase system cellobiose-specific component IIC	celB, chbC; cellobiose PTS system EIIC component	NA
531	0.0756061	-0.124118	3.77947	-0.03284	0.973802	NA	General function prediction only	Predicted PurR-regulated permease PerM	NA	AI-2E family transporter
2096	0.0756061	-0.124118	3.77947	-0.03284	0.973802	NA	General function prediction only	Predicted nucleotidyltransferase	NA	HIGH Nucleotidyl Transferase
1244	0.0756061	-0.124118	3.77947	-0.03284	0.973802	NA	General function prediction onlyeplication, recombination and repair	Superfamily II DNA helicase RecQ	NA	NA
773	0.0756061	-0.124118	3.77947	-0.03284	0.973802	NA	Inorganic ion transport and metabolism	Phosphate uptake regulator	phoU; phosphate transport system protein	NA
1241	0.0756061	-0.124118	3.77947	-0.03284	0.973802	NA	Lipid transport and metabolism!!!Function unknownecondary metabolites biosynthesis, transport, and catabolism	3-oxoacyl-(acyl-carrier-protein) synthase	fabF, OXSM, CEM1; 3-oxoacyl-[acyl-carrier-protein] synthase II [EC:2.3.1.179]	Beta-ketoacyl synthase, N-terminal domain
853	0.0756061	-0.124118	3.77947	-0.03284	0.973802	NA	Lipid transport and metabolismntracellular trafficking, secretion, and vesicular transport	Predicted ABC-type exoprotein transport system, permease component	ABC-2.P; ABC-2 type transport system permease protein	Bacterial ABC transporter protein EcsB
277	0.0756061	-0.124118	3.77947	-0.03284	0.973802	NA	Translation, ribosomal structure and biogenesis!!!Function unknown!!!General function prediction only	HD superfamily phosphodieaserase, includes HD domain of RNase Y!!!Uncharacterized conserved protein, contains DUF3084 domain	NA	Domain of unknown function (DUF3552)
936	0.0756061	-0.124118	3.77947	-0.03284	0.973802	NA	NA	NA	NA	NA
937	0.0756061	-0.124118	3.77947	-0.03284	0.973802	NA	NA	NA	NA	Bacterial archaeo-eukaryotic release factor family 6
1114	0.0756061	-0.124118	3.77947	-0.03284	0.973802	NA	NA	NA	NA	NA
1350	0.134532	-0.124123	3.77947	-0.0328412	0.973801	NA	Amino acid transport and metabolismnergy production and conversionell motility	Cellulose biosynthesis protein BcsQ	parA, soj; chromosome partitioning protein	AAA domain
1449	0.134532	-0.124123	3.77947	-0.0328412	0.973801	NA	Function unknown	Uncharacterized membrane protein YdjX, TVP38/TMEM64 family, SNARE-associated domain	NA	SNARE associated Golgi protein
2016	0.134532	-0.124123	3.77947	-0.0328412	0.973801	NA	General function prediction only	Short-chain dehydrogenase	NA	NA
1070	0.134532	-0.124123	3.77947	-0.0328412	0.973801	NA	Lipid transport and metabolism	Phosphorylcholine metabolism protein LicD	licD; lipopolysaccharide cholinephosphotransferase [EC:2.7.8.-]	LicD family
2403	0.134532	-0.124123	3.77947	-0.0328412	0.973801	NA	Mobilome: prophages, transposons	Transposase	K07486; transposase	Transposase IS116/IS110/IS902 family
711	0.160058	-0.124123	3.77947	-0.0328413	0.973801	NA	Amino acid transport and metabolism	ABC-type polar amino acid transport system, ATPase component	gluA; glutamate transport system ATP-binding protein [EC:7.4.2.1]	NA
867	0.160058	-0.124123	3.77947	-0.0328413	0.973801	NA	Amino acid transport and metabolism	Glycine cleavage system H protein (lipoate-binding)	gcvH, GCSH; glycine cleavage system H protein	Glycine cleavage H-protein
408	0.160058	-0.124123	3.77947	-0.0328413	0.973801	NA	Carbohydrate transport and metabolism	Na+/melibiose symporter or related transporter	NA	MFS/sugar transport protein
696	0.160058	-0.124123	3.77947	-0.0328413	0.973801	NA	Carbohydrate transport and metabolism	Phosphotransferase system IIC components, glucose/maltose/N-acetylglucosamine-specific!!!Phosphotransferase system IIB components!!!Phosphotransferase system IIA component	scrA, sacP, sacX, ptsS; sucrose PTS system EIIBCA or EIIBC component [EC:2.7.1.211]	Phosphotransferase system, EIIC
1717	0.160058	-0.124123	3.77947	-0.0328413	0.973801	NA	General function prediction only	Predicted dehydrogenase	iolG; myo-inositol 2-dehydrogenase / D-chiro-inositol 1-dehydrogenase [EC:1.1.1.18 1.1.1.369]	Oxidoreductase family, NAD-binding Rossmann fold
1016	0.160058	-0.124123	3.77947	-0.0328413	0.973801	NA	Nucleotide transport and metabolism	Dimeric dUTPase, all-alpha-NTP-PPase (MazG) superfamily	NA	dUTPase
2165	0.160058	-0.124123	3.77947	-0.0328413	0.973801	NA	Transcription	Leucine-rich repeat (LRR) protein	NA	Bacterial lectin
3364	0.160058	-0.124123	3.77947	-0.0328413	0.973801	NA	NA	NA	LHX1; LIM homeobox protein 1	NA
2240	0.218983	-0.124126	3.77947	-0.0328421	0.973801	NA	Translation, ribosomal structure and biogenesis	Ribosomal protein S5	RP-S5, MRPS5, rpsE; small subunit ribosomal protein S5	Ribosomal protein S5, C-terminal domain
1450	0.253557	-0.124126	3.77947	-0.0328423	0.9738	NA	Amino acid transport and metabolismnergy production and conversion!!!General function prediction only	NADPH:quinone reductase or related Zn-dependent oxidoreductase	NA	NA
2637	0.279082	-0.124128	3.77947	-0.0328426	0.9738	NA	Carbohydrate transport and metabolism	Glycosidase	NA	NA
1942	0.279082	-0.124128	3.77947	-0.0328426	0.9738	NA	Defense mechanisms	NTP pyrophosphatase, house-cleaning of non-canonical NTPs	NA	MazG nucleotide pyrophosphohydrolase domain
2838	0.279082	-0.124128	3.77947	-0.0328426	0.9738	NA	General function prediction onlyeplication, recombination and repair	DNA primase (bacterial type)	NA	Toprim-like
675	0.692781	-0.126895	2.65237	-0.047842	0.961842	NA	Carbohydrate transport and metabolism	Phosphotransferase system IIC components, glucose/maltose/N-acetylglucosamine-specific!!!Phosphotransferase system IIB components	bglF, bglP; beta-glucoside PTS system EIICBA component [EC:2.7.1.-]	NA
198	0.0759638	-0.12799	3.77938	-0.0338653	0.972985	NA	Defense mechanisms	ABC-type multidrug transport system, ATPase component	NA	NA
2664	0.0759638	-0.12799	3.77938	-0.0338653	0.972985	NA	Function unknown	Uncharacterized protein YkuJ	NA	Protein of unknown function (DUF1797)
251	0.0759638	-0.12799	3.77938	-0.0338653	0.972985	NA	Function unknownignal transduction mechanisms	Fermentation-respiration switch protein FrsA, has esterase activity, DUF1100 family	K06889; uncharacterized protein	alpha/beta hydrolase fold
403	0.0759638	-0.12799	3.77938	-0.0338653	0.972985	NA	General function prediction only	Competence protein CoiA-like family, contains a predicted nuclease domain	coiA; competence protein CoiA	Competence protein CoiA-like family
1980	0.0759638	-0.12799	3.77938	-0.0338653	0.972985	NA	Translation, ribosomal structure and biogenesis	Translation initiation factor IF-1	infA; translation initiation factor IF-1	Translation initiation factor 1A / IF-1
268	0.0759638	-0.12799	3.77938	-0.0338653	0.972985	NA	NA	NA	NA	NA
612	0.0759638	-0.12799	3.77938	-0.0338653	0.972985	NA	NA	NA	NA	NA
1432	0.0759638	-0.12799	3.77938	-0.0338653	0.972985	NA	NA	NA	NA	Reverse transcriptase (RNA-dependent DNA polymerase)
2089	0.0759638	-0.12799	3.77938	-0.0338653	0.972985	NA	NA	NA	NA	NA
3289	0.0759638	-0.12799	3.77938	-0.0338653	0.972985	NA	NA	NA	NA	NA
1290	0.134889	-0.127994	3.77938	-0.0338663	0.972984	NA	Transcription	DNA-binding transcriptional regulator, MarR family	NA	NA
2338	0.160415	-0.127994	3.77938	-0.0338665	0.972984	NA	NA	NA	NA	NA
2300	0.194989	-0.127994	3.77938	-0.0338665	0.972984	NA	NA	NA	NA	NA
82	1.30871	-0.128315	2.41555	-0.0531205	0.957636	NA	NA	NA	NA	NA
2607	0.363892	-0.129668	3.63645	-0.0356577	0.971555	NA	Function unknown	Uncharacterized surface anchored protein	NA	Gram-positive pilin subunit D1, N-terminal domain
939	0.0763215	-0.131849	3.77928	-0.0348872	0.97217	NA	Defense mechanisms	Type I restriction-modification system, DNA methylase subunit	hsdM; type I restriction enzyme M protein [EC:2.1.1.72]	HsdM N-terminal domain
2851	0.0763215	-0.131849	3.77928	-0.0348872	0.97217	NA	Function unknownecondary metabolites biosynthesis, transport, and catabolism	Aldo/keto reductase, related to diketogulonate reductase	dkgA; 2,5-diketo-D-gluconate reductase A [EC:1.1.1.346]	Aldo/keto reductase family
207	0.0763215	-0.131849	3.77928	-0.0348872	0.97217	NA	NA	NA	NA	NA
661	0.135247	-0.131853	3.77928	-0.0348883	0.972169	NA	NA	NA	NA	NA
1171	0.160773	-0.131853	3.77928	-0.0348884	0.972169	NA	Inorganic ion transport and metabolism	Cation transport ATPase	zntA; Zn2+/Cd2+-exporting ATPase [EC:7.2.2.12 7.2.2.21]	NA
5062	0.160773	-0.131853	3.77928	-0.0348884	0.972169	NA	NA	NA	NA	NA
2869	0.616888	-0.132321	3.20881	-0.0412369	0.967107	NA	Mobilome: prophages, transposons	Transposase and inactivated derivatives, IS30 family	K07482; transposase, IS30 family	Integrase core domain
3381	0.616888	-0.132321	3.20881	-0.0412369	0.967107	NA	Mobilome: prophages, transposons	Transposase	K07485; transposase	Transposase
2852	0.338366	-0.132738	3.41195	-0.038904	0.968967	NA	Function unknownecondary metabolites biosynthesis, transport, and catabolism	Aldo/keto reductase, related to diketogulonate reductase	dkgA; 2,5-diketo-D-gluconate reductase A [EC:1.1.1.346]	Aldo/keto reductase family
2900	0.886132	-0.136234	2.25502	-0.0604138	0.951826	NA	NA	NA	NA	NA
1788	0.820935	-0.13816	2.27329	-0.0607755	0.951538	NA	Carbohydrate transport and metabolism!!!Transcription	Sugar kinase of the NBD/HSP70 family, may contain an N-terminal HTH domain	NA	ROK family
3339	1.81586	-0.148834	1.60101	-0.0929624	0.925933	NA	NA	NA	NA	NA
3100	0.508576	-0.166589	3.26043	-0.0510941	0.959251	NA	NA	NA	NA	NA
2120	1.66075	-0.179375	1.60902	-0.111481	0.911235	NA	Lipid transport and metabolismntracellular trafficking, secretion, and vesicular transport	Predicted membrane channel-forming protein YqfA, hemolysin III family	hlyIII; hemolysin III	Haemolysin-III related
102	1.57701	-0.180752	1.61996	-0.111578	0.911158	NA	Carbohydrate transport and metabolism	Predicted arabinose efflux permease, MFS family	mdtG; MFS transporter, DHA1 family, multidrug resistance protein	Major Facilitator Superfamily
1009	0.729718	-0.188751	2.44057	-0.0773389	0.938354	NA	Amino acid transport and metabolism	L-asparagine transporter and related permeases	NA	Amino acid permease
2061	1.8666	-0.19452	1.57297	-0.123665	0.901581	NA	Lipid transport and metabolismntracellular trafficking, secretion, and vesicular transport	Type IV secretory pathway, VirD4 component, TraG/TraD family ATPase	NA	Type IV secretory system Conjugative DNA transfer
2441	1337.58	-0.197125	1.0064	-0.19587	0.844712	0.858898	NA	NA	ND4L; NADH-ubiquinone oxidoreductase chain 4L [EC:7.1.1.2]	NA
119	1.36029	-0.20038	1.77645	-0.112798	0.910191	NA	Mobilome: prophages, transposons	Transposase	K07484; transposase	IS66 Orf2 like protein
718	1.34532	-0.205234	1.8638	-0.110116	0.912317	NA	Transcription	DNA-binding transcriptional regulator, LacI/PurR family	NA	Periplasmic binding protein-like domain
517	0.967818	-0.216042	2.35743	-0.0916432	0.926982	NA	NA	NA	NA	NA
1043	0.733224	-0.226814	2.81498	-0.0805742	0.935781	NA	NA	NA	NA	NA
2684	0.305087	-0.228361	3.7597	-0.060739	0.951567	NA	Nucleotide transport and metabolism	Folate-dependent phosphoribosylglycinamide formyltransferase PurN	purN; phosphoribosylglycinamide formyltransferase 1 [EC:2.1.2.2]	Formyl transferase
2251	0.496524	-0.229512	3.09293	-0.0742053	0.940847	NA	NA	NA	NA	NA
353	0.396614	-0.230746	3.22873	-0.0714667	0.943026	NA	Translation, ribosomal structure and biogenesis!!!Coenzyme transport and metabolism	Adenylyl- and sulfurtransferase ThiI, participates in tRNA 4-thiouridine and thiamine biosynthesis	thiI; tRNA uracil 4-sulfurtransferase [EC:2.8.1.4]	Thiamine biosynthesis protein (ThiI)
2156	0.470998	-0.231332	2.90024	-0.079763	0.936426	NA	Nucleotide transport and metabolism	Xanthine/uracil/vitamin C permease, AzgA family	pbuG, azgA, ghxP, ghxQ, adeQ; adenine/guanine/hypoxanthine permease	Permease family
486	0.474811	-0.231391	2.8946	-0.0799388	0.936286	NA	NA	NA	NA	NA
1190	0.754595	-0.231695	2.42996	-0.0953495	0.924037	NA	Translation, ribosomal structure and biogenesis	Pseudouridylate synthase, 23S rRNA- or tRNA-specific	rluD; 23S rRNA pseudouridine1911/1915/1917 synthase [EC:5.4.99.23]	NA
380	0.312878	-0.232143	3.75958	-0.061747	0.950764	NA	NA	NA	NA	NA
894	0.305803	-0.232838	3.75955	-0.0619323	0.950617	NA	NA	NA	NA	NA
2919	0.440953	-0.235531	2.94728	-0.0799148	0.936305	NA	NA	NA	NA	NA
3002	0.643714	-0.235702	2.5535	-0.0923054	0.926455	NA	Function unknown	Uncharacterized protein with an alpha/beta hydrolase fold	NA	Alpha/beta hydrolase of unknown function (DUF915)
1175	0.374952	-0.236992	3.5597	-0.0665763	0.946919	NA	General function prediction only	Predicted hydrocarbon binding protein, contains 4VR domain	NA	Protein of unknown function (DUF2507)
1500	0.389896	-0.238404	3.51969	-0.0677344	0.945997	NA	Coenzyme transport and metabolism	Pyrimidine deaminase domain of riboflavin biosynthesis protein RibD!!!Pyrimidine reductase, riboflavin biosynthesis	ribD; diaminohydroxyphosphoribosylaminopyrimidine deaminase / 5-amino-6-(5-phosphoribosylamino)uracil reductase [EC:3.5.4.26 1.1.1.193]	Cytidine and deoxycytidylate deaminase zinc-binding region
730	0.461192	-0.242447	3.73575	-0.0648992	0.948254	NA	NA	NA	NA	NA
1041	1.30372	-0.244703	1.79187	-0.136563	0.891376	NA	Amino acid transport and metabolism	Amino acid transporter	NA	Amino acid permease
537	9.13011	-0.249985	1.20847	-0.206861	0.836119	0.852112	Function unknownignal transduction mechanisms	RNase adaptor protein for sRNA GlmZ degradation, contains a P-loop ATPase domain	rapZ; RNase adapter protein RapZ	P-loop ATPase protein family
1741	0.493619	-0.254103	3.10767	-0.0817665	0.934832	NA	NA	NA	NA	NA
3081	1.21874	-0.254878	1.85542	-0.137369	0.890739	NA	Amino acid transport and metabolism	ABC-type proline/glycine betaine transport system, ATPase component	opuA; osmoprotectant transport system ATP-binding protein [EC:7.6.2.9]	ABC transporter
2582	0.579144	-0.268355	2.97038	-0.0903435	0.928014	NA	NA	NA	NA	NA
2034	1.96929	-0.271923	2.10418	-0.129229	0.897176	0.908084	NA	NA	NA	NA
2243	0.965262	-0.277161	2.39164	-0.115887	0.907742	NA	NA	NA	NA	NA
1302	1.07368	-0.277846	2.10631	-0.131911	0.895055	NA	NA	NA	NA	NA
3345	0.991378	-0.280806	2.19113	-0.128156	0.898026	NA	NA	NA	NA	NA
679	3.31893	-0.287578	1.41562	-0.203146	0.839021	0.853763	Amino acid transport and metabolismnergy production and conversion	NADH:ubiquinone oxidoreductase subunit 11 or 4L (chain K)	NA	NADH-ubiquinone/plastoquinone oxidoreductase chain 4L
1917	1.95209	-0.302371	1.62917	-0.185598	0.85276	0.86642	NA	NA	NA	SWIM zinc finger
[truncated: 3,576 more rows]
