# Supplementary material for: A multi-omics approach unravels metagenomic and metabolic alterations of a probiotic and synbiotic additive in rainbow trout (Oncorhynchus mykiss)
Source: Microbiome. 2022 Jan 30;10:21. doi: 10.1186/s40168-021-01221-8 (PMC8802455; doi:10.1186/s40168-021-01221-8)
Supplement: Supplementary file 4 — Additional file 3 [file 40168_2021_1221_MOESM4_ESM.zip › Suppl_Table_S3_3.xlsx]

## Sheet: Sheet1
Search name: HappyFish_2021_IC_full_BioCyc
Search description: Untargeted Metabolomics workflow: Find and identify the differences between samples.
- Performs retention time alignment, unknown compound detection, and compound grouping across all samples. Predicts elemental compositions for all compounds, fills gaps across all samples, and hides chemical background (using Blank samples). Identifies compounds using mzCloud (ddMS2) and ChemSpider (formula or exact mass). Also performs similarity search for all compounds with ddMS2 data using mz…
Search date: 2/20/2021 23:09:43
Created with Discoverer version: 3.2.0.421
[Input Files (6)]
-->Select Spectra (33)
[Select Spectra (33)]
-->Align Retention Times (26)
[Align Retention Times (26)]
-->Detect Compounds (9)
[Detect Compounds (9)]
-->Group Compounds (31)
[Group Compounds (31)]
-->Fill Gaps (32)
-->Search ChemSpider (23)
-->Map to Metabolika Pathways (34)
-->Map to BioCyc Pathways (41)
-->Search Mass Lists (43)
-->Predict Compositions (29)
-->Assign Compound Annotations (25)
-->Search mzVault (40)
-->Search mzCloud (38)
[Fill Gaps (32)]
-->Apply QC Correction (39)
[Apply QC Correction (39)]
-->Mark Background Compounds (28)
[Search ChemSpider (23)]
-->Apply mzLogic (35)
[Map to Metabolika Pathways (34)]
-->Apply mzLogic (35)
[Map to BioCyc Pathways (41)]
-->Apply mzLogic (35)
[Search Mass Lists (43)]
-->Apply mzLogic (35)
[Assign Compound Annotations (25)]
-->Generate Molecular Networks (42)
[Mark Background Compounds (28)]
[Apply mzLogic (35)]
[Predict Compositions (29)]
[Generate Molecular Networks (42)]
[Search mzVault (40)]
[Search mzCloud (38)]
[Differential Analysis (17)]
[Scripting Node (44)]
------------------------------------------------------------------
Processing node 6: Input Files
------------------------------------------------------------------
Input Data:
- File Name(s) (Hidden):
O:\Tech_ORBITRAP\MAH\Data\HappyFish\191122-IC-NEG\QC08.raw
O:\Tech_ORBITRAP\MAH\Data\HappyFish\191122-IC-NEG\GUPD19-epsilon-T01_F11.raw
O:\Tech_ORBITRAP\MAH\Data\HappyFish\191122-IC-NEG\GUPD19-zeta-T01_F33.raw
O:\Tech_ORBITRAP\MAH\Data\HappyFish\191122-IC-NEG\GUPD19-beta-T01_F19.raw
O:\Tech_ORBITRAP\MAH\Data\HappyFish\191122-IC-NEG\QC07.raw
O:\Tech_ORBITRAP\MAH\Data\HappyFish\191122-IC-NEG\GUPD19-epsilon-T01_F26.raw
O:\Tech_ORBITRAP\MAH\Data\HappyFish\191122-IC-NEG\P_Blk_02.raw
O:\Tech_ORBITRAP\MAH\Data\HappyFish\191122-IC-NEG\QC06.raw
O:\Tech_ORBITRAP\MAH\Data\HappyFish\191122-IC-NEG\GUPD19-beta-T01_F07.raw
O:\Tech_ORBITRAP\MAH\Data\HappyFish\191122-IC-NEG\GUPD19-zeta-T01_F17.raw
O:\Tech_ORBITRAP\MAH\Data\HappyFish\191122-IC-NEG\GUPD19-beta-T01_F17.raw
O:\Tech_ORBITRAP\MAH\Data\HappyFish\191122-IC-NEG\QC04.raw
O:\Tech_ORBITRAP\MAH\Data\HappyFish\191122-IC-NEG\GUPD19-epsilon-T01_F17.raw
O:\Tech_ORBITRAP\MAH\Data\HappyFish\191122-IC-NEG\GUPD19-zeta-T01_F09.raw
O:\Tech_ORBITRAP\MAH\Data\HappyFish\191122-IC-NEG\QC03.raw
O:\Tech_ORBITRAP\MAH\Data\HappyFish\191122-IC-NEG\QC15-3.raw
O:\Tech_ORBITRAP\MAH\Data\HappyFish\191122-IC-NEG\QC15-2.raw
O:\Tech_ORBITRAP\MAH\Data\HappyFish\191122-IC-NEG\QC15-1.raw
O:\Tech_ORBITRAP\MAH\Data\HappyFish\191122-IC-NEG\GUPD19-episilon-T01_F05.raw
O:\Tech_ORBITRAP\MAH\Data\HappyFish\191122-IC-NEG\GUPD19-zeta-T01_F01_20190825081041.raw
O:\Tech_ORBITRAP\MAH\Data\HappyFish\191122-IC-NEG\GUPD19-zeta-T01_F09_20190825073829.raw
O:\Tech_ORBITRAP\MAH\Data\HappyFish\191122-IC-NEG\GUPD19-episilon-T01_F17.raw
O:\Tech_ORBITRAP\MAH\Data\HappyFish\191122-IC-NEG\GUPD19-episilon-T01_F38.raw
O:\Tech_ORBITRAP\MAH\Data\HappyFish\191122-IC-NEG\QC13-3.raw
O:\Tech_ORBITRAP\MAH\Data\HappyFish\191122-IC-NEG\GUPD19-beta-T01_F17_20190825052941.raw
O:\Tech_ORBITRAP\MAH\Data\HappyFish\191122-IC-NEG\GUPD19-episilon-T01_F04.raw
O:\Tech_ORBITRAP\MAH\Data\HappyFish\191122-IC-NEG\GUPD19-beta-T01_F28_20190825042517.raw
O:\Tech_ORBITRAP\MAH\Data\HappyFish\191122-IC-NEG\GUPD19-zeta-T01_F12_20190825035304.raw
O:\Tech_ORBITRAP\MAH\Data\HappyFish\191122-IC-NEG\GUPD19-beta-T01_F20_20190825032048.raw
O:\Tech_ORBITRAP\MAH\Data\HappyFish\191122-IC-NEG\QC13-2.raw
O:\Tech_ORBITRAP\MAH\Data\HappyFish\191122-IC-NEG\GUPD19-zeta-T01_F17_20190825021624.raw
O:\Tech_ORBITRAP\MAH\Data\HappyFish\191122-IC-NEG\GUPD19-beta-T01_F07_20190825014410.raw
O:\Tech_ORBITRAP\MAH\Data\HappyFish\191122-IC-NEG\GUPD19-zeta-T01_F35_20190825011156.raw
O:\Tech_ORBITRAP\MAH\Data\HappyFish\191122-IC-NEG\GUPD19-beta-T01_F02_20190825003942.raw
O:\Tech_ORBITRAP\MAH\Data\HappyFish\191122-IC-NEG\GUPD19-zeta-T01_F22_20190825000728.raw
O:\Tech_ORBITRAP\MAH\Data\HappyFish\191122-IC-NEG\P_Blk_01_20190824233514.raw
O:\Tech_ORBITRAP\MAH\Data\HappyFish\191122-IC-NEG\QC13-1.raw
O:\Tech_ORBITRAP\MAH\Data\HappyFish\191122-IC-NEG\GUPD19-beta-T01_F31_20190824223048.raw
O:\Tech_ORBITRAP\MAH\Data\HappyFish\191122-IC-NEG\GUPD19-episilon-T01_F26.raw
O:\Tech_ORBITRAP\MAH\Data\HappyFish\191122-IC-NEG\GUPD19-episilon-T01_F15.raw
O:\Tech_ORBITRAP\MAH\Data\HappyFish\191122-IC-NEG\GUPD19-beta-T01_F08_20190824205413.raw
O:\Tech_ORBITRAP\MAH\Data\HappyFish\191122-IC-NEG\GUPD19-zeta-T01_F02_20190824202159.raw
O:\Tech_ORBITRAP\MAH\Data\HappyFish\191122-IC-NEG\QC12-2.raw
O:\Tech_ORBITRAP\MAH\Data\HappyFish\191122-IC-NEG\GUPD19-episilon-T01_F23.raw
O:\Tech_ORBITRAP\MAH\Data\HappyFish\191122-IC-NEG\GUPD19-episilon-T01_F33.raw
O:\Tech_ORBITRAP\MAH\Data\HappyFish\191122-IC-NEG\GUPD19-beta-T01_F19_20190824181307.raw
O:\Tech_ORBITRAP\MAH\Data\HappyFish\191122-IC-NEG\GUPD19-zeta-T01_F33_20190824174053.raw
O:\Tech_ORBITRAP\MAH\Data\HappyFish\191122-IC-NEG\GUPD19-episilon-T01_F11.raw
O:\Tech_ORBITRAP\MAH\Data\HappyFish\191122-IC-NEG\QC12-1.raw
O:\Tech_ORBITRAP\MAH\Data\HappyFish\191122-IC-NEG\GUPD19-zeta-T01_F31_20190824160417.raw
O:\Tech_ORBITRAP\MAH\Data\HappyFish\191122-IC-NEG\GUPD19-beta-T01_F35_20190824153203.raw
O:\Tech_ORBITRAP\MAH\Data\HappyFish\191122-IC-NEG\GUPD19-episilon-T01_F01.raw
O:\Tech_ORBITRAP\MAH\Data\HappyFish\191122-IC-NEG\GUPD19-zeta-T01_F37_20190824142740.raw
O:\Tech_ORBITRAP\MAH\Data\HappyFish\191122-IC-NEG\GUPD19-beta-T01_F39_20190824135528.raw
O:\Tech_ORBITRAP\MAH\Data\HappyFish\191122-IC-NEG\P_Blk_02_20190824132314.raw
O:\Tech_ORBITRAP\MAH\Data\HappyFish\191122-IC-NEG\Blank02.raw
O:\Tech_ORBITRAP\MAH\Data\HappyFish\191122-IC-NEG\Blank01.raw
O:\Tech_ORBITRAP\MAH\Data\HappyFish\191122-IC-NEG\QC11.raw
O:\Tech_ORBITRAP\MAH\Data\HappyFish\191122-IC-NEG\QC10.raw
O:\Tech_ORBITRAP\MAH\Data\HappyFish\191122-IC-NEG\QC09.raw
O:\Tech_ORBITRAP\MAH\Data\HappyFish\191122-IC-NEG\GUPD19-beta-T01_F39.raw
O:\Tech_ORBITRAP\MAH\Data\HappyFish\191122-IC-NEG\GUPD19-zeta-T01_F37.raw
O:\Tech_ORBITRAP\MAH\Data\HappyFish\191122-IC-NEG\GUPD19-epsilon-T01_F01.raw
O:\Tech_ORBITRAP\MAH\Data\HappyFish\191122-IC-NEG\GUPD19-beta-T01_F35.raw
O:\Tech_ORBITRAP\MAH\Data\HappyFish\191122-IC-NEG\GUPD19-zeta-T01_F31.raw
O:\Tech_ORBITRAP\MAH\Data\HappyFish\191122-IC-NEG\GUPD19-epsilon-T01_F33.raw
O:\Tech_ORBITRAP\MAH\Data\HappyFish\191122-IC-NEG\GUPD19-epsilon-T01_F23.raw
O:\Tech_ORBITRAP\MAH\Data\HappyFish\191122-IC-NEG\GUPD19-zeta-T01_F02.raw
O:\Tech_ORBITRAP\MAH\Data\HappyFish\191122-IC-NEG\GUPD19-beta-T01_F08.raw
O:\Tech_ORBITRAP\MAH\Data\HappyFish\191122-IC-NEG\GUPD19-epsilon-T01_F15.raw
O:\Tech_ORBITRAP\MAH\Data\HappyFish\191122-IC-NEG\GUPD19-beta-T01_F31.raw
O:\Tech_ORBITRAP\MAH\Data\HappyFish\191122-IC-NEG\GUPD19-zeta-T01_F22.raw
O:\Tech_ORBITRAP\MAH\Data\HappyFish\191122-IC-NEG\GUPD19-beta-T01_F02.raw
O:\Tech_ORBITRAP\MAH\Data\HappyFish\191122-IC-NEG\GUPD19-zeta-T01_F35.raw
O:\Tech_ORBITRAP\MAH\Data\HappyFish\191122-IC-NEG\QC05.raw
O:\Tech_ORBITRAP\MAH\Data\HappyFish\191122-IC-NEG\GUPD19-beta-T01_F20.raw
O:\Tech_ORBITRAP\MAH\Data\HappyFish\191122-IC-NEG\GUPD19-zeta-T01_F12.raw
O:\Tech_ORBITRAP\MAH\Data\HappyFish\191122-IC-NEG\GUPD19-beta-T01_F28.raw
O:\Tech_ORBITRAP\MAH\Data\HappyFish\191122-IC-NEG\GUPD19-epsilon-T01_F04.raw
O:\Tech_ORBITRAP\MAH\Data\HappyFish\191122-IC-NEG\GUPD19-epsilon-T01_F38.raw
O:\Tech_ORBITRAP\MAH\Data\HappyFish\191122-IC-NEG\GUPD19-zeta-T01_F01.raw
O:\Tech_ORBITRAP\MAH\Data\HappyFish\191122-IC-NEG\GUPD19-epsilon-T01_F05.raw
O:\Tech_ORBITRAP\MAH\Data\HappyFish\191122-IC-NEG\P_Blk_01.raw
------------------------------------------------------------------
Processing node 33: Select Spectra
------------------------------------------------------------------
1. Spectrum Properties Filter:
- Lower RT Limit: 2.5
- Upper RT Limit: 17.5
- First Scan: 0
- Last Scan: 0
- Ignore Specified Scans: (not specified)
- Lowest Charge State: 0
- Highest Charge State: 0
- Min. Precursor Mass: 0 Da
- Max. Precursor Mass: 5000 Da
- Total Intensity Threshold: 0
- Minimum Peak Count: 1
2. Scan Event Filters:
- Mass Analyzer: (not specified)
- MS Order: Any
- Activation Type: (not specified)
- Min. Collision Energy: 0
- Max. Collision Energy: 1000
- Scan Type: Any
- Polarity Mode: (not specified)
3. Peak Filters:
- S/N Threshold (FT-only): 1.5
4. Replacements for Unrecognized Properties:
- Unrecognized Charge Replacements: 1
- Unrecognized Mass Analyzer Replacements: ITMS
- Unrecognized MS Order Replacements: MS2
- Unrecognized Activation Type Replacements: CID
- Unrecognized Polarity Replacements: +
- Unrecognized MS Resolution@200 Replacements: 60000
- Unrecognized MSn Resolution@200 Replacements: 30000
5. General Settings:
- Precursor Selection: Use MS(n - 1) Precursor
- Use Isotope Pattern in Precursor Reevaluation: True
- Provide Profile Spectra: Automatic
- Store Chromatograms: False
------------------------------------------------------------------
Processing node 26: Align Retention Times
------------------------------------------------------------------
1. General Settings:
- Alignment Model: Adaptive curve
- Alignment Fallback: None
- Maximum Shift [min]: 2
- Shift Reference File: True
- Mass Tolerance: 5 ppm
- Remove Outlier: True
------------------------------------------------------------------
Processing node 9: Detect Compounds
------------------------------------------------------------------
1. General Settings:
- Mass Tolerance [ppm]: 5 ppm
- Intensity Tolerance [%]: 30
- S/N Threshold: 3
- Min. Peak Intensity: 100000
- Ions:
[2M+ACN+H]+1
[2M+ACN+Na]+1
[2M+FA-H]-1
[2M+H]+1
[2M+K]+1
[2M+Na]+1
[2M+NH4]+1
[2M-H]-1
[2M-H+HAc]-1
[M+2H]+2
[M+ACN+2H]+2
[M+ACN+H]+1
[M+ACN+Na]+1
[M+Cl]-1
[M+DMSO+H]+1
[M+FA-H]-1
[M+H]+1
[M+H+K]+2
[M+H+MeOH]+1
[M+H+Na]+2
[M+H+NH4]+2
[M+H-H2O]+1
[M+H-NH3]+1
[M+K]+1
[M+Na]+1
[M+NH4]+1
[M-2H]-2
[M-2H+K]-1
[M-H]-1
[M-H+HAc]-1
[M-H+TFA]-1
[M-H-H2O]-1
- Base Ions: [M+H]+1; [M-H]-1
- Min. Element Counts: C H
- Max. Element Counts: C90 H190 Br3 Cl4 I6 K2 N10 Na2 O15 P3 S5
2. Peak Detection:
- Filter Peaks: True
- Max. Peak Width [min]: 0.5
- Remove Singlets: True
- Min. # Scans per Peak: 5
- Min. # Isotopes: 1
3. Isotope Grouping:
- Min. Spectral Distance Score: 0
- Remove Potentially False Positive Isotopes: True
------------------------------------------------------------------
Processing node 31: Group Compounds
------------------------------------------------------------------
1. Compound Consolidation:
- Mass Tolerance: 5 ppm
- RT Tolerance [min]: 0.2
2. Fragment Data Selection:
- Preferred Ions: [M+H]+1; [M-H]-1
------------------------------------------------------------------
Processing node 32: Fill Gaps
------------------------------------------------------------------
1. General Settings:
- Mass Tolerance: 5 ppm
- S/N Threshold: 1.5
- Use Real Peak Detection: True
------------------------------------------------------------------
Processing node 39: Apply QC Correction
------------------------------------------------------------------
1. General Settings:
- Regression Model: Linear
- Min. QC Coverage [%]: 50
- Max. QC Area RSD [%]: 30
- Max. Corrected QC Area RSD [%]: 25
- Max. # Files Between QC Files: 15
------------------------------------------------------------------
Processing node 28: Mark Background Compounds
------------------------------------------------------------------
1. General Settings:
- Max. Sample/Blank: 5
- Max. Blank/Sample: 2
- Hide Background: True
------------------------------------------------------------------
Processing node 23: Search ChemSpider
------------------------------------------------------------------
1. Search Settings:
- Database(s): BioCyc; Human Metabolome Database; KEGG
- Search Mode: By Formula or Mass
- Mass Tolerance: 5 ppm
- Max. # of results per compound: 100
- Max. # of Predicted Compositions to be searched per Compound: 3
- Result Order (for Max. # of results per compound): Order By Reference Count (DESC)
2. Predicted Composition Annotation:
- Check All Predicted Compositions: False
------------------------------------------------------------------
Processing node 35: Apply mzLogic
------------------------------------------------------------------
1. Search Settings:
- FT Fragment Mass Tolerance: 10 ppm
- IT Fragment Mass Tolerance: 0.4 Da
- Max. # Compounds: 0
- Max. # mzCloud Similarity Results to consider per Compound: 10
- Match Factor Threshold: 30
------------------------------------------------------------------
Processing node 34: Map to Metabolika Pathways
------------------------------------------------------------------
1. Search Settings:
- Metabolika Pathways: (3R)-linalool biosynthesis.metabolika|2-nitrobenzoate degradation I.metabolika|2-oxobutanoate degradation I.metabolika|3-phenylpropanoate and 3-(3-hydroxyphenyl)propanoate degradation.metabolika|3-phenylpropanoate degradation.metabolika|Acetyl-CoA fermentation to butanoate II.metabolika|Adenosylcobalamin biosynthesis I (anaerobic).metabolika|Adenosylcobalamin biosynthesis I…
- Search Mode: By Formula or Mass
2. By Mass Search Settings:
- Mass Tolerance: 5 ppm
3. By Formula Search Settings:
- Max. # of Predicted Compositions to be searched per Compound: 3
4. Display Settings:
- Max. # Pathways in 'Pathways' column: 20
------------------------------------------------------------------
Processing node 41: Map to BioCyc Pathways
------------------------------------------------------------------
1. Search Settings:
- BioCyc Database/organism to be searched: MetaCyc (META); MetaRoute (METAROUTE)
- Search Mode: By Formula or Mass
2. By Mass Search Settings:
- Mass Tolerance: 5 ppm
3. By Formula Search Settings:
- Max. # of Predicted Compositions to be searched per Compound: 3
4. Display Settings:
- Max. # Pathways in 'Pathways' column: 20
------------------------------------------------------------------
Processing node 43: Search Mass Lists
------------------------------------------------------------------
1. Search Settings:
- Mass Lists: Metabolite Library Mix.massList
- Mass Tolerance: 5 ppm
- Use Retention Time: False
- RT Tolerance [min]: 2
------------------------------------------------------------------
Processing node 29: Predict Compositions
------------------------------------------------------------------
1. Prediction Settings:
- Mass Tolerance: 5 ppm
- Min. Element Counts: C H
- Max. Element Counts: C90 H190 Br3 Cl4 I6 N10 O18 P3 S5
- Min. RDBE: 0
- Max. RDBE: 40
- Min. H/C: 0.1
- Max. H/C: 4
- Max. # Candidates: 10
- Max. # Internal Candidates: 200
2. Pattern Matching:
- Intensity Tolerance [%]: 30
- Intensity Threshold [%]: 0.1
- S/N Threshold: 3
- Min. Spectral Fit [%]: 30
- Min. Pattern Cov. [%]: 90
- Use Dynamic Recalibration: True
3. Fragments Matching:
- Use Fragments Matching: True
- Mass Tolerance: 5 ppm
- S/N Threshold: 3
------------------------------------------------------------------
Processing node 25: Assign Compound Annotations
------------------------------------------------------------------
1. General Settings:
- Mass Tolerance: 5 ppm
2. Data Sources:
- Data Source #1: mzCloud Search
- Data Source #2: Predicted Compositions
- Data Source #3: MassList Search
- Data Source #4: ChemSpider Search
- Data Source #5: Metabolika Search
- Data Source #6: mzVault Search
- Data Source #7: (not specified)
3. Scoring Rules:
- Use mzLogic: True
- Use Spectral Distance: True
- SFit Threshold: 20
- SFit Range: 20
------------------------------------------------------------------
Processing node 42: Generate Molecular Networks
------------------------------------------------------------------
1. Spectral Similarity:
- Use Full MSn Tree: True
- Match Mass Shift: True
- Match Transformations: True
- Variate Transformations: False
- S/N Threshold: 3
- Mass Tolerance: 2.5 mmu
- Min. Fragment m/z: 50
2. Transformations:
- Phase I: (not specified)
- Phase II: (not specified)
- Others: (not specified)
- Max. # Phase II: 1
- Max. # All Steps: 3
3. Applied View Filters:
- Require Transformation: True
- Require MSn: True
- Min. MSn Score: 50
- Min. MSn Coverage: 70
- Min. Fragments: 3
4. Applied Thresholds:
- Require Transformation: False
- Require MSn: False
- Min. MSn Score: 20
- Min. MSn Coverage: 20
- Min. Fragments: 0
------------------------------------------------------------------
Processing node 40: Search mzVault
------------------------------------------------------------------
1. Search Settings:
- mzVault Library: In-house Metabolite Library for LC-POS.db|Metabolite Libraries (OA, FA, BACS, MS1-7) LC-pos+neg.db
- Max. # Results: 10
- Match Factor Threshold: 50
- Search Algorithm: HighChem HighRes
- Match Analyzer Type: True
- IT Fragment Mass Tolerance: 0.4 Da
- FT Fragment Mass Tolerance: 10 ppm
- Use Retention Time: False
- Precursor Mass Tolerance: 10 ppm
- Apply Intensity Threshold: True
- Match Ionization Method: True
- Ion Activation Energy Tolerance: 20
- Match Ion Activation Energy: Match with Tolerance
- Match Ion Activation Type: True
- Compound Classes: All
- Remove Precursor Ion: True
- RT Tolerance [min]: 2
------------------------------------------------------------------
Processing node 38: Search mzCloud
------------------------------------------------------------------
1. General Settings:
- Compound Classes: All
- Precursor Mass Tolerance: 10 ppm
- FT Fragment Mass Tolerance: 10 ppm
- IT Fragment Mass Tolerance: 0.4 Da
- Library: Autoprocessed; Reference
- Post Processing: Recalibrated
- Max. # Results: 10
- Annotate Matching Fragments: True
2. DDA Search:
- Identity Search: HighChem HighRes
- Match Activation Type: True
- Match Activation Energy: Match with Tolerance
- Activation Energy Tolerance: 20
- Apply Intensity Threshold: True
- Similarity Search: None
- Match Factor Threshold: 60
3. DIA Search:
- Use DIA Scans for Search: False
- Max. Isolation Width [Da]: 500
- Match Activation Type: False
- Match Activation Energy: Any
- Activation Energy Tolerance: 100
- Apply Intensity Threshold: False
- Match Factor Threshold: 20
------------------------------------------------------------------
Processing node 17: Differential Analysis
------------------------------------------------------------------
1. General Settings:
- Log10 Transform Values: True
------------------------------------------------------------------
Processing node 44: Scripting Node
------------------------------------------------------------------
Executable and Parameters:
- Path to Executable: C:\Program Files\R\R-3.6.1\bin\Rscript.exe
- Command Line Arguments: C:\Rscripts\ExportToBioCyc\ExportToBioCyc.R %NODEARGS%
- Requested Tables and Columns:
Compounds: Name, Area, Background
BioCyc Results: BioCyc ID, BioCyc DB
- Use R-Friendly Columns: True
- Archive Datafiles: False
