# Supplementary material for: A multi-omics approach unravels metagenomic and metabolic alterations of a probiotic and synbiotic additive in rainbow trout (Oncorhynchus mykiss)
Source: Microbiome. 2022 Jan 30;10:21. doi: 10.1186/s40168-021-01221-8 (PMC8802455; doi:10.1186/s40168-021-01221-8)
Supplement: Supplementary file 4 — Additional file 3 [file 40168_2021_1221_MOESM4_ESM.zip › Suppl_Table_S3_6.xlsx]

## Sheet: Suppl_Table_S3_3
Metabolite ID	Bacterial_Fstats_value	Bacterial_Fstats_numdf	Bacterial_Fstats_dendf	Bacterial_Fstats_p_value
36018	17.4768	2	21	3.4e-05
116266	16.6728	2	21	4.61e-05
39979	11.6158	4	19	6.1e-05
137877	13.1492	3	19	7.02e-05
86243	11.5791	3	21	0.000108441
82828	20.9307	1	24	0.000122376
142195	9.4566	4	21	0.000155664
47470	10.848	4	16	0.000189886
140013	18.4224	1	21	0.000323113
55284	9.39846	3	19	0.000507557
100364	7.72986	4	21	0.000540576
83228	10.6011	2	23	0.000546105
110774	16.6546	1	20	0.00058212
116736	15.4302	1	24	0.000631729
113191	15.9577	1	21	0.000657976
19083	7.44275	4	19	0.000877143
134697	7.99042	3	21	0.00096532
99891	9.81853	2	21	0.000976381
12381	7.10293	4	20	0.000994655
54725	7.14239	4	19	0.0010964
4017	7.10385	4	18	0.0012914
14514	7.46055	3	21	0.00138915
51978	6.59616	4	19	0.00166711
46944	6.36321	4	20	0.00179565
144948	8.47754	2	22	0.00186399
140288	8.3456	2	23	0.00188316
33723	8.64856	2	20	0.00196583
8969	6.33664	5	16	0.00199912
19232	6.3039	4	18	0.00235864
4924	6.10979	4	19	0.00245868
80201	8.41938	2	18	0.00262355
51872	5.6606	4	21	0.00297618
13280	5.67741	4	20	0.00320308
119632	6.18053	3	22	0.00329238
68141	5.6356	4	20	0.00332152
81334	6.16106	4	16	0.00337425
122124	7.43569	2	22	0.00341245
65049	7.60649	2	20	0.0034936
37115	6.2309	3	20	0.00366496
49145	5.42324	4	21	0.00368404
5233	7.33337	2	21	0.00384181
144709	6.37253	3	18	0.00392117
3875	5.40803	4	20	0.00405626
25705	10.2785	1	22	0.00407393
23590	5.85002	3	22	0.00426881
2587	6.0176	3	20	0.00429743
84458	5.47868	4	17	0.00507322
109616	6.63577	2	23	0.00530713
73861	5.28222	4	18	0.00540581
117832	6.82068	2	20	0.00551523
20553	6.57501	2	23	0.00551598
75037	5.54532	3	21	0.00578727
37147	4.91684	4	21	0.00588815
80112	6.90034	2	18	0.00596381
12997	4.89106	4	21	0.00603352
148160	9.51669	1	19	0.00609662
111579	4.95603	4	20	0.00610082
116670	4.85894	4	21	0.0062201
19092	6.68237	2	19	0.00634562
55044	6.49192	2	21	0.00638178
121927	4.92621	4	19	0.00676926
18920	6.44372	2	20	0.00691831
144799	5.42874	3	19	0.00721696
77624	4.65642	4	21	0.00755089
36104	6.20969	2	21	0.00760884
14404	4.97905	4	17	0.00766568
133525	8.57248	1	21	0.00803997
121723	8.35759	1	23	0.00824318
89465	4.88547	4	17	0.00829933
12907	6.11754	2	20	0.00845303
128301	4.73421	4	18	0.00870158
104939	4.9792	3	22	0.0087106
144966	8.51561	1	19	0.00881953
86146	4.49206	4	21	0.00885863
140283	6.02798	2	20	0.00893739
80608	5.12657	3	19	0.00912388
150073	5.89269	2	21	0.00930377
119610	5.8195	2	22	0.00936215
65650	5.86311	2	21	0.00948191
5693	5.84045	2	21	0.0096209
103966	5.77659	2	22	0.00962896
137093	4.96875	3	20	0.00975452
150399	6.04933	2	18	0.00978428
25734	4.89627	3	21	0.00981637
51829	4.44656	4	20	0.00984868
139269	5.73415	2	22	0.00990098
116930	4.77483	3	22	0.0103638
150936	5.66246	2	22	0.0103798
140318	5.03164	3	18	0.0104749
66416	4.94855	3	19	0.0105024
13098	4.45233	5	15	0.0109641
118664	5.77607	2	19	0.0109715
83483	4.44426	4	18	0.011302
16465	5.7114	2	19	0.0114227
82845	7.49252	1	23	0.0117409
29123	4.19174	4	21	0.0119279
34750	5.39112	2	21	0.0128933
142945	4.14559	4	20	0.0131988
116223	5.43041	2	19	0.0136362
13301	5.24373	2	22	0.0137333
23298	4.73936	3	17	0.0140091
137179	5.16629	2	23	0.0140242
113222	5.30388	2	20	0.01419
597	5.35491	2	19	0.014309
104876	5.16393	2	22	0.0144978
33417	4.48558	3	20	0.0145488
147954	4.54508	3	19	0.0145541
99915	5.03939	2	23	0.0153127
88236	4.04942	4	19	0.0153602
147602	3.97575	4	20	0.0156224
795	4.40448	3	19	0.016347
116281	6.68188	1	23	0.0165585
14305	3.90869	4	20	0.016709
65642	4.4907	3	17	0.0170033
16470	3.97488	5	15	0.017012
79933	3.96318	4	18	0.0177145
65710	4.43485	3	17	0.0177695
77371	4.93459	2	20	0.0181162
30002	6.62338	1	20	0.018132
7553	4.0772	3	22	0.0191252
77874	4.15889	3	20	0.0192276
113536	6.28128	1	24	0.0193826
52000	6.46199	1	20	0.0194055
32789	4.77924	2	21	0.0194724
14401	4.77905	2	21	0.0194749
100437	3.70868	4	21	0.0195523
49193	6.4349	1	20	0.0196289
113300	4.91489	2	18	0.0198091
36680	3.46846	5	20	0.0203058
118120	6.15314	1	24	0.0205223
44737	3.69666	6	14	0.0205434
83344	3.98417	3	22	0.0208023
36233	4.72651	2	20	0.020845
146440	4.10618	3	19	0.0210078
9908	4.76019	2	19	0.0210953
16818	4.00652	3	21	0.0211262
56879	4.72218	2	19	0.0216369
127196	3.64677	4	20	0.0218085
86656	3.79846	4	17	0.0220151
85670	3.72926	4	18	0.0222027
120061	3.85782	4	16	0.0222178
54125	3.97193	3	20	0.0226267
121282	6.13174	1	19	0.0228555
18932	3.69769	4	18	0.0228983
66772	4.61756	2	19	0.0232091
126932	3.93966	3	20	0.0232769
9625	4.56205	2	20	0.0233224
89615	3.96952	3	19	0.0236143
91237	4.05695	3	17	0.0240798
79932	3.70065	4	17	0.0241572
113490	5.93218	1	20	0.0243484
16128	3.46114	5	17	0.0243886
117028	4.41336	2	22	0.0244596
144500	3.91407	3	19	0.0247709
46888	4.31907	2	23	0.0255532
36364	3.95971	3	17	0.026081
77387	3.51551	4	19	0.0261221
119502	3.43387	4	21	0.0261313
65573	3.87896	3	18	0.0266366
110420	4.26128	2	23	0.0266517
103409	4.32599	2	21	0.026714
143237	3.40776	4	21	0.0268705
86931	3.77138	3	20	0.0270152
80866	3.37666	4	21	0.0277805
137855	4.27077	2	21	0.0277815
113077	4.17212	2	23	0.0284482
126873	4.36485	2	18	0.0284777
120967	3.3854	4	20	0.028619
70526	3.79258	3	18	0.0286719
140170	3.65895	3	21	0.0289063
36173	5.37536	1	24	0.0292613
18831	3.4464	4	18	0.0293678
86713	4.22201	2	20	0.0295386
100686	5.36781	1	23	0.0297685
103752	3.3244	5	16	0.0300746
72184	3.29996	4	21	0.0301692
146871	5.33261	1	23	0.0302567
113188	3.41591	4	18	0.0302801
148419	3.5071	4	16	0.030778
142523	3.58999	3	21	0.0307918
87649	3.50615	4	16	0.0308055
104784	3.53377	3	22	0.0315039
98847	3.29319	4	20	0.0315444
14448	4.0686	2	21	0.032107
42266	5.17324	1	24	0.0321632
149231	5.29203	1	20	0.0323179
65697	3.21781	4	21	0.0329749
30313	3.57904	3	19	0.033224
121386	5.24717	1	19	0.0335883
114789	3.23189	4	20	0.033667
16689	3.29905	4	18	0.0340733
135469	5.09021	1	22	0.0343378
46986	5.0483	1	23	0.0345455
129789	5.04045	1	23	0.0346733
12980	5.05147	1	22	0.0349625
127522	5.0883	1	20	0.0354444
117803	3.14865	4	21	0.035554
146140	4.02967	2	18	0.0357917
42118	3.84854	2	23	0.0361621
70087	3.38716	3	22	0.0361675
121377	3.44769	3	19	0.0373593
74626	3.38006	3	21	0.0373988
23583	3.12809	4	20	0.0376201
86132	3.79359	2	23	0.0376847
14265	3.23754	4	17	0.0379521
103947	3.1295	4	19	0.0389632
141356	3.81923	2	20	0.0393696
109101	3.75869	2	22	0.039427
80630	3.19937	4	17	0.0394273
47250	3.7802	2	21	0.0396074
140760	4.77917	1	22	0.0397328
120229	3.23154	4	16	0.0400883
20180	3.26106	3	22	0.0407748
113911	3.67428	2	23	0.0412365
140159	3.72267	2	21	0.0413225
134669	3.7522	2	20	0.0413313
2259	4.66431	1	22	0.0419617
9830	3.78948	2	18	0.0423162
83857	3.72484	2	19	0.0431683
140008	3.15317	4	16	0.0432762
85430	2.98828	4	20	0.0437545
47454	3.18152	3	22	0.0440027
121542	2.97929	4	20	0.0441843
57243	3.21725	3	20	0.0447431
54093	3.57839	2	22	0.0451352
48022	2.97484	5	15	0.0462436
104861	4.48739	1	20	0.0468629
14181	2.92207	4	20	0.0470272
42289	2.76373	5	19	0.0485999
124073	2.9538	4	18	0.0486517
19434	3.09728	3	21	0.0488301
137854	3.02276	4	16	0.0492188
13181	4.3112	1	23	0.0492226
98614	4.29929	1	22	0.0500406
6007	3.39923	2	23	0.0508911
70330	4.31154	1	20	0.0509596
85855	3.48433	2	19	0.0513912
98792	4.2635	1	21	0.0515065
140340	3.42293	2	21	0.0516792
12974	3.0806	3	19	0.0522057
113318	2.67262	5	20	0.0524105
70847	4.1787	1	23	0.0525485
77356	3.43149	2	19	0.0534211
109133	4.13332	1	23	0.0537455
81608	4.15271	1	22	0.0537703
120981	3.36491	2	21	0.0539954
117997	2.76238	4	21	0.0545531
104432	2.81524	5	15	0.054829
13126	2.80895	4	19	0.0548691
47408	2.96716	3	21	0.0553111
103656	2.99059	3	20	0.0553495
45451	2.76522	4	20	0.0558759
87678	2.7611	4	20	0.0561314
116237	3.05965	3	17	0.0564736
147888	2.99114	3	19	0.0567274
126829	2.8346	4	17	0.0571702
131398	2.9245	3	21	0.0576323
137954	2.81018	4	17	0.0586367
45092	3.25209	2	21	0.0588323
29579	2.73846	4	19	0.059233
135182	2.87612	3	21	0.0603925
100019	3.19564	2	22	0.0604802
144102	3.20611	2	20	0.0619797
147699	3.16175	2	21	0.0630478
2861	2.92237	3	17	0.0638897
111791	3.08495	2	23	0.0650307
47716	2.70045	4	17	0.0657532
66375	3.13157	2	18	0.0680659
67922	2.58221	4	20	0.0685093
82313	3.05193	2	21	0.0686237
35924	3.02644	2	21	0.069994
36222	3.61011	1	23	0.0700382
45726	2.58377	4	19	0.0701719
74764	3.06008	2	19	0.0704604
665	2.55134	4	20	0.0709256
88374	2.55115	4	20	0.0709408
16597	2.5646	4	19	0.071672
10249	2.76693	3	18	0.0717238
109657	3.58469	1	21	0.0721762
141271	3.53716	1	24	0.0721967
104041	2.61117	4	17	0.0722372
122491	2.98335	2	21	0.0723784
81343	3.04836	2	18	0.0724153
13165	2.99808	2	20	0.0726452
37235	2.527	4	20	0.0728946
49157	2.72241	3	19	0.0730693
104841	2.54132	4	19	0.0735401
16789	3.00122	2	19	0.0736758
77543	2.67025	3	21	0.0738309
86221	2.71025	3	19	0.0739202
549	3.4891	1	24	0.0740321
13787	2.92122	2	23	0.0740462
1402	2.92049	2	23	0.0740892
119402	3.49281	1	22	0.0750085
33428	2.94788	2	20	0.0755117
36107	2.94533	2	20	0.0756605
104113	2.62538	3	22	0.0758671
36143	2.39104	5	19	0.0765042
8191	2.5663	4	16	0.0782544
148566	2.39473	5	18	0.0784515
22869	2.53149	4	17	0.0786126
106150	2.47462	4	19	0.0791854
43060	2.83249	2	23	0.0794927
144451	2.51676	4	17	0.0798566
13452	2.82654	2	23	0.0798731
52312	2.53886	4	16	0.0805198
67823	3.36293	1	21	0.0808914
8065	3.37668	1	20	0.0810289
113317	3.32386	1	23	0.0813065
134195	2.4994	4	17	0.0813502
141876	2.34841	5	18	0.0829851
65537	2.56379	3	20	0.0834603
15901	2.38622	4	21	0.0837541
26	2.77934	2	22	0.0839086
87122	2.37887	4	21	0.0844677
33347	3.28698	1	19	0.0856621
137788	2.77475	2	20	0.0863924
118672	2.35699	4	21	0.0866311
80145	3.21592	1	22	0.0866853
54828	3.21527	1	22	0.0867151
121822	2.75036	2	21	0.0869152
127163	3.20895	1	22	0.0870051
82406	3.15103	1	23	0.0891158
65720	3.12179	1	24	0.0899687
54688	2.48667	3	20	0.090015
73882	3.15756	1	21	0.0900655
34065	2.32233	4	21	0.0901768
4912	2.33491	4	20	0.0906295
87618	2.68106	2	21	0.0918354
131404	2.64967	2	23	0.0921391
149051	2.65819	2	22	0.0924686
121943	3.06701	1	24	0.0926685
105014	3.07723	1	23	0.0927123
54592	2.65912	2	21	0.093456
128033	2.35485	4	17	0.0950238
71773	2.35364	4	17	0.0951486
114851	2.62095	2	22	0.0952881
84870	3.04582	1	21	0.0955623
80603	3.03986	1	21	0.0958665
88259	2.59678	2	23	0.0961937
144381	3.02779	1	21	0.0964857
47559	2.62701	2	20	0.09705
98553	2.42124	3	19	0.0976653
3111	2.95729	1	24	0.0983634
86166	2.64218	2	18	0.0985992
57127	2.34025	4	16	0.0992069
66614	2.35579	3	21	0.100918
9215	2.29886	4	17	0.10097
67819	2.36921	3	20	0.101084
72003	2.22603	5	16	0.102101
135327	2.21527	4	21	0.102129
18272	2.31001	4	16	0.102445
18152	2.8936	1	22	0.103026
74882	2.52282	2	22	0.103176
42866	2.88156	1	22	0.103702
113477	2.85041	1	23	0.104865
14542	2.8324	1	23	0.105908
70846	2.81944	1	24	0.106103
99595	2.14581	5	18	0.106353
66848	2.19068	4	20	0.106927
150252	2.36461	3	17	0.107135
40546	2.47345	2	22	0.107412
137987	2.47872	2	21	0.108032
88041	2.80249	1	22	0.108278
7457	2.78374	1	22	0.109397
58103	2.26937	3	21	0.110097
150644	2.48449	2	18	0.111475
138075	2.18698	4	17	0.114083
77361	2.23388	3	21	0.11412
137931	2.11605	4	21	0.114694
144337	2.21381	3	21	0.116464
54570	2.65983	1	23	0.116531
137314	2.64412	1	23	0.117559
150961	2.34498	2	21	0.120444
54565	2.61864	1	21	0.120537
131445	2.21283	3	18	0.121745
17164	2.16869	3	20	0.123487
10726	2.33273	2	19	0.124184
70720	2.29224	2	22	0.124664
113298	2.13072	3	21	0.126726
72817	2.02729	4	21	0.127302
103989	2.0395	4	20	0.127361
119555	1.98781	5	18	0.129371
5220	2.48128	1	21	0.130155
120316	2.04643	4	18	0.130673
116236	2.47964	1	19	0.131833
79763	2.46978	1	19	0.132559
141850	1.99254	4	21	0.132625
122637	2.46045	1	19	0.133249
117006	2.44512	1	20	0.133576
79594	2.19495	2	23	0.134146
122114	1.99449	5	16	0.134347
79333	2.38235	1	24	0.135797
38332	2.38288	1	23	0.13632
70080	1.95944	4	21	0.13791
119562	1.99686	4	18	0.138194
3143	2.34983	1	20	0.140964
74277	2.3498	1	20	0.140966
99857	1.94089	4	20	0.142861
47106	1.96445	4	18	0.143356
2467	2.30935	1	20	0.14425
33734	2.30669	1	19	0.145283
33855	1.94971	4	18	0.14577
118831	2.27976	1	21	0.145973
44962	2.08457	2	22	0.14824
115834	2.0056	3	17	0.151409
85966	2.08725	2	19	0.151552
42641	1.83418	5	20	0.151785
54835	2.18702	1	24	0.152184
65742	1.94332	4	16	0.152213
121196	1.97195	3	19	0.152416
121186	1.89566	4	19	0.152698
35444	1.85285	5	18	0.153157
150397	2.07412	2	18	0.154667
79449	1.88337	4	19	0.15488
87851	2.02829	2	22	0.155438
110735	1.86549	4	20	0.156027
99333	1.85023	5	17	0.156561
88390	2.14914	1	22	0.156798
145947	2.05342	2	18	0.157294
79312	2.11944	1	24	0.158397
57329	2.1292	1	21	0.159313
18979	1.88336	4	17	0.15973
53798	2.10033	1	24	0.160209
29099	2.00872	2	19	0.161665
52315	2.08624	1	23	0.162117
104033	2.07664	1	22	0.163652
79610	2.06044	1	23	0.164627
77567	1.8675	4	16	0.165433
75582	2.02015	1	24	0.168088
29436	1.82579	4	17	0.170386
140770	1.99063	1	23	0.171658
120346	1.9874	1	22	0.172594
120176	1.98298	1	22	0.173052
5211	1.97954	1	22	0.17341
87769	1.94274	1	23	0.176693
116697	1.94817	1	21	0.177367
11125	1.9269	1	24	0.177851
145057	1.9317	1	23	0.17788
119688	1.87611	2	21	0.177973
148877	1.92201	1	22	0.179526
57871	1.8736	2	19	0.180861
67921	1.80164	3	18	0.182976
99130	1.72644	4	20	0.183699
51896	1.73195	4	19	0.184581
51984	1.75072	4	17	0.185414
72244	1.77619	3	19	0.18582
38357	1.7602	4	16	0.186262
22927	1.71019	4	20	0.187246
51242	1.69724	4	21	0.188247
134819	1.69468	4	21	0.188821
144582	1.72892	4	16	0.192842
146885	1.7523	2	23	0.195738
16300	1.66405	4	21	0.19584
119620	1.64242	5	19	0.197055
38269	1.70562	4	16	0.197901
138016	1.70246	3	19	0.200337
117147	1.71969	3	17	0.200813
33610	1.71582	2	21	0.204079
144214	1.70026	2	23	0.204798
114648	1.60953	5	18	0.20811
94626	1.66065	3	19	0.209095
52333	1.61335	4	18	0.214138
120154	1.64024	2	18	0.221626
40500	1.57945	3	21	0.22412
83001	1.61921	2	19	0.224219
105952	1.56787	5	16	0.225267
149464	1.56369	4	18	0.226744
66562	1.56617	2	23	0.230314
100663	1.52318	4	20	0.233455
118662	1.5563	4	16	0.233799
146134	1.49983	4	21	0.238204
4010	1.5042	4	20	0.238747
134759	1.53726	3	18	0.239153
5715	1.51557	4	18	0.239681
91233	1.48759	4	20	0.243475
72139	1.49639	3	20	0.245974
72078	1.49637	2	20	0.247966
33390	1.46492	3	22	0.251417
14286	1.45808	4	18	0.256123
118668	1.43414	4	18	0.263297
90155	1.44856	4	16	0.26384
19366	1.40017	4	18	0.273829
80143	1.39911	4	16	0.27892
143440	1.3661	2	18	0.280313
38116	1.2822	4	20	0.310169
131455	1.27028	4	21	0.313004
77834	1.2126	2	21	0.317417
116936	1.25782	4	21	0.317659
109628	1.23307	4	17	0.333983
38711	1.1214	3	19	0.365263
89379	1.10578	4	19	0.382605
37039	1.08635	5	19	0.399512
142597	1.06321	5	19	0.411119
103770	1.05226	5	16	0.4219
151013	0.941705	4	18	0.462498
112372	0.943701	4	16	0.464181
140800	0.932975	4	18	0.467035
42138	0.927696	4	19	0.468678
140825	0.916717	4	19	0.474495
52515	0.750648	4	20	0.5692
134917	0.775488	5	17	0.58063
10263	0.730708	4	18	0.582707
2230	NA	NA	NA	NA
45681	NA	NA	NA	NA
104429	NA	NA	NA	NA
5820	NA	NA	NA	NA
147626	NA	NA	NA	NA
118390	NA	NA	NA	NA
77352	NA	NA	NA	NA
38108	NA	NA	NA	NA
150534	NA	NA	NA	NA
110736	NA	NA	NA	NA
120657	NA	NA	NA	NA
42616	NA	NA	NA	NA
9324	NA	NA	NA	NA
104793	NA	NA	NA	NA
122298	NA	NA	NA	NA
119005	NA	NA	NA	NA
14655	NA	NA	NA	NA
1592	NA	NA	NA	NA
135196	NA	NA	NA	NA
1307	NA	NA	NA	NA
139728	NA	NA	NA	NA
65072	NA	NA	NA	NA
113931	NA	NA	NA	NA
118176	NA	NA	NA	NA
16452	NA	NA	NA	NA
117740	NA	NA	NA	NA
142525	NA	NA	NA	NA
86716	NA	NA	NA	NA
7747	NA	NA	NA	NA
139395	NA	NA	NA	NA
3110	NA	NA	NA	NA
2262	NA	NA	NA	NA
109118	NA	NA	NA	NA
1530	NA	NA	NA	NA
89020	NA	NA	NA	NA
42730	NA	NA	NA	NA
80159	NA	NA	NA	NA
145182	NA	NA	NA	NA
886	NA	NA	NA	NA
150049	NA	NA	NA	NA
150162	NA	NA	NA	NA
42077	NA	NA	NA	NA
112459	NA	NA	NA	NA
120965	NA	NA	NA	NA
4904	NA	NA	NA	NA
100388	NA	NA	NA	NA
18688	NA	NA	NA	NA
54068	NA	NA	NA	NA
2322	NA	NA	NA	NA
103118	NA	NA	NA	NA
6221	NA	NA	NA	NA
150051	NA	NA	NA	NA
8169	NA	NA	NA	NA
8172	NA	NA	NA	NA
150769	NA	NA	NA	NA
100849	NA	NA	NA	NA
149168	NA	NA	NA	NA
112519	NA	NA	NA	NA
137878	NA	NA	NA	NA
10048	NA	NA	NA	NA
117859	NA	NA	NA	NA
77568	NA	NA	NA	NA
42873	NA	NA	NA	NA
140319	NA	NA	NA	NA
124683	NA	NA	NA	NA
84837	NA	NA	NA	NA
